# Supplementary material for: Genomic signatures of Mannheimia haemolytica that associate with the lungs of cattle with respiratory disease, an integrative conjugative element, and antibiotic resistance genes
Source: BMC Genomics. 2016 Nov 29;17:982. doi: 10.1186/s12864-016-3316-8 (PMC5127058; doi:10.1186/s12864-016-3316-8)
Supplement: Additional file 1: — Table of M. haemolytica isolates used in this study. For each isolate, the table contains information regarding a Minilims identifier number for the isolate and for the isolate library, state or province of origin, year of isolation, the collection the isolate belongs to, an AHDRCC identifier number, the group the isolate belongs to, use in the study, genotype and subtype designation, ICE and antibiotic resistance gene sequence information. (XLSX 148 kb) [file 12864_2016_3316_MOESM1_ESM.xlsx]

## Sheet: Sheet1
Isolates used in this study
Isolate Minilims Number	Isolate MiSeq Library Number	STATE or PROVINCE	YEAR OF ISOLATION	Collection	AHDRCC	Group	Used for statistical testing of M. haemolytica genotype 2 associations with the lungs of cattle with respiratory disease, and ICE sequence homologous to the conserved backbone of ICEMh1, ICEPmu1and related homologsa	Used for association testing of genotype 2, subtype b with any of the antibiotic resistance genes found in ICEMh1or ICEPmu1	Genotype	Subtype	Detection of sequence homologous to the conserved backbone of ICEMh1, ICEPmu1and related homologs	Detection of homolog to antibiotic resistance genes on either ICEMh1 or ICEPmu1
												aphA1	strB	strA	aadB	aadA25	sul2	floR	tet(H)	blaOXA-2	erm(42)	msrE	mphE	Resistance gene combinationb
1268	1676	Illinois	2002	Zoetis	19057	Lung Clinical Isolates 1	Yes	Yes	2	b	Yes	Yes	Yes	Yes	No	No	Yes	No	Yes	No	No	No	No	1
1270	3215	Kansas	2002	Zoetis	19275	Lung Clinical Isolates 1	Yes	Yes	2	d recombinant	Yes	No	No	No	No	No	No	No	No	No	No	No	No	Not Applicable
1271	3216	North Carolina	2002	Zoetis	19590	Lung Clinical Isolates 1	Yes	Yes	2	e	Yes	No	No	No	No	No	No	No	No	No	No	No	No	Not Applicable
1272	3541	Oklahoma	2002	Zoetis	19692	Lung Clinical Isolates 1	Yes	Yes	2	b	Yes	Yes	Yes	Yes	No	No	Yes	No	Yes	No	No	No	No	1
1275	1677	Iowa	2002	Zoetis	19770	Lung Clinical Isolates 1	Yes	Yes	2	b	Yes	Yes	Yes	Yes	No	No	Yes	No	Yes	No	No	No	No	1
1281	12653	Texas	2002	Zoetis	22503	Lung Clinical Isolates 1	Yes	Yes	2	b	Yes	Yes	Yes	Yes	No	No	Yes	No	Yes	No	No	No	No	1
1283	1614	California	2002	Zoetis	22628	Lung Clinical Isolates 1	Yes	Yes	2	d	Yes	No	No	No	No	No	No	No	No	No	No	No	No	Not Applicable
1286	1722	Illinois	2003	Zoetis	23442	Lung Clinical Isolates 1	Yes	Yes	2	b	Yes	Yes	Yes	Yes	No	No	Yes	No	Yes	No	No	No	No	1
1287	3219	North Carolina	2003	Zoetis	23602	Lung Clinical Isolates 1	Yes	Yes	2	b	Yes	Yes	Yes	Yes	No	No	Yes	No	Yes	No	No	No	No	1
1288	3220	Iowa	2003	Zoetis	23854	Lung Clinical Isolates 1	Yes	Yes	2	e	Yes	No	No	No	No	No	No	No	No	No	No	No	No	Not Applicable
1290	5273	Oklahoma	2003	Zoetis	24036	Lung Clinical Isolates 1	Yes	Yes	2	b	Yes	Yes	Yes	Yes	Yes	Yes	Yes	Yes	Yes	Yes	Yes	Yes	Yes	2
1292	3221	Virginia	2003	Zoetis	24214	Lung Clinical Isolates 1	Yes	Yes	2	d	Yes	No	No	No	No	No	No	No	No	No	No	No	No	Not Applicable
1293	3222	Texas	2003	Zoetis	24230	Lung Clinical Isolates 1	Yes	Yes	2	b	Yes	Yes	Yes	Yes	No	No	Yes	No	Yes	No	No	No	No	1
1294	3223	Texas	2003	Zoetis	24231	Lung Clinical Isolates 1	Yes	Yes	2	b	Yes	Yes	Yes	Yes	No	No	Yes	No	Yes	No	No	No	No	1
1299	3224	Nebraska	2003	Zoetis	24835	Lung Clinical Isolates 1	Yes	Yes	2	b	Yes	Yes	Yes	Yes	No	No	Yes	No	Yes	No	No	No	No	1
1301	3225	New Hampshire	2003	Zoetis	25084	Lung Clinical Isolates 1	Yes	Yes	2	e	Yes	No	No	No	No	No	No	No	No	No	No	No	No	Not Applicable
1302	3226	Ohio	2003	Zoetis	25169	Lung Clinical Isolates 1	Yes	Yes	2	d	Yes	No	No	No	No	No	No	No	No	No	No	No	No	Not Applicable
1304	1615	Alberta	2003	Zoetis	25223	Lung Clinical Isolates 1	Yes	Yes	2	d	Yes	No	No	No	No	No	No	No	No	No	No	No	No	Not Applicable
1305	1616	British Columbia	2003	Zoetis	25227	Lung Clinical Isolates 1	Yes	Yes	2	d	Yes	No	No	No	No	No	No	No	No	No	No	No	No	Not Applicable
1317	3227	Ohio	2004	Zoetis	27415	Lung Clinical Isolates 1	Yes	Yes	2	b	Yes	Yes	Yes	Yes	No	No	Yes	No	Yes	No	No	No	No	1
1320	1679	Iowa	2004	Zoetis	27533	Lung Clinical Isolates 1	Yes	Yes	2	b	Yes	Yes	Yes	Yes	No	No	Yes	No	Yes	No	No	No	No	1
1322	5275	South Dakota	2004	Zoetis	27603	Lung Clinical Isolates 1	Yes	Yes	2	e	Yes	No	No	No	No	No	No	No	No	No	No	No	No	Not Applicable
1324	1617	Connecticut	2004	Zoetis	27897	Lung Clinical Isolates 1	Yes	Yes	2	e	Yes	No	No	No	No	No	No	No	No	No	No	No	No	Not Applicable
1329	6450	Arizona	2004	Zoetis	28061	Lung Clinical Isolates 1	Yes	No	1	c (without maximum-likelihood support)	Yes	Yes	Yes	Yes	No	No	Yes	No	Yes	No	No	No	No	1
1331	1680	Illinois	2004	Zoetis	28091	Lung Clinical Isolates 1	Yes	Yes	2	b	Yes	Yes	Yes	Yes	No	No	Yes	No	Yes	No	No	No	No	1
1332	5276	Oklahoma	2004	Zoetis	28337	Lung Clinical Isolates 1	Yes	Yes	2	b recombinant type 2	Yes	No	No	No	No	No	No	No	Yes	No	No	No	No	3
1335	1619	Arkansas	2004	Zoetis	28341	Lung Clinical Isolates 1	Yes	Yes	2	d	Yes	No	No	No	No	No	No	No	No	No	No	No	No	Not Applicable
1339	5277	Nebraska	2004	Zoetis	28940	Lung Clinical Isolates 1	Yes	Yes	2	b	Yes	Yes	Yes	Yes	No	No	Yes	No	Yes	No	No	No	No	1
1341	1681	Kansas	2004	Zoetis	29031	Lung Clinical Isolates 1	Yes	Yes	2	b	Yes	Yes	Yes	Yes	No	No	Yes	No	Yes	No	No	No	No	1
1343	5278	Colorado	2004	Zoetis	29158	Lung Clinical Isolates 1	Yes	Yes	2	b	Yes	Yes	Yes	Yes	No	No	Yes	No	Yes	No	No	No	No	1
1350	3543	Oregon	2004	Zoetis	29903	Lung Clinical Isolates 1	Yes	Yes	2	b	Yes	Yes	Yes	Yes	No	No	Yes	No	Yes	No	No	No	No	1
1351	11521	Washington	2004	Zoetis	29905	Lung Clinical Isolates 1	Yes	Yes	2	b	Yes	Yes	Yes	Yes	No	No	Yes	No	Yes	No	No	No	No	1
1352	1621	Idaho	2004	Zoetis	29906	Lung Clinical Isolates 1	Yes	Yes	2	b	Yes	Yes	Yes	Yes	No	No	Yes	No	Yes	No	No	No	No	1
1358	3231	Montana	2005	Zoetis	30589	Lung Clinical Isolates 1	Yes	Yes	2	e	Yes	No	No	No	No	No	No	No	No	No	No	No	No	Not Applicable
1365	5280	Nebraska	2005	Zoetis	32559	Lung Clinical Isolates 1	Yes	Yes	2	e	Yes	No	No	No	No	No	No	No	No	No	No	No	No	Not Applicable
1366	3232	South Dakota	2005	Zoetis	32561	Lung Clinical Isolates 1	Yes	Yes	2	b	Yes	Yes	Yes	Yes	No	No	Yes	No	Yes	No	No	No	No	1
1372	1682	Iowa	2005	Zoetis	33761	Lung Clinical Isolates 1	Yes	Yes	2	d	Yes	No	No	No	No	No	No	No	No	No	No	No	No	Not Applicable
1374	5282	Oregon	2005	Zoetis	33961	Lung Clinical Isolates 1	Yes	Yes	2	e	Yes	No	No	No	No	No	No	No	No	No	No	No	No	Not Applicable
1376	3233	Nevada	2005	Zoetis	33970	Lung Clinical Isolates 1	Yes	Yes	2	e	Yes	No	No	No	No	No	No	No	No	No	No	No	No	Not Applicable
1378	3234	North Carolina	2005	Zoetis	34076	Lung Clinical Isolates 1	Yes	Yes	2	b	Yes	Yes	Yes	Yes	No	No	Yes	No	Yes	No	No	No	No	1
1381	1683	Illinois	2005	Zoetis	34195	Lung Clinical Isolates 1	Yes	Yes	2	b	Yes	Yes	Yes	Yes	Yes	Yes	Yes	Yes	Yes	Yes	Yes	Yes	Yes	2
1383	1684	Kansas	2005	Zoetis	34325	Lung Clinical Isolates 1	Yes	Yes	2	e	Yes	No	No	No	Yes	Yes	No	No	Yes	Yes	No	Yes	Yes	4
1384	3235	Texas	2005	Zoetis	34326	Lung Clinical Isolates 1	Yes	Yes	2	b	Yes	Yes	Yes	Yes	No	No	Yes	No	Yes	No	No	No	No	1
1386	5283	Oklahoma	2005	Zoetis	34371	Lung Clinical Isolates 1	Yes	Yes	2	b	Yes	Yes	Yes	Yes	No	No	Yes	No	Yes	No	No	No	No	1
1389	5284	Nebraska	2006	Zoetis	34910	Lung Clinical Isolates 1	Yes	Yes	2	b	Yes	Yes	Yes	Yes	No	No	Yes	No	Yes	No	No	No	No	1
1390	3236	Missouri	2006	Zoetis	34911	Lung Clinical Isolates 1	Yes	Yes	2	b	Yes	Yes	Yes	Yes	No	No	Yes	No	Yes	No	No	No	No	1
1394	3237	Ohio	2006	Zoetis	35261	Lung Clinical Isolates 1	Yes	Yes	2	d	Yes	No	No	No	No	No	No	No	No	No	No	No	No	Not Applicable
1396	1622	Colorado	2006	Zoetis	35335	Lung Clinical Isolates 1	Yes	Yes	2	b	Yes	No	No	No	Yes	Yes	No	No	Yes	Yes	No	Yes	Yes	4
1397	3238	Oklahoma	2006	Zoetis	35622	Lung Clinical Isolates 1	Yes	Yes	2	d	Yes	No	No	No	No	No	No	No	No	No	No	No	No	Not Applicable
1401	3239	Kansas	2006	Zoetis	36223	Lung Clinical Isolates 1	Yes	Yes	2	b	Yes	Yes	Yes	Yes	No	No	Yes	No	Yes	No	No	No	No	1
1402	5286	North Carolina	2006	Zoetis	36256	Lung Clinical Isolates 1	Yes	No	2	not subtyped due to missing data	No	No	No	No	No	No	No	No	No	No	No	No	No	Not Applicable
1407	3240	Texas	2006	Zoetis	37809	Lung Clinical Isolates 1	Yes	Yes	2	d	Yes	No	No	No	No	No	No	No	No	No	No	No	No	Not Applicable
1408	1685	Iowa	2006	Zoetis	37828	Lung Clinical Isolates 1	Yes	Yes	2	b	Yes	Yes	Yes	Yes	No	No	Yes	No	Yes	No	No	No	No	1
1411	1686	Idaho	2006	Zoetis	38415	Lung Clinical Isolates 1	Yes	Yes	2	b	Yes	Yes	Yes	Yes	No	No	Yes	No	Yes	No	No	No	No	1
1412	3241	Virginia	2006	Zoetis	38475	Lung Clinical Isolates 1	Yes	Yes	2	b	Yes	Yes	Yes	Yes	No	No	Yes	No	Yes	No	No	No	No	1
1415	1623	Arkansas	2006	Zoetis	38745	Lung Clinical Isolates 1	Yes	Yes	2	b	Yes	Yes	Yes	Yes	Yes	Yes	Yes	Yes	Yes	Yes	Yes	Yes	Yes	2
1417	3242	South Dakota	2006	Zoetis	38901	Lung Clinical Isolates 1	Yes	Yes	2	e	Yes	No	No	No	No	No	No	No	No	No	No	No	No	Not Applicable
1419	1687	Illinois	2006	Zoetis	39016	Lung Clinical Isolates 1	Yes	Yes	2	b	Yes	Yes	Yes	Yes	Yes	Yes	Yes	Yes	Yes	Yes	Yes	No	No	5
1424	3243	South Dakota	2007	Zoetis	39654	Lung Clinical Isolates 1	Yes	No	2	not subtyped due to missing data	No	No	No	No	No	No	No	No	No	No	No	No	No	Not Applicable
1425	3244	Nevada	2007	Zoetis	39659	Lung Clinical Isolates 1	Yes	Yes	2	e	Yes	No	No	No	No	No	No	No	No	No	No	No	No	Not Applicable
1428	3245	Texas	2007	Zoetis	40081	Lung Clinical Isolates 1	Yes	Yes	2	b	Yes	Yes	Yes	Yes	No	No	Yes	No	Yes	No	No	No	No	1
1430	3246	Kansas	2007	Zoetis	40092	Lung Clinical Isolates 1	Yes	Yes	2	d	Yes	No	No	No	No	No	No	No	No	No	No	No	No	Not Applicable
1449	3247	West Virginia	2007	Zoetis	40980	Lung Clinical Isolates 1	Yes	Yes	2	e	Yes	No	No	No	No	No	No	No	No	No	No	No	No	Not Applicable
1451	3248	Saskatchewan	2007	Zoetis	41306	Lung Clinical Isolates 1	Yes	No	2	e (without maximum-likelihood support)	Yes	No	No	No	No	No	No	No	No	No	No	No	No	Not Applicable
1453	1624	Alberta	2007	Zoetis	41313	Lung Clinical Isolates 1	Yes	Yes	2	d	Yes	No	No	No	No	No	No	No	No	No	No	No	No	Not Applicable
1458	1625	Arizona	2007	Zoetis	43057	Lung Clinical Isolates 1	Yes	Yes	2	b	Yes	Yes	Yes	Yes	No	No	Yes	No	Yes	No	No	No	No	1
1459	1688	Illinois	2007	Zoetis	43153	Lung Clinical Isolates 1	Yes	Yes	2	b	Yes	Yes	Yes	Yes	Yes	Yes	Yes	Yes	Yes	Yes	Yes	Yes	Yes	2
1461	11522	Arkansas	2007	Zoetis	43345	Lung Clinical Isolates 1	Yes	Yes	2	b	Yes	Yes	Yes	Yes	No	No	Yes	No	Yes	No	No	No	No	1
1465	1689	Iowa	2007	Zoetis	43490	Lung Clinical Isolates 1	Yes	Yes	2	b	Yes	No	No	No	No	No	No	No	Yes	No	No	No	No	3
1467	3249	Ohio	2007	Zoetis	43680	Lung Clinical Isolates 1	Yes	Yes	2	d	Yes	No	No	No	No	No	No	No	No	No	No	No	No	Not Applicable
1469	3250	Missouri	2007	Zoetis	43880	Lung Clinical Isolates 1	Yes	Yes	2	d	Yes	No	No	No	No	No	No	No	No	No	No	No	No	Not Applicable
1473	3251	North Carolina	2007	Zoetis	44325	Lung Clinical Isolates 1	Yes	Yes	2	b	Yes	Yes	Yes	Yes	No	No	Yes	No	Yes	No	No	No	No	1
1474	3252	Ontario	2007	Zoetis	44416	Lung Clinical Isolates 1	Yes	Yes	2	e	Yes	No	No	No	No	No	No	No	No	No	No	No	No	Not Applicable
1478	3253	Oklahoma	2007	Zoetis	44808	Lung Clinical Isolates 1	Yes	Yes	2	b	Yes	Yes	Yes	Yes	No	No	Yes	No	Yes	No	No	No	No	1
1484	1627	Arkansas	2008	Zoetis	45981	Lung Clinical Isolates 1	Yes	Yes	2	b	Yes	No	No	No	Yes	Yes	No	No	Yes	Yes	No	Yes	Yes	4
1486	3254	Ohio	2008	Zoetis	46003	Lung Clinical Isolates 1	Yes	Yes	2	b	Yes	Yes	Yes	Yes	No	No	Yes	No	Yes	No	No	No	No	1
1487	3255	South Dakota	2008	Zoetis	46061	Lung Clinical Isolates 1	Yes	Yes	2	b	Yes	Yes	Yes	Yes	No	No	Yes	No	Yes	No	No	No	No	1
1490	3256	Texas	2008	Zoetis	47264	Lung Clinical Isolates 1	Yes	Yes	2	d	Yes	No	No	No	No	No	No	No	No	No	No	No	No	Not Applicable
1491	3257	North Carolina	2008	Zoetis	47457	Lung Clinical Isolates 1	Yes	Yes	2	b	Yes	Yes	Yes	Yes	Yes	Yes	Yes	Yes	Yes	Yes	Yes	Yes	Yes	2
1495	3258	Ontario	2008	Zoetis	47838	Lung Clinical Isolates 1	Yes	Yes	2	d	Yes	No	No	No	No	No	No	No	No	No	No	No	No	Not Applicable
1496	1690	Iowa	2008	Zoetis	48281	Lung Clinical Isolates 1	Yes	Yes	2	d	Yes	No	No	No	No	No	No	No	No	No	No	No	No	Not Applicable
1499	3259	West Virginia	2008	Zoetis	48293	Lung Clinical Isolates 1	Yes	Yes	2	b	Yes	Yes	Yes	Yes	No	No	Yes	No	Yes	No	No	No	No	1
1502	3260	Nebraska	2008	Zoetis	48517	Lung Clinical Isolates 1	Yes	Yes	2	e	Yes	No	No	No	No	No	No	No	No	No	No	No	No	Not Applicable
1503	3261	Kansas	2008	Zoetis	48520	Lung Clinical Isolates 1	Yes	Yes	2	b	Yes	Yes	Yes	Yes	No	No	Yes	No	Yes	No	No	No	No	1
1506	1628	Colorado	2008	Zoetis	48633	Lung Clinical Isolates 1	Yes	Yes	2	c	Yes	No	No	No	No	No	No	No	No	No	No	No	No	Not Applicable
1508	1691	Illinois	2008	Zoetis	48669	Lung Clinical Isolates 1	Yes	Yes	2	d	Yes	No	No	No	No	No	No	No	No	No	No	No	No	Not Applicable
1509	3262	Oklahoma	2008	Zoetis	48734	Lung Clinical Isolates 1	Yes	Yes	2	b	Yes	Yes	Yes	Yes	No	No	Yes	No	Yes	No	No	No	No	1
1511	3263	Saskatchewan	2008	Zoetis	49003	Lung Clinical Isolates 1	Yes	Yes	2	d	Yes	No	No	No	No	No	No	No	No	No	No	No	No	Not Applicable
1512	1629	Alberta	2008	Zoetis	49010	Lung Clinical Isolates 1	Yes	Yes	2	b	Yes	Yes	Yes	Yes	No	No	Yes	No	Yes	No	No	No	No	1
1520	1692	Iowa	2009	Zoetis	49501	Lung Clinical Isolates 1	Yes	Yes	2	d	Yes	No	No	No	No	No	No	No	No	No	No	No	No	Not Applicable
1521	3264	Louisiana	2009	Zoetis	49519	Lung Clinical Isolates 1	Yes	Yes	2	b	Yes	Yes	Yes	Yes	No	No	Yes	No	Yes	No	No	No	No	1
1523	3265	Ontario	2009	Zoetis	49789	Lung Clinical Isolates 1	Yes	Yes	2	e	Yes	No	No	No	No	No	No	No	No	No	No	No	No	Not Applicable
1528	3266	Oklahoma	2009	Zoetis	50541	Lung Clinical Isolates 1	Yes	Yes	2	b	Yes	Yes	Yes	Yes	No	No	Yes	No	Yes	No	No	No	No	1
1534	1693	Illinois	2009	Zoetis	51066	Lung Clinical Isolates 1	Yes	Yes	2	b	Yes	Yes	Yes	Yes	No	No	Yes	No	Yes	No	No	No	No	1
1536	3267	Texas	2009	Zoetis	51760	Lung Clinical Isolates 1	Yes	Yes	2	b	Yes	Yes	Yes	Yes	No	No	Yes	No	Yes	No	No	No	No	1
1537	3268	Alberta	2009	Zoetis	51848	Lung Clinical Isolates 1	Yes	Yes	2	d	Yes	No	No	No	No	No	No	No	No	No	No	No	No	Not Applicable
1539	3269	Ohio	2009	Zoetis	52123	Lung Clinical Isolates 1	Yes	Yes	2	b	Yes	Yes	Yes	Yes	Yes	Yes	Yes	Yes	Yes	Yes	Yes	Yes	Yes	2
1542	3270	Wyoming	2009	Zoetis	52402	Lung Clinical Isolates 1	Yes	Yes	2	e	Yes	No	No	No	No	No	No	No	No	No	No	No	No	Not Applicable
1543	1631	California	2009	Zoetis	52453	Lung Clinical Isolates 1	Yes	Yes	2	e	Yes	No	No	No	No	No	No	No	No	No	No	No	No	Not Applicable
1546	3271	South Dakota	2009	Zoetis	52743	Lung Clinical Isolates 1	Yes	Yes	2	d	Yes	No	No	No	No	No	No	No	No	No	No	No	No	Not Applicable
1547	1632	Arkansas	2009	Zoetis	52897	Lung Clinical Isolates 1	Yes	Yes	2	b	Yes	Yes	Yes	Yes	No	No	Yes	No	Yes	No	No	No	No	1
1553	3272	North Carolina	2009	Zoetis	53312	Lung Clinical Isolates 1	Yes	Yes	2	b	Yes	Yes	Yes	Yes	No	No	Yes	No	Yes	No	No	No	No	1
1554	3273	Michigan	2009	Zoetis	53438	Lung Clinical Isolates 1	Yes	Yes	2	d	Yes	No	No	No	No	No	No	No	No	No	No	No	No	Not Applicable
1555	3274	Virginia	2009	Zoetis	53440	Lung Clinical Isolates 1	Yes	Yes	2	b	Yes	Yes	Yes	Yes	No	No	Yes	No	Yes	No	No	No	No	1
1557	3546	Kansas	2009	Zoetis	53535	Lung Clinical Isolates 1	Yes	Yes	2	b	Yes	Yes	Yes	Yes	Yes	Yes	Yes	Yes	Yes	Yes	Yes	Yes	Yes	2
1559	3547	Nebraska	2009	Zoetis	53612	Lung Clinical Isolates 1	Yes	Yes	2	d	Yes	No	No	No	No	No	No	No	No	No	No	No	No	Not Applicable
1560	3544	Saskatchewan	2009	Zoetis	53724	Lung Clinical Isolates 1	Yes	Yes	2	d	Yes	No	No	No	No	No	No	No	No	No	No	No	No	Not Applicable
1563	3548	Louisiana	2010	Zoetis	54059	Lung Clinical Isolates 1	Yes	Yes	2	b	Yes	No	No	No	No	No	No	No	Yes	No	No	No	No	3
1570	5287	Saskatchewan	2010	Zoetis	54697	Lung Clinical Isolates 1	Yes	Yes	2	e	Yes	No	No	No	No	No	No	No	No	No	No	No	No	Not Applicable
1571	3549	South Dakota	2010	Zoetis	54770	Lung Clinical Isolates 1	Yes	No	1	e	No	No	No	No	No	No	No	No	No	No	No	No	No	Not Applicable
1573	1633	California	2010	Zoetis	54917	Lung Clinical Isolates 1	Yes	Yes	2	e	Yes	No	No	No	No	No	No	No	No	No	No	No	No	Not Applicable
1574	3550	Ontario	2010	Zoetis	54950	Lung Clinical Isolates 1	Yes	Yes	2	e	Yes	No	No	No	No	No	No	No	No	No	No	No	No	Not Applicable
1575	1634	Alberta	2010	Zoetis	55017	Lung Clinical Isolates 1	Yes	Yes	2	d	Yes	No	No	No	No	No	No	No	No	No	No	No	No	Not Applicable
1576	1635	Arkansas	2010	Zoetis	55036	Lung Clinical Isolates 1	Yes	Yes	2	b	Yes	Yes	Yes	Yes	Yes	Yes	Yes	No	Yes	Yes	Yes	Yes	Yes	7
1578	3551	Missouri	2010	Zoetis	55443	Lung Clinical Isolates 1	Yes	Yes	2	b	Yes	No	No	No	No	No	No	No	Yes	No	No	No	No	3
1583	3515	Texas	2010	Zoetis	55964	Lung Clinical Isolates 1	Yes	No	1	f (without maximum-likelihood support)	No	No	No	No	No	No	No	No	No	No	No	No	No	Not Applicable
1585	3552	Kansas	2010	Zoetis	56214	Lung Clinical Isolates 1	Yes	Yes	2	b	Yes	No	No	No	Yes	Yes	No	No	Yes	Yes	No	Yes	Yes	4
1586	1694	Illinois	2010	Zoetis	56302	Lung Clinical Isolates 1	Yes	No	1	c	No	No	No	No	No	No	No	No	No	No	No	No	No	Not Applicable
1588	5288	Minnesota	2010	Zoetis	56719	Lung Clinical Isolates 1	Yes	Yes	2	b	Yes	No	No	No	No	No	No	No	Yes	No	No	No	No	3
1590	3554	Nebraska	2010	Zoetis	57197	Lung Clinical Isolates 1	Yes	Yes	2	b	Yes	Yes	Yes	Yes	No	No	Yes	No	Yes	No	No	No	No	1
1591	3555	New Jersey	2010	Zoetis	57253	Lung Clinical Isolates 1	Yes	Yes	2	d	Yes	No	No	No	No	No	No	No	No	No	No	No	No	Not Applicable
1593	3556	New York	2010	Zoetis	57271	Lung Clinical Isolates 1	Yes	Yes	2	b	Yes	Yes	Yes	Yes	No	No	Yes	No	Yes	No	No	No	No	1
1597	3287	Oklahoma	2010	Zoetis	57624	Lung Clinical Isolates 1	Yes	Yes	2	b	Yes	Yes	Yes	Yes	Yes	Yes	Yes	Yes	Yes	Yes	Yes	Yes	Yes	2
1599	1636	British Columbia	2010	Zoetis	57642	Lung Clinical Isolates 1	Yes	Yes	2	d	Yes	No	No	No	No	No	No	No	No	No	No	No	No	Not Applicable
1600	3288	Pennsylvania	2010	Zoetis	57773	Lung Clinical Isolates 1	Yes	Yes	2	e	Yes	No	No	No	No	No	No	No	No	No	No	No	No	Not Applicable
1602	3289	North Carolina	2010	Zoetis	57908	Lung Clinical Isolates 1	Yes	Yes	2	b	Yes	No	No	No	No	No	No	No	Yes	No	No	No	No	3
1604	1637	Colorado	2010	Zoetis	58028	Lung Clinical Isolates 1	Yes	Yes	2	b	Yes	Yes	Yes	Yes	No	No	Yes	No	Yes	No	No	No	No	1
1605	3290	Ohio	2010	Zoetis	58104	Lung Clinical Isolates 1	Yes	Yes	2	e	Yes	No	No	No	No	No	No	No	No	No	No	No	No	Not Applicable
1606	1695	Iowa	2010	Zoetis	58143	Lung Clinical Isolates 1	Yes	Yes	2	b	Yes	Yes	Yes	Yes	Yes	Yes	Yes	Yes	Yes	Yes	Yes	Yes	Yes	2
1609	1638	Florida	2011	Zoetis	58486	Lung Clinical Isolates 1	Yes	Yes	2	b	Yes	No	No	No	Yes	Yes	No	No	Yes	Yes	No	Yes	Yes	4
1610	3291	Texas	2011	Zoetis	58617	Lung Clinical Isolates 1	Yes	Yes	2	b	Yes	No	No	No	No	No	No	No	Yes	No	No	No	No	3
1611	3292	Arkansas	2011	Zoetis	58670	Lung Clinical Isolates 1	Yes	Yes	2	d	Yes	No	No	No	No	No	No	No	No	No	No	No	No	Not Applicable
1612	1674	California	2011	Zoetis	58697	Lung Clinical Isolates 1	Yes	Yes	2	d	Yes	No	No	No	No	No	No	No	No	No	No	No	No	Not Applicable
1613	3293	Vermont	2011	Zoetis	58791	Lung Clinical Isolates 1	Yes	Yes	2	e	Yes	No	No	No	No	No	No	No	No	No	No	No	No	Not Applicable
1616	3294	Saskatchewan	2011	Zoetis	58926	Lung Clinical Isolates 1	Yes	Yes	2	d	Yes	No	No	No	No	No	No	No	No	No	No	No	No	Not Applicable
1617	3557	Manitoba	2011	Zoetis	58928	Lung Clinical Isolates 1	Yes	Yes	2	b	Yes	Yes	Yes	Yes	No	No	Yes	No	Yes	No	No	No	No	1
1619	3296	Maryland	2011	Zoetis	59051	Lung Clinical Isolates 1	Yes	Yes	2	e	Yes	No	No	No	No	No	No	No	No	No	No	No	No	Not Applicable
1621	3297	Nebraska	2011	Zoetis	59614	Lung Clinical Isolates 1	Yes	Yes	2	b	Yes	Yes	Yes	Yes	Yes	Yes	Yes	Yes	Yes	Yes	Yes	Yes	Yes	2
1622	3298	Minnesota	2011	Zoetis	60097	Lung Clinical Isolates 1	Yes	Yes	2	e	Yes	No	No	No	No	No	No	No	No	No	No	No	No	Not Applicable
1624	1696	Iowa	2011	Zoetis	60248	Lung Clinical Isolates 1	Yes	Yes	2	b	Yes	No	No	No	No	No	No	No	Yes	No	No	No	No	3
1625	3558	New Jersey	2011	Zoetis	60320	Lung Clinical Isolates 1	Yes	Yes	2	b	Yes	Yes	Yes	Yes	No	No	Yes	No	Yes	No	No	No	No	1
1626	3300	New York	2011	Zoetis	60321	Lung Clinical Isolates 1	Yes	Yes	2	b	Yes	Yes	Yes	Yes	No	No	Yes	No	Yes	No	No	No	No	1
1627	1697	Alberta	2011	Zoetis	61086	Lung Clinical Isolates 1	Yes	Yes	2	e	Yes	No	No	No	No	No	No	No	No	No	No	No	No	Not Applicable
1630	3301	Pennsylvania	2011	Zoetis	61804	Lung Clinical Isolates 1	Yes	Yes	2	d	Yes	No	No	No	No	No	No	No	No	No	No	No	No	Not Applicable
1631	3302	Ohio	2011	Zoetis	62068	Lung Clinical Isolates 1	Yes	Yes	2	b	Yes	Yes	Yes	Yes	No	No	Yes	No	Yes	No	No	No	No	1
1633	1698	Illinois	2011	Zoetis	62368	Lung Clinical Isolates 1	Yes	Yes	2	b	Yes	No	No	No	Yes	Yes	No	No	Yes	Yes	No	Yes	Yes	4
1636	3534	Wisconsin	2011	Zoetis	62525	Lung Clinical Isolates 1	Yes	Yes	2	d	Yes	No	No	No	No	No	No	No	No	No	No	No	No	Not Applicable
1637	3303	Montana	2011	Zoetis	62569	Lung Clinical Isolates 1	Yes	No	1	c (without maximum-likelihood support)	No	No	No	No	No	No	No	No	No	No	No	No	No	Not Applicable
1639	3304	South Dakota	2011	Zoetis	62572	Lung Clinical Isolates 1	Yes	Yes	2	d	Yes	No	No	No	No	No	No	No	No	No	No	No	No	Not Applicable
1640	3217	Oklahoma	2011	Zoetis	62668	Lung Clinical Isolates 1	Yes	Yes	2	d	Yes	No	No	No	No	No	No	No	No	No	No	No	No	Not Applicable
1642	3228	Virginia	2011	Zoetis	63471	Lung Clinical Isolates 1	Yes	Yes	2	b	Yes	Yes	Yes	Yes	Yes	Yes	Yes	Yes	Yes	Yes	Yes	Yes	Yes	2
1643	3229	Maine	2011	Zoetis	63472	Lung Clinical Isolates 1	Yes	Yes	2	e	Yes	No	No	No	No	No	No	No	No	No	No	No	No	Not Applicable
1644	3277	Michigan	2011	Zoetis	64000	Lung Clinical Isolates 1	Yes	Yes	2	b	Yes	Yes	Yes	Yes	No	No	Yes	No	Yes	No	No	No	No	1
1647	5290	Ontario	2011	Zoetis	64449	Lung Clinical Isolates 1	Yes	Yes	2	e	Yes	No	No	No	No	No	No	No	No	No	No	No	No	Not Applicable
1649	1699	Kansas	2011	Zoetis	64559	Lung Clinical Isolates 1	Yes	Yes	2	e	Yes	No	No	No	No	No	No	No	No	No	No	No	No	Not Applicable
1273	3361	Oklahoma	2002	Zoetis	19693	Lung Clinical Isolates 2	No	No	2	b	Yes	Yes	Yes	Yes	No	No	Yes	No	Yes	No	No	No	No	1
1274	3362	Iowa	2002	Zoetis	19769	Lung Clinical Isolates 2	No	No	2	e	Yes	No	No	No	No	No	No	No	No	No	No	No	No	Not Applicable
1276	3363	North Carolina	2002	Zoetis	19989	Lung Clinical Isolates 2	No	No	2	b	Yes	Yes	Yes	Yes	No	No	Yes	No	Yes	No	No	No	No	1
1277	3364	Illinois	2002	Zoetis	20439	Lung Clinical Isolates 2	No	No	2	e	Yes	No	No	No	No	No	No	No	No	No	No	No	No	Not Applicable
1280	3365	Texas	2002	Zoetis	21815	Lung Clinical Isolates 2	No	No	2	e	Yes	No	No	No	No	No	No	No	No	No	No	No	No	Not Applicable
1282	3366	California	2002	Zoetis	22626	Lung Clinical Isolates 2	No	No	2	e	Yes	No	No	No	No	No	No	No	No	No	No	No	No	Not Applicable
1284	3367	Michigan	2003	Zoetis	23300	Lung Clinical Isolates 2	No	No	2	b	Yes	Yes	Yes	Yes	No	No	Yes	No	Yes	No	No	No	No	1
1285	3368	Illinois	2003	Zoetis	23441	Lung Clinical Isolates 2	No	No	2	d	Yes	No	No	No	No	No	No	No	Partial	No	No	No	No	Not Applicable
1291	3369	Virginia	2003	Zoetis	24213	Lung Clinical Isolates 2	No	No	2	d	Yes	No	No	No	No	No	No	No	No	No	No	No	No	Not Applicable
1295	3370	Washington	2003	Zoetis	24711	Lung Clinical Isolates 2	No	No	2	e	Yes	No	No	No	No	No	No	No	No	No	No	No	No	Not Applicable
1297	3372	Idaho	2003	Zoetis	24713	Lung Clinical Isolates 2	No	No	2	b	Yes	Yes	Yes	Yes	No	No	Yes	No	Yes	No	No	No	No	1
1300	3373	Vermont	2003	Zoetis	25032	Lung Clinical Isolates 2	No	No	2	e	Yes	No	No	No	No	No	No	No	No	No	No	No	No	Not Applicable
1303	3374	Ohio	2003	Zoetis	25170	Lung Clinical Isolates 2	No	No	2	d	Yes	No	No	No	No	No	No	No	No	No	No	No	No	Not Applicable
1306	3375	New York	2003	Zoetis	25264	Lung Clinical Isolates 2	No	No	2	d	Yes	No	No	No	No	No	No	No	No	No	No	No	No	Not Applicable
1309	3376	Minnesota	2003	Zoetis	25851	Lung Clinical Isolates 2	No	No	2	b	Yes	No	No	No	No	No	No	No	Yes	No	No	No	No	3
1311	3377	California	2003	Zoetis	26013	Lung Clinical Isolates 2	No	No	2	b	Yes	Yes	Yes	Yes	No	No	Yes	No	Yes	No	No	No	No	1
1313	3378	Alberta	2003	Zoetis	26057	Lung Clinical Isolates 2	No	No	2	e	Yes	No	No	No	No	No	No	No	No	No	No	No	No	Not Applicable
1315	3379	Oklahoma	2003	Zoetis	26309	Lung Clinical Isolates 2	No	No	2	b	Yes	Yes	Yes	Yes	No	No	Yes	No	Yes	No	No	No	No	1
1318	5274	Ohio	2004	Zoetis	27417	Lung Clinical Isolates 2	No	No	2	d	Yes	No	No	No	No	No	No	No	No	No	No	No	No	Not Applicable
1319	3380	Iowa	2004	Zoetis	27532	Lung Clinical Isolates 2	No	No	2	b	Yes	Yes	Yes	Yes	No	No	Yes	No	Yes	No	No	No	No	1
1321	3381	South Dakota	2004	Zoetis	27602	Lung Clinical Isolates 2	No	No	2	d recombinant	Yes	Partial	Partial	Partial	No	No	Partial	No	Partial	No	No	No	No	Not Applicable
1323	3382	Minnesota	2004	Zoetis	27605	Lung Clinical Isolates 2	No	No	2	e	Yes	No	No	No	No	No	No	No	No	No	No	No	No	Not Applicable
1325	3383	Vermont	2004	Zoetis	27900	Lung Clinical Isolates 2	No	No	2	d	Yes	No	No	No	No	No	No	No	No	No	No	No	No	Not Applicable
1326	3384	New Hampshire	2004	Zoetis	27903	Lung Clinical Isolates 2	No	No	2	d	Yes	No	No	No	No	No	No	No	No	No	No	No	No	Not Applicable
1333	4013	Oklahoma	2004	Zoetis	28338	Lung Clinical Isolates 2	No	No	2	b	Yes	Yes	Yes	Yes	No	No	Yes	No	Yes	No	No	No	No	1
1340	4141, 4805	Nebraska	2004	Zoetis	29003	Lung Clinical Isolates 2	No	No	2	b	Yes	Yes	Yes	Yes	No	No	Yes	No	Yes	No	No	No	No	1
1342	4806	Kansas	2004	Zoetis	29052	Lung Clinical Isolates 2	No	No	2	b	Yes	Yes	Yes	Yes	Yes	Yes	Yes	Yes	Yes	Yes	Yes	No	No	5
1344	4807	New York	2004	Zoetis	29255	Lung Clinical Isolates 2	No	No	2	d	Yes	No	No	No	No	No	No	No	No	No	No	No	No	Not Applicable
1347	4808	Wisconsin	2004	Zoetis	29449	Lung Clinical Isolates 2	No	No	2	d	Yes	No	No	No	No	No	No	No	No	No	No	No	No	Not Applicable
1348	4809	California	2004	Zoetis	29504	Lung Clinical Isolates 2	No	No	2	b	Yes	Yes	Yes	Yes	No	No	Yes	No	Yes	No	No	No	No	1
1349	4810	Pennsylvania	2004	Zoetis	29659	Lung Clinical Isolates 2	No	No	2	d	Yes	No	No	No	No	No	No	No	No	No	No	No	No	Not Applicable
1353	4811	Idaho	2004	Zoetis	29907	Lung Clinical Isolates 2	No	No	2	b	Yes	Yes	Yes	Yes	No	No	Yes	No	Yes	No	No	No	No	1
1356	4813	Oregon	2004	Zoetis	30280	Lung Clinical Isolates 2	No	No	2	d	Yes	No	No	No	No	No	No	No	No	No	No	No	No	Not Applicable
1357	4814	South Dakota	2005	Zoetis	30325	Lung Clinical Isolates 2	No	No	2	e	Yes	No	No	No	No	No	No	No	No	No	No	No	No	Not Applicable
1360	4816	Maine	2005	Zoetis	31516	Lung Clinical Isolates 2	No	No	2	d	Yes	No	No	No	No	No	No	No	No	No	No	No	No	Not Applicable
1361	4817	New York	2005	Zoetis	31520	Lung Clinical Isolates 2	No	No	2	d	Yes	No	No	No	No	No	No	No	No	No	No	No	No	Not Applicable
1363	6451	Idaho	2005	Zoetis	31925	Lung Clinical Isolates 2	No	No	1	e	Yes	Yes	Yes	Yes	No	No	Yes	No	Yes	No	No	No	No	1
1364	4819	Oklahoma	2005	Zoetis	32081	Lung Clinical Isolates 2	No	No	2	b	Yes	Yes	Yes	Yes	Yes	Yes	Yes	Yes	Yes	Yes	Yes	Yes	Yes	2
1367	6452	Nebraska	2005	Zoetis	32568	Lung Clinical Isolates 2	No	No	1	e	No	No	No	No	No	No	No	No	No	No	No	No	No	Not Applicable
1368	5281	Michigan	2005	Zoetis	32929	Lung Clinical Isolates 2	No	No	2	b	Yes	Yes	Yes	Yes	No	No	Yes	No	Yes	No	No	No	No	1
1371	4821	Iowa	2005	Zoetis	33760	Lung Clinical Isolates 2	No	No	1	e	No	No	No	No	No	No	No	No	No	No	No	No	No	Not Applicable
1373	4822	Pennsylvania	2005	Zoetis	33846	Lung Clinical Isolates 2	No	No	2	b	Yes	Yes	Yes	Yes	No	No	Yes	No	Yes	No	No	No	No	1
1375	4823	Washington	2005	Zoetis	33966	Lung Clinical Isolates 2	No	No	2	c	Yes	No	No	No	No	No	No	No	No	No	No	No	No	Not Applicable
1377	4824	California	2005	Zoetis	34007	Lung Clinical Isolates 2	No	No	2	d	Yes	No	No	No	No	No	No	No	No	No	No	No	No	Not Applicable
1379	4825	North Carolina	2005	Zoetis	34077	Lung Clinical Isolates 2	No	No	2	b	Yes	Yes	Yes	Yes	No	No	Yes	No	Yes	No	No	No	No	1
1380	4826	Illinois	2005	Zoetis	34193	Lung Clinical Isolates 2	No	No	2	b	Yes	Yes	Yes	Yes	No	No	Yes	No	Yes	No	No	No	No	1
1382	4827	Texas	2005	Zoetis	34323	Lung Clinical Isolates 2	No	No	2	b recombinant type 2	Yes	Yes	Yes	Yes	No	No	Yes	No	Yes	No	No	No	No	1
1385	4828	Kansas	2005	Zoetis	34327	Lung Clinical Isolates 2	No	No	2	b	Yes	Yes	Yes	Yes	No	No	Yes	No	Yes	No	No	No	No	1
1387	4829	Minnesota	2005	Zoetis	34763	Lung Clinical Isolates 2	No	No	2	b	Yes	Yes	Yes	Yes	No	No	Yes	No	Yes	No	No	No	No	1
1391	4830	Idaho	2006	Zoetis	35225	Lung Clinical Isolates 2	No	No	2	b	Yes	Yes	Yes	Yes	No	No	Yes	No	Yes	No	No	No	No	1
1392	4831	California	2006	Zoetis	35229	Lung Clinical Isolates 2	No	No	2	e	Yes	No	No	No	No	No	No	No	No	No	No	No	No	Not Applicable
1393	5285	Ohio	2006	Zoetis	35260	Lung Clinical Isolates 2	No	No	2	b	Yes	Yes	Yes	Yes	No	No	Yes	No	Yes	No	No	No	No	1
1395	6453	Kansas	2006	Zoetis	35326	Lung Clinical Isolates 2	No	No	2	d	Yes	No	No	No	No	No	No	No	No	No	No	No	No	Not Applicable
1398	4833	Oklahoma	2006	Zoetis	35625	Lung Clinical Isolates 2	No	No	2	b	Yes	Yes	Yes	Yes	No	No	Yes	No	Yes	No	No	No	No	1
1399	4834	New Hampshire	2006	Zoetis	36058	Lung Clinical Isolates 2	No	No	2	e	Yes	No	No	No	No	No	No	No	No	No	No	No	No	Not Applicable
1400	4835	Iowa	2006	Zoetis	36158	Lung Clinical Isolates 2	No	No	2	not subtyped due to missing data	Yes	No	No	No	No	No	No	No	No	No	No	No	No	Not Applicable
1403	4836	Missouri	2006	Zoetis	36316	Lung Clinical Isolates 2	No	No	2	d	Yes	No	No	No	No	No	No	No	No	No	No	No	No	Not Applicable
1405	4837	Minnesota	2006	Zoetis	37144	Lung Clinical Isolates 2	No	No	2	b	Yes	Yes	Yes	Yes	Yes	Yes	Yes	Yes	Yes	Yes	Yes	No	No	5
1406	4838	North Carolina	2006	Zoetis	37148	Lung Clinical Isolates 2	No	No	2	b	Yes	No	No	No	Yes	Yes	No	No	Yes	Yes	No	Yes	Yes	4
1409	4839	Michigan	2006	Zoetis	37921	Lung Clinical Isolates 2	No	No	2	b	Yes	Yes	Yes	Yes	No	No	Yes	No	Yes	No	No	No	No	1
1413	4840	New York	2006	Zoetis	38609	Lung Clinical Isolates 2	No	No	2	b	Yes	Yes	Yes	Yes	No	No	Yes	No	Yes	No	No	No	No	1
1414	4841	Colorado	2006	Zoetis	38690	Lung Clinical Isolates 2	No	No	2	d	Yes	No	No	No	No	No	No	No	No	No	No	No	No	Not Applicable
1416	5291	South Dakota	2006	Zoetis	38900	Lung Clinical Isolates 2	No	No	2	not subtyped due to missing data	No	No	No	No	No	No	No	No	No	No	No	No	No	Not Applicable
1421	5292	Texas	2006	Zoetis	39234	Lung Clinical Isolates 2	No	No	2	b	Yes	Yes	Yes	Yes	Yes	Yes	Yes	Yes	Yes	Yes	Yes	No	No	5
1422	5293	Wisconsin	2006	Zoetis	39365	Lung Clinical Isolates 2	No	No	2	d	Yes	No	No	No	No	No	No	No	No	No	No	No	No	Not Applicable
1423	5294	South Dakota	2007	Zoetis	39653	Lung Clinical Isolates 2	No	No	2	b	Yes	Yes	Yes	Yes	No	No	Yes	No	Yes	No	No	No	No	1
1426	5295	Maine	2007	Zoetis	40020	Lung Clinical Isolates 2	No	No	2	e	Yes	No	No	No	No	No	No	No	No	No	No	No	No	Not Applicable
1427	5296	Pennsylvania	2007	Zoetis	40060	Lung Clinical Isolates 2	No	No	2	d	Yes	No	No	No	No	No	No	No	No	No	No	No	No	Not Applicable
1429	5297	Kansas	2007	Zoetis	40089	Lung Clinical Isolates 2	No	No	2	b	Yes	Yes	Yes	Yes	Yes	Yes	Yes	Yes	Yes	Yes	Yes	Yes	Yes	2
1447	5298	California	2007	Zoetis	40479	Lung Clinical Isolates 2	No	No	2	b	Yes	Yes	Yes	Yes	No	No	Yes	No	Yes	No	No	No	No	1
1450	3889	Texas	2007	Zoetis	41106	Lung Clinical Isolates 2	No	No	2	b	Yes	Yes	Yes	Yes	Yes	Yes	Yes	Yes	Yes	Yes	Yes	Yes	Yes	2
1452	3890	Saskatchewan	2007	Zoetis	41307	Lung Clinical Isolates 2	No	No	2	d	Yes	No	No	No	No	No	No	No	No	No	No	No	No	Not Applicable
1454	3891	North Carolina	2007	Zoetis	41521	Lung Clinical Isolates 2	No	No	2	d	Yes	No	No	No	No	No	No	No	No	No	No	No	No	Not Applicable
1455	3892	Ontario	2007	Zoetis	42354	Lung Clinical Isolates 2	No	No	2	e	Yes	No	No	No	No	No	No	No	No	No	No	No	No	Not Applicable
1456	3893	Illinois	2007	Zoetis	42979	Lung Clinical Isolates 2	No	No	2	b	Yes	Yes	Yes	Yes	No	No	Yes	No	Yes	No	No	No	No	1
1457	3894	Nevada	2007	Zoetis	43056	Lung Clinical Isolates 2	No	No	2	e	Yes	No	No	No	No	No	No	No	No	No	No	No	No	Not Applicable
1460	3895	Missouri	2007	Zoetis	43343	Lung Clinical Isolates 2	No	No	1	f	No	No	No	No	No	No	No	No	No	No	No	No	No	Not Applicable
1464	3896	Iowa	2007	Zoetis	43489	Lung Clinical Isolates 2	No	No	2	e	Yes	No	No	No	No	No	No	No	No	No	No	No	No	Not Applicable
1466	5299	Ohio	2007	Zoetis	43679	Lung Clinical Isolates 2	No	No	2	b	Yes	Yes	Yes	Yes	No	No	Yes	No	Yes	No	No	No	No	1
1468	5300	Idaho	2007	Zoetis	43709	Lung Clinical Isolates 2	No	No	2	b	Yes	Yes	Yes	Yes	No	No	Yes	No	Yes	No	No	No	No	1
1470	5301	Minnesota	2007	Zoetis	43978	Lung Clinical Isolates 2	No	No	2	b	Yes	Yes	Yes	Yes	No	No	Yes	No	Yes	No	No	No	No	1
1471	5302	Wisconsin	2007	Zoetis	43979	Lung Clinical Isolates 2	No	No	2	b	Yes	Yes	Yes	Yes	No	No	Yes	No	Yes	No	No	No	No	1
1472	5303	Alberta	2007	Zoetis	44104	Lung Clinical Isolates 2	No	No	2	d	Yes	No	No	No	No	No	No	No	No	No	No	No	No	Not Applicable
1475	5304	Vermont	2007	Zoetis	44536	Lung Clinical Isolates 2	No	No	2	e	Yes	No	No	No	No	No	No	No	No	No	No	No	No	Not Applicable
1476	5305	New York	2007	Zoetis	44574	Lung Clinical Isolates 2	No	No	2	b	Yes	Yes	Yes	Yes	No	No	Yes	No	Yes	No	No	No	No	1
1477	5306	New Hampshire	2007	Zoetis	44576	Lung Clinical Isolates 2	No	No	2	b	Yes	Yes	Yes	Yes	No	No	Yes	No	Yes	No	No	No	No	1
1479	5307	Oklahoma	2007	Zoetis	44810	Lung Clinical Isolates 2	No	No	2	d	Yes	No	No	No	No	No	No	No	No	No	No	No	No	Not Applicable
1480	5308	Michigan	2007	Zoetis	44947	Lung Clinical Isolates 2	No	No	2	e	Yes	No	No	No	No	No	No	No	No	No	No	No	No	Not Applicable
1481	5368	California	2008	Zoetis	45438	Lung Clinical Isolates 2	No	No	2	d	Yes	No	No	No	No	No	No	No	No	No	No	No	No	Not Applicable
1482	3306, 12739	Oklahoma	2008	Zoetis	45931	Lung Clinical Isolates 2	No	No	2	not subtyped due to missing data	Yes	Yes	Yes	Yes	Yes	Yes	Yes	Yes	Yes	Yes	Yes	Yes	Yes	2
1483	5309	Arkansas	2008	Zoetis	45980	Lung Clinical Isolates 2	No	No	2	b	Yes	Yes	Yes	Yes	Yes	Yes	Yes	Yes	Yes	Yes	Yes	Yes	Yes	2
1485	3308	Ohio	2008	Zoetis	46002	Lung Clinical Isolates 2	No	No	2	b	Yes	Yes	Yes	Yes	No	No	Yes	No	Yes	No	No	No	No	1
1488	5310	North Carolina	2008	Zoetis	46308	Lung Clinical Isolates 2	No	No	2	d	Yes	No	No	No	No	No	No	No	No	No	No	No	No	Not Applicable
1489	5311	Texas	2008	Zoetis	46910	Lung Clinical Isolates 2	No	No	2	b	Yes	No	No	No	Yes	Yes	No	No	Yes	Yes	No	Yes	Yes	4
1492	3470	Alberta	2008	Zoetis	47683	Lung Clinical Isolates 2	No	No	2	b	Yes	Yes	Yes	Yes	No	No	Yes	No	Yes	No	No	No	No	1
1493	3471	Saskatchewan	2008	Zoetis	47709	Lung Clinical Isolates 2	No	No	2	d	Yes	No	No	No	No	No	No	No	No	No	No	No	No	Not Applicable
1494	3472	Ontario	2008	Zoetis	47835	Lung Clinical Isolates 2	No	No	2	b	Yes	Yes	Yes	Yes	No	No	Yes	No	Yes	No	No	No	No	1
1498	3473	South Dakota	2008	Zoetis	48291	Lung Clinical Isolates 2	No	No	2	e	Yes	No	No	No	No	No	No	No	No	No	No	No	No	Not Applicable
1500	3474	Minnesota	2009	Zoetis	48321	Lung Clinical Isolates 2	No	No	2	e	Yes	No	No	No	No	No	No	No	No	No	No	No	No	Not Applicable
1504	3475	Kansas	2008	Zoetis	48521	Lung Clinical Isolates 2	No	No	2	b	Yes	Yes	Yes	Yes	Yes	Yes	Yes	Yes	Yes	Yes	Yes	Yes	Yes	2
1505	3476	Nebraska	2008	Zoetis	48557	Lung Clinical Isolates 2	No	No	2	d	Yes	No	No	No	No	No	No	No	No	No	No	No	No	Not Applicable
1507	3477	Illinois	2008	Zoetis	48667	Lung Clinical Isolates 2	No	No	2	not subtyped due to missing data	No	No	No	No	No	No	No	No	No	No	No	No	No	Not Applicable
1513	3478	Pennsylvania	2008	Zoetis	49084	Lung Clinical Isolates 2	No	No	2	d	Yes	No	No	No	No	No	No	No	No	No	No	No	No	Not Applicable
1514	3479	New York	2008	Zoetis	49167	Lung Clinical Isolates 2	No	No	2	d	Yes	No	No	No	No	No	No	No	No	No	No	No	No	Not Applicable
1515	3480	Vermont	2008	Zoetis	49180	Lung Clinical Isolates 2	No	No	2	d	Yes	No	No	No	No	No	No	No	No	No	No	No	No	Not Applicable
1516	3481	Maryland	2008	Zoetis	49186	Lung Clinical Isolates 2	No	No	2	d	Yes	No	No	No	No	No	No	No	No	No	No	No	No	Not Applicable
1517	3482	Minnesota	2008	Zoetis	49361	Lung Clinical Isolates 2	No	No	1	c (without maximum-likelihood support)	No	No	No	No	No	No	No	No	No	No	No	No	No	Not Applicable
1519	3483	Michigan	2008	Zoetis	49427	Lung Clinical Isolates 2	No	No	2	b	Yes	Yes	Yes	Yes	No	No	Yes	No	Yes	No	No	No	No	1
1522	3484	Texas	2009	Zoetis	49523	Lung Clinical Isolates 2	No	No	2	b recombinant type 1	Yes	No	No	No	No	No	No	No	Yes	No	No	No	No	3
1524	3485	Ontario	2009	Zoetis	49791	Lung Clinical Isolates 2	No	No	2	b	Yes	Yes	Yes	Yes	No	No	Yes	No	Yes	No	No	No	No	1
1525	3486	Pennsylvania	2009	Zoetis	50188	Lung Clinical Isolates 2	No	No	2	d	Yes	No	No	No	No	No	No	No	No	No	No	No	No	Not Applicable
1526	3487	Maryland	2009	Zoetis	50191	Lung Clinical Isolates 2	No	No	2	d	Yes	No	No	No	No	No	No	No	No	No	No	No	No	Not Applicable
1527	3488	Wisconsin	2009	Zoetis	50381	Lung Clinical Isolates 2	No	No	2	d	No	No	No	No	No	No	No	No	No	No	No	No	No	Not Applicable
1529	3489	Oklahoma	2009	Zoetis	50543	Lung Clinical Isolates 2	No	No	2	d	Yes	No	No	No	No	No	No	No	No	No	No	No	No	Not Applicable
1531	3491	Arizona	2009	Zoetis	50559	Lung Clinical Isolates 2	No	No	2	b	Yes	Yes	Yes	Yes	No	No	Yes	No	Yes	No	No	No	No	1
1532	3492	New York	2009	Zoetis	50728	Lung Clinical Isolates 2	No	No	2	d	Yes	No	No	No	No	No	No	No	No	No	No	No	No	Not Applicable
1533	6454	Arkansas	2009	Zoetis	50782	Lung Clinical Isolates 2	No	No	2	b	Yes	No	No	No	No	No	No	No	Yes	No	No	No	No	3
1535	3494	Illinois	2009	Zoetis	51067	Lung Clinical Isolates 2	No	No	1	c (without maximum-likelihood support)	No	No	No	No	No	No	No	No	No	No	No	No	No	Not Applicable
1540	3495	Ohio	2009	Zoetis	52138	Lung Clinical Isolates 2	No	No	2	e	Yes	No	No	No	No	No	No	No	No	No	No	No	No	Not Applicable
1541	3496	Iowa	2009	Zoetis	52238	Lung Clinical Isolates 2	No	No	2	d	Yes	No	No	No	No	No	No	No	No	No	No	No	No	Not Applicable
1544	3497	California	2009	Zoetis	52460	Lung Clinical Isolates 2	No	No	1	e	Yes	Yes	Yes	Yes	No	No	Yes	No	Yes	No	No	No	No	1
1545	3498	South Dakota	2009	Zoetis	52742	Lung Clinical Isolates 2	No	No	2	d	Yes	No	No	No	No	No	No	No	No	No	No	No	No	Not Applicable
1550	3499	Maine	2009	Zoetis	53262	Lung Clinical Isolates 2	No	No	2	d	Yes	No	No	No	No	No	No	No	No	No	No	No	No	Not Applicable
1551	3500	Vermont	2009	Zoetis	53265	Lung Clinical Isolates 2	No	No	2	e	Yes	No	No	No	No	No	No	No	No	No	No	No	No	Not Applicable
1552	3501	North Carolina	2009	Zoetis	53311	Lung Clinical Isolates 2	No	No	2	b	Yes	No	No	No	No	No	No	No	Yes	No	No	No	No	3
1556	3502	Michigan	2009	Zoetis	53441	Lung Clinical Isolates 2	No	No	2	b	Yes	Yes	Yes	Yes	No	No	Yes	No	Yes	No	No	No	No	1
1558	5288	Nebraska	2009	Zoetis	53609	Lung Clinical Isolates 2	No	No	2	b	Yes	Yes	Yes	Yes	No	No	Yes	No	Yes	No	No	No	No	1
1561	3504	Saskatchewan	2009	Zoetis	53726	Lung Clinical Isolates 2	No	No	2	e (without maximum-likelihood support)	Yes	No	No	No	No	No	No	No	No	No	No	No	No	Not Applicable
1562	3505	Idaho	2010	Zoetis	54018	Lung Clinical Isolates 2	No	No	2	b	Yes	Yes	Yes	Yes	No	No	Yes	No	Yes	No	No	No	No	1
1564	3506	Ohio	2010	Zoetis	54301	Lung Clinical Isolates 2	No	No	1	b	No	No	No	No	No	No	No	No	No	No	No	No	No	Not Applicable
1567	3507	Florida	2010	Zoetis	54561	Lung Clinical Isolates 2	No	No	1	c (without maximum-likelihood support)	No	No	No	No	No	No	No	No	No	No	No	No	No	Not Applicable
1568	3508	Arizona	2010	Zoetis	54564	Lung Clinical Isolates 2	No	No	2	b	Yes	Yes	Yes	Yes	No	No	Yes	No	Yes	No	No	No	No	1
1569	3509	Saskatchewan	2010	Zoetis	54696	Lung Clinical Isolates 2	No	No	2	d	Yes	No	No	No	No	No	No	No	No	No	No	No	No	Not Applicable
1572	3510	South Dakota	2010	Zoetis	54771	Lung Clinical Isolates 2	No	No	2	e	Yes	No	No	No	No	No	No	No	No	No	No	No	No	Not Applicable
1579	3511	Michigan	2010	Zoetis	55563	Lung Clinical Isolates 2	No	No	2	b	Yes	Yes	Yes	Yes	No	No	Yes	No	Yes	No	No	No	No	1
1580	3512	Kansas	2010	Zoetis	55631	Lung Clinical Isolates 2	No	No	2	d	Yes	No	No	No	No	No	No	No	No	No	No	No	No	Not Applicable
1581	3513	Pennsylvania	2010	Zoetis	55885	Lung Clinical Isolates 2	No	No	2	b	Yes	Yes	Yes	Yes	No	No	Yes	No	Yes	No	No	No	No	1
1582	3514	Texas	2010	Zoetis	55957	Lung Clinical Isolates 2	No	No	2	d recombinant	Yes	No	No	No	No	No	No	No	No	No	No	No	No	Not Applicable
1584	3516	California	2010	Zoetis	55991	Lung Clinical Isolates 2	No	No	2	b recombinant type 1	Yes	Yes	Yes	Yes	No	No	Yes	Yes	Yes	No	Yes	No	No	6
1587	3517	Minnesota	2010	Zoetis	56717	Lung Clinical Isolates 2	No	No	2	b	Yes	Yes	Yes	Yes	No	No	Yes	No	Yes	No	No	No	No	1
1592	3518	New York	2010	Zoetis	57269	Lung Clinical Isolates 2	No	No	2	b	Yes	Yes	Yes	Yes	No	No	Yes	No	Yes	No	No	No	No	1
1594	3519	Vermont	2010	Zoetis	57272	Lung Clinical Isolates 2	No	No	1	b	No	No	No	No	No	No	No	No	No	No	No	No	No	Not Applicable
1595	3520	Ontario	2010	Zoetis	57323	Lung Clinical Isolates 2	No	No	2	e	Yes	No	No	No	No	No	No	No	No	No	No	No	No	Not Applicable
1596	3521	Oklahoma	2010	Zoetis	57623	Lung Clinical Isolates 2	No	No	2	b	Yes	No	No	No	No	No	No	No	Yes	No	No	No	No	3
1598	3522	Alberta	2010	Zoetis	57639	Lung Clinical Isolates 2	No	No	2	d	Yes	No	No	No	No	No	No	No	No	No	No	No	No	Not Applicable
1601	3523	North Carolina	2010	Zoetis	57905	Lung Clinical Isolates 2	No	No	2	e	Yes	No	No	No	No	No	No	No	No	No	No	No	No	Not Applicable
1603	3524	Nebraska	2010	Zoetis	57996	Lung Clinical Isolates 2	No	No	2	b	Yes	Yes	Yes	Yes	Yes	Yes	Yes	Yes	Yes	Yes	Yes	Yes	Yes	2
1607	3525	Ohio	2011	Zoetis	58369	Lung Clinical Isolates 2	No	No	2	e	Yes	No	No	No	No	No	No	No	No	No	No	No	No	Not Applicable
1608	3526	Minnesota	2011	Zoetis	58483	Lung Clinical Isolates 2	No	No	2	d	Yes	No	No	No	No	No	No	No	No	No	No	No	No	Not Applicable
1618	3527	Texas	2011	Zoetis	59047	Lung Clinical Isolates 2	No	No	2	b	Yes	Yes	Yes	Yes	Yes	Yes	Yes	Yes	Yes	Yes	Yes	Yes	Yes	2
1620	3528	Pennsylvania	2011	Zoetis	59052	Lung Clinical Isolates 2	No	No	2	d	Yes	No	No	No	No	No	No	No	No	No	No	No	No	Not Applicable
1623	4512, 5289	Florida	2011	Zoetis	60242	Lung Clinical Isolates 2	No	No	2	e	Yes	No	No	No	No	No	No	No	No	No	No	No	No	Not Applicable
1629	3530	Nebraska	2011	Zoetis	61735	Lung Clinical Isolates 2	No	No	2	e	Yes	No	No	No	No	No	No	No	No	No	No	No	No	Not Applicable
1632	3531	Iowa	2011	Zoetis	62119	Lung Clinical Isolates 2	No	No	2	b	Yes	Yes	Yes	Yes	No	No	Yes	No	Yes	No	No	No	No	1
1634	3532	Illinois	2011	Zoetis	62369	Lung Clinical Isolates 2	No	No	2	e	Yes	No	No	No	No	No	No	No	No	No	No	No	No	Not Applicable
1635	3533	California	2011	Zoetis	62454	Lung Clinical Isolates 2	No	No	2	b	Yes	Yes	Yes	Yes	No	No	Yes	No	Yes	No	No	No	No	1
1638	3535	South Dakota	2011	Zoetis	62571	Lung Clinical Isolates 2	No	No	2	e	Yes	No	No	No	No	No	No	No	No	No	No	No	No	Not Applicable
1641	3536	Oklahoma	2011	Zoetis	62673	Lung Clinical Isolates 2	No	No	2	b	Yes	No	No	No	Yes	Yes	No	No	Yes	Yes	No	Yes	Yes	4
1645	3537	Michigan	2011	Zoetis	64032	Lung Clinical Isolates 2	No	No	2	b	Yes	Yes	Yes	Yes	Yes	Yes	Yes	Yes	Yes	Yes	Yes	Yes	Yes	2
1646	3538	Alberta	2011	Zoetis	64208	Lung Clinical Isolates 2	No	No	2	e	Yes	No	No	No	No	No	No	No	No	No	No	No	No	Not Applicable
1648	3539	Ontario	2011	Zoetis	64450	Lung Clinical Isolates 2	No	No	2	e	Yes	No	No	No	No	No	No	No	No	No	No	No	No	Not Applicable
1650	3540	Kansas	2011	Zoetis	64560	Lung Clinical Isolates 2	No	No	2	b	Yes	Yes	Yes	Yes	Yes	Yes	Yes	Yes	Yes	Yes	Yes	Yes	Yes	2
22549	3729	Missouri	2013	KSU-USMARC	Not Applicable	Nasopharyngeal non-Clinical Isolates	Yes	No	2	e	Yes	No	No	No	No	No	No	No	No	No	No	No	No	Not Applicable
22562	5321	Missouri	2013	KSU-USMARC	Not Applicable	Nasopharyngeal non-Clinical Isolates	Yes	No	1	f	No	No	No	No	No	No	No	No	No	No	No	No	No	Not Applicable
22605	5318	Missouri	2013	KSU-USMARC	Not Applicable	Nasopharyngeal non-Clinical Isolates	Yes	No	1	f	No	No	No	No	No	No	No	No	No	No	No	No	No	Not Applicable
22627	5317	Missouri	2013	KSU-USMARC	Not Applicable	Nasopharyngeal non-Clinical Isolates	Yes	No	1	f	No	No	No	No	No	No	No	No	No	No	No	No	No	Not Applicable
22645	3658	Missouri	2013	KSU-USMARC	Not Applicable	Nasopharyngeal non-Clinical Isolates	Yes	No	1	f	No	No	No	No	No	No	No	No	No	No	No	No	No	Not Applicable
22651	3656	Missouri	2013	KSU-USMARC	Not Applicable	Nasopharyngeal non-Clinical Isolates	Yes	No	1	f	No	No	No	No	No	No	No	No	No	No	No	No	No	Not Applicable
23219	3604	Tennessee	2013	KSU-USMARC	Not Applicable	Nasopharyngeal non-Clinical Isolates	Yes	No	1	e	No	No	No	No	No	No	No	No	No	No	No	No	No	Not Applicable
23299	3592	Tennessee	2013	KSU-USMARC	Not Applicable	Nasopharyngeal non-Clinical Isolates	Yes	No	1	i	No	No	No	No	No	No	No	No	No	No	No	No	No	Not Applicable
23311	3589	Tennessee	2013	KSU-USMARC	Not Applicable	Nasopharyngeal non-Clinical Isolates	Yes	No	1	i	No	No	No	No	No	No	No	No	No	No	No	No	No	Not Applicable
23348	3587	Tennessee	2013	KSU-USMARC	Not Applicable	Nasopharyngeal non-Clinical Isolates	Yes	No	1	i	No	No	No	No	No	No	No	No	No	No	No	No	No	Not Applicable
23358	3586	Tennessee	2013	KSU-USMARC	Not Applicable	Nasopharyngeal non-Clinical Isolates	Yes	No	1	e	No	No	No	No	No	No	No	No	No	No	No	No	No	Not Applicable
23428	3575, 4513	Tennessee	2013	KSU-USMARC	Not Applicable	Nasopharyngeal non-Clinical Isolates	Yes	No	2	b	Yes	Yes	Yes	Yes	No	No	Yes	No	Yes	No	No	No	No	1
23456	3568	Tennessee	2013	KSU-USMARC	Not Applicable	Nasopharyngeal non-Clinical Isolates	Yes	No	2	c	Yes	No	No	No	No	No	No	No	No	No	No	No	No	Not Applicable
23472	3564	Tennessee	2013	KSU-USMARC	Not Applicable	Nasopharyngeal non-Clinical Isolates	Yes	No	1	e	No	No	No	No	No	No	No	No	No	No	No	No	No	Not Applicable
23508	3654	Missouri	2013	KSU-USMARC	Not Applicable	Nasopharyngeal non-Clinical Isolates	Yes	No	2	b	Yes	Yes	Yes	Yes	No	No	Yes	No	Yes	No	No	No	No	1
23532	3650	Missouri	2013	KSU-USMARC	Not Applicable	Nasopharyngeal non-Clinical Isolates	Yes	No	1	c	No	No	No	No	No	No	No	No	No	No	No	No	No	Not Applicable
23556	3647	Missouri	2013	KSU-USMARC	Not Applicable	Nasopharyngeal non-Clinical Isolates	Yes	No	1	c	No	No	No	No	No	No	No	No	No	No	No	No	No	Not Applicable
23569	3644	Missouri	2013	KSU-USMARC	Not Applicable	Nasopharyngeal non-Clinical Isolates	Yes	No	1	c	No	No	No	No	No	No	No	No	No	No	No	No	No	Not Applicable
23580	3641	Missouri	2013	KSU-USMARC	Not Applicable	Nasopharyngeal non-Clinical Isolates	Yes	No	1	c	No	No	No	No	No	No	No	No	No	No	No	No	No	Not Applicable
23593	3638	Missouri	2013	KSU-USMARC	Not Applicable	Nasopharyngeal non-Clinical Isolates	Yes	No	1	c	No	No	No	No	No	No	No	No	No	No	No	No	No	Not Applicable
28226	5323	Kentucky	2013	KSU-USMARC	Not Applicable	Nasopharyngeal non-Clinical Isolates	Yes	No	1	i	No	No	No	No	No	No	No	No	No	No	No	No	No	Not Applicable
28228	3731	Kentucky	2013	KSU-USMARC	Not Applicable	Nasopharyngeal non-Clinical Isolates	Yes	No	1	b	No	No	No	No	No	No	No	No	No	No	No	No	No	Not Applicable
28239	5324	Kentucky	2013	KSU-USMARC	Not Applicable	Nasopharyngeal non-Clinical Isolates	Yes	No	1	f	No	No	No	No	No	No	No	No	No	No	No	No	No	Not Applicable
28252	3736	Kentucky	2013	KSU-USMARC	Not Applicable	Nasopharyngeal non-Clinical Isolates	Yes	No	1	f	No	No	No	No	No	No	No	No	No	No	No	No	No	Not Applicable
28264	3739	Kentucky	2013	KSU-USMARC	Not Applicable	Nasopharyngeal non-Clinical Isolates	Yes	No	1	f	No	No	No	No	No	No	No	No	No	No	No	No	No	Not Applicable
28284	3742	Kentucky	2013	KSU-USMARC	Not Applicable	Nasopharyngeal non-Clinical Isolates	Yes	No	1	b	No	No	No	No	No	No	No	No	No	No	No	No	No	Not Applicable
28308	5325	Kentucky	2013	KSU-USMARC	Not Applicable	Nasopharyngeal non-Clinical Isolates	Yes	No	1	b	No	No	No	No	No	No	No	No	No	No	No	No	No	Not Applicable
28353	3750	Kentucky	2013	KSU-USMARC	Not Applicable	Nasopharyngeal non-Clinical Isolates	Yes	No	1	b	No	No	No	No	No	No	No	No	No	No	No	No	No	Not Applicable
28367	3752	Kentucky	2013	KSU-USMARC	Not Applicable	Nasopharyngeal non-Clinical Isolates	Yes	No	1	b	No	No	No	No	No	No	No	No	No	No	No	No	No	Not Applicable
28438	3756	Kentucky	2013	KSU-USMARC	Not Applicable	Nasopharyngeal non-Clinical Isolates	Yes	No	1	b	No	No	No	No	No	No	No	No	No	No	No	No	No	Not Applicable
28454	3759	Kentucky	2013	KSU-USMARC	Not Applicable	Nasopharyngeal non-Clinical Isolates	Yes	No	1	b	No	No	No	No	No	No	No	No	No	No	No	No	No	Not Applicable
28488	3764	Kentucky	2013	KSU-USMARC	Not Applicable	Nasopharyngeal non-Clinical Isolates	Yes	No	2	d	Yes	No	No	No	No	No	No	No	No	No	No	No	No	Not Applicable
28533	3767	Kentucky	2013	KSU-USMARC	Not Applicable	Nasopharyngeal non-Clinical Isolates	Yes	No	2	b	Yes	Yes	Yes	Yes	No	No	Yes	No	Yes	No	No	No	No	1
56315	11547	Tennessee	2013	KSU-USMARC	Not Applicable	Nasopharyngeal non-Clinical Isolates	Yes	No	1	i	No	No	No	No	No	No	No	No	No	No	No	No	No	Not Applicable
56333	11565	Tennessee	2013	KSU-USMARC	Not Applicable	Nasopharyngeal non-Clinical Isolates	Yes	No	1	b	No	No	No	No	No	No	No	No	No	No	No	No	No	Not Applicable
22563	3726	Missouri	2013	KSU-USMARC	Not Applicable	Clinical and non-clinical Isolatesc	No	No	1	f	No	No	No	No	No	No	No	No	No	No	No	No	No	Not Applicable
22603	5320	Missouri	2013	KSU-USMARC	Not Applicable	Clinical and non-clinical Isolatesc	No	No	1	f	No	No	No	No	No	No	No	No	No	No	No	No	No	Not Applicable
22604	5319	Missouri	2013	KSU-USMARC	Not Applicable	Clinical and non-clinical Isolatesc	No	No	1	f	No	No	No	No	No	No	No	No	No	No	No	No	No	Not Applicable
22628	3663	Missouri	2013	KSU-USMARC	Not Applicable	Clinical and non-clinical Isolatesc	No	No	2	e	Yes	No	No	No	No	No	No	No	No	No	No	No	No	Not Applicable
22629	3662, 5316	Missouri	2013	KSU-USMARC	Not Applicable	Clinical and non-clinical Isolatesc	No	No	2	e	Yes	No	No	No	No	No	No	No	No	No	No	No	No	Not Applicable
22650	3657	Missouri	2013	KSU-USMARC	Not Applicable	Clinical and non-clinical Isolatesc	No	No	1	f	No	No	No	No	No	No	No	No	No	No	No	No	No	Not Applicable
22652	3655	Missouri	2013	KSU-USMARC	Not Applicable	Clinical and non-clinical Isolatesc	No	No	1	f	No	No	No	No	No	No	No	No	No	No	No	No	No	Not Applicable
23217	3606	Tennessee	2013	KSU-USMARC	Not Applicable	Clinical and non-clinical Isolatesc	No	No	1	e	No	No	No	No	No	No	No	No	No	No	No	No	No	Not Applicable
23218	3605	Tennessee	2013	KSU-USMARC	Not Applicable	Clinical and non-clinical Isolatesc	No	No	1	e	No	No	No	No	No	No	No	No	No	No	No	No	No	Not Applicable
23278	3595	Tennessee	2013	KSU-USMARC	Not Applicable	Clinical and non-clinical Isolatesc	No	No	1	not subtyped due to missing data	Yes	Yes	Yes	Yes	No	No	Yes	No	Yes	No	No	No	No	1
23309	4514, 11523	Tennessee	2013	KSU-USMARC	Not Applicable	Clinical and non-clinical Isolatesc	No	No	1	i	No	No	No	No	No	No	No	No	No	No	No	No	No	Not Applicable
23310	3590	Tennessee	2013	KSU-USMARC	Not Applicable	Clinical and non-clinical Isolatesc	No	No	1	i	No	No	No	No	No	No	No	No	No	No	No	No	No	Not Applicable
23359	3585	Tennessee	2013	KSU-USMARC	Not Applicable	Clinical and non-clinical Isolatesc	No	No	1	e	No	No	No	No	No	No	No	No	No	No	No	No	No	Not Applicable
23360	3584	Tennessee	2013	KSU-USMARC	Not Applicable	Clinical and non-clinical Isolatesc	No	No	1	e	No	No	No	No	No	No	No	No	No	No	No	No	No	Not Applicable
23455	3569	Tennessee	2013	KSU-USMARC	Not Applicable	Clinical and non-clinical Isolatesc	No	No	2	c	Yes	No	No	No	No	No	No	No	No	No	No	No	No	Not Applicable
23471	3565	Tennessee	2013	KSU-USMARC	Not Applicable	Clinical and non-clinical Isolatesc	No	No	1	e	No	No	No	No	No	No	No	No	No	No	No	No	No	Not Applicable
23473	3563	Tennessee	2013	KSU-USMARC	Not Applicable	Clinical and non-clinical Isolatesc	No	No	1	e	No	No	No	No	No	No	No	No	No	No	No	No	No	Not Applicable
23531	3651	Missouri	2013	KSU-USMARC	Not Applicable	Clinical and non-clinical Isolatesc	No	No	1	c	No	No	No	No	No	No	No	No	No	No	No	No	No	Not Applicable
23533	3649	Missouri	2013	KSU-USMARC	Not Applicable	Clinical and non-clinical Isolatesc	No	No	1	c	No	No	No	No	No	No	No	No	No	No	No	No	No	Not Applicable
23558	3646	Missouri	2013	KSU-USMARC	Not Applicable	Clinical and non-clinical Isolatesc	No	No	1	c	No	No	No	No	No	No	No	No	No	No	No	No	No	Not Applicable
23568	3645	Missouri	2013	KSU-USMARC	Not Applicable	Clinical and non-clinical Isolatesc	No	No	1	c	No	No	No	No	No	No	No	No	No	No	No	No	No	Not Applicable
23570	3643	Missouri	2013	KSU-USMARC	Not Applicable	Clinical and non-clinical Isolatesc	No	No	1	c	No	No	No	No	No	No	No	No	No	No	No	No	No	Not Applicable
23579	3642	Missouri	2013	KSU-USMARC	Not Applicable	Clinical and non-clinical Isolatesc	No	No	1	c	No	No	No	No	No	No	No	No	No	No	No	No	No	Not Applicable
23582	3640	Missouri	2013	KSU-USMARC	Not Applicable	Clinical and non-clinical Isolatesc	No	No	1	c	No	No	No	No	No	No	No	No	No	No	No	No	No	Not Applicable
23592	3639	Missouri	2013	KSU-USMARC	Not Applicable	Clinical and non-clinical Isolatesc	No	No	1	c	No	No	No	No	No	No	No	No	No	No	No	No	No	Not Applicable
23594	3637	Missouri	2013	KSU-USMARC	Not Applicable	Clinical and non-clinical Isolatesc	No	No	1	c	No	No	No	No	No	No	No	No	No	No	No	No	No	Not Applicable
28229	3732	Kentucky	2013	KSU-USMARC	Not Applicable	Clinical and non-clinical Isolatesc	No	No	1	b	No	No	No	No	No	No	No	No	No	No	No	No	No	Not Applicable
28240	3734	Kentucky	2013	KSU-USMARC	Not Applicable	Clinical and non-clinical Isolatesc	No	No	1	f	No	No	No	No	No	No	No	No	No	No	No	No	No	Not Applicable
28253	3737	Kentucky	2013	KSU-USMARC	Not Applicable	Clinical and non-clinical Isolatesc	No	No	1	f	No	No	No	No	No	No	No	No	No	No	No	No	No	Not Applicable
28254	3738	Kentucky	2013	KSU-USMARC	Not Applicable	Clinical and non-clinical Isolatesc	No	No	1	f	No	No	No	No	No	No	No	No	No	No	No	No	No	Not Applicable
28265	3740	Kentucky	2013	KSU-USMARC	Not Applicable	Clinical and non-clinical Isolatesc	No	No	1	f	No	No	No	No	No	No	No	No	No	No	No	No	No	Not Applicable
28266	3741	Kentucky	2013	KSU-USMARC	Not Applicable	Clinical and non-clinical Isolatesc	No	No	1	f	No	No	No	No	No	No	No	No	No	No	No	No	No	Not Applicable
28309	3744	Kentucky	2013	KSU-USMARC	Not Applicable	Clinical and non-clinical Isolatesc	No	No	1	b	No	No	No	No	No	No	No	No	No	No	No	No	No	Not Applicable
28310	5326	Kentucky	2013	KSU-USMARC	Not Applicable	Clinical and non-clinical Isolatesc	No	No	1	b	No	No	No	No	No	No	No	No	No	No	No	No	No	Not Applicable
28354	3751	Kentucky	2013	KSU-USMARC	Not Applicable	Clinical and non-clinical Isolatesc	No	No	1	b	No	No	No	No	No	No	No	No	No	No	No	No	No	Not Applicable
28439	3757	Kentucky	2013	KSU-USMARC	Not Applicable	Clinical and non-clinical Isolatesc	No	No	1	b	No	No	No	No	No	No	No	No	No	No	No	No	No	Not Applicable
28440	3758	Kentucky	2013	KSU-USMARC	Not Applicable	Clinical and non-clinical Isolatesc	No	No	1	b	No	No	No	No	No	No	No	No	No	No	No	No	No	Not Applicable
28455	3760	Kentucky	2013	KSU-USMARC	Not Applicable	Clinical and non-clinical Isolatesc	No	No	1	b	No	No	No	No	No	No	No	No	No	No	No	No	No	Not Applicable
28456	3761	Kentucky	2013	KSU-USMARC	Not Applicable	Clinical and non-clinical Isolatesc	No	No	1	b	No	No	No	No	No	No	No	No	No	No	No	No	No	Not Applicable
28489	3765	Kentucky	2013	KSU-USMARC	Not Applicable	Clinical and non-clinical Isolatesc	No	No	2	d	Yes	No	No	No	No	No	No	No	No	No	No	No	No	Not Applicable
28539	3768	Kansasd	2013	KSU-USMARC	Not Applicable	Clinical and non-clinical Isolatesc	No	No	1	f	No	No	No	No	No	No	No	No	No	No	No	No	No	Not Applicable
28562	3769	Kansasd	2013	KSU-USMARC	Not Applicable	Clinical and non-clinical Isolatesc	No	No	1	c	No	No	No	No	No	No	No	No	No	No	No	No	No	Not Applicable
28563	3770	Kansasd	2013	KSU-USMARC	Not Applicable	Clinical and non-clinical Isolatesc	No	No	1	c	No	No	No	No	No	No	No	No	No	No	No	No	No	Not Applicable
33332	3773	Kansasd	2013	KSU-USMARC	Not Applicable	Clinical and non-clinical Isolatesc	No	No	1	f	No	No	No	No	No	No	No	No	No	No	No	No	No	Not Applicable
33333	5327	Kansasd	2013	KSU-USMARC	Not Applicable	Clinical and non-clinical Isolatesc	No	No	1	f	No	No	No	No	No	No	No	No	No	No	No	No	No	Not Applicable
33334	3775	Kansasd	2013	KSU-USMARC	Not Applicable	Clinical and non-clinical Isolatesc	No	No	1	f	No	No	No	No	No	No	No	No	No	No	No	No	No	Not Applicable
33482	3778	Kansasd	2013	KSU-USMARC	Not Applicable	Clinical and non-clinical Isolatesc	No	No	1	f	No	No	No	No	No	No	No	No	No	No	No	No	No	Not Applicable
33503	3779	Kansasd	2013	KSU-USMARC	Not Applicable	Clinical and non-clinical Isolatesc	No	No	1	c	No	No	No	No	No	No	No	No	No	No	No	No	No	Not Applicable
33504	3780	Kansasd	2013	KSU-USMARC	Not Applicable	Clinical and non-clinical Isolatesc	No	No	1	c	No	No	No	No	No	No	No	No	No	No	No	No	No	Not Applicable
33505	3781	Kansasd	2013	KSU-USMARC	Not Applicable	Clinical and non-clinical Isolatesc	No	No	1	c	No	No	No	No	No	No	No	No	No	No	No	No	No	Not Applicable
33515	3782	Kansasd	2013	KSU-USMARC	Not Applicable	Clinical and non-clinical Isolatesc	No	No	1	f	No	No	No	No	No	No	No	No	No	No	No	No	No	Not Applicable
33516	3783	Kansasd	2013	KSU-USMARC	Not Applicable	Clinical and non-clinical Isolatesc	No	No	1	f	No	No	No	No	No	No	No	No	No	No	No	No	No	Not Applicable
33517	3784	Kansasd	2013	KSU-USMARC	Not Applicable	Clinical and non-clinical Isolatesc	No	No	1	f	No	No	No	No	No	No	No	No	No	No	No	No	No	Not Applicable
33591	3788	Kansasd	2013	KSU-USMARC	Not Applicable	Clinical and non-clinical Isolatesc	No	No	1	f	No	No	No	No	No	No	No	No	No	No	No	No	No	Not Applicable
33624	3789	Kansasd	2013	KSU-USMARC	Not Applicable	Clinical and non-clinical Isolatesc	No	No	1	c	No	No	No	No	No	No	No	No	No	No	No	No	No	Not Applicable
33625	3790	Kansasd	2013	KSU-USMARC	Not Applicable	Clinical and non-clinical Isolatesc	No	No	1	c	No	No	No	No	No	No	No	No	No	No	No	No	No	Not Applicable
33626	3791	Kansasd	2013	KSU-USMARC	Not Applicable	Clinical and non-clinical Isolatesc	No	No	1	c	No	No	No	No	No	No	No	No	No	No	No	No	No	Not Applicable
33636	3792	Kansasd	2013	KSU-USMARC	Not Applicable	Clinical and non-clinical Isolatesc	No	No	1	f	No	No	No	No	No	No	No	No	No	No	No	No	No	Not Applicable
33637	3793	Kansasd	2013	KSU-USMARC	Not Applicable	Clinical and non-clinical Isolatesc	No	No	1	f	No	No	No	No	No	No	No	No	No	No	No	No	No	Not Applicable
33654	5329	Kansasd	2013	KSU-USMARC	Not Applicable	Clinical and non-clinical Isolatesc	No	No	1	c	No	No	No	No	No	No	No	No	No	No	No	No	No	Not Applicable
33655	3795	Kansasd	2013	KSU-USMARC	Not Applicable	Clinical and non-clinical Isolatesc	No	No	1	c	No	No	No	No	No	No	No	No	No	No	No	No	No	Not Applicable
33666	3796	Kansasd	2013	KSU-USMARC	Not Applicable	Clinical and non-clinical Isolatesc	No	No	1	c	No	No	No	No	No	No	No	No	No	No	No	No	No	Not Applicable
33667	5330	Kansasd	2013	KSU-USMARC	Not Applicable	Clinical and non-clinical Isolatesc	No	No	1	c	No	No	No	No	No	No	No	No	No	No	No	No	No	Not Applicable
33668	3798	Kansasd	2013	KSU-USMARC	Not Applicable	Clinical and non-clinical Isolatesc	No	No	1	c	No	No	No	No	No	No	No	No	No	No	No	No	No	Not Applicable
33690	3801	Kansasd	2013	KSU-USMARC	Not Applicable	Clinical and non-clinical Isolatesc	No	No	1	e	No	No	No	No	No	No	No	No	No	No	No	No	No	Not Applicable
33702	3802	Kansasd	2013	KSU-USMARC	Not Applicable	Clinical and non-clinical Isolatesc	No	No	1	i	No	No	No	No	No	No	No	No	No	No	No	No	No	Not Applicable
33714	3805	Kansasd	2013	KSU-USMARC	Not Applicable	Clinical and non-clinical Isolatesc	No	No	1	e	No	No	No	No	No	No	No	No	No	No	No	No	No	Not Applicable
33716	5332	Kansasd	2013	KSU-USMARC	Not Applicable	Clinical and non-clinical Isolatesc	No	No	1	e	No	No	No	No	No	No	No	No	No	No	No	No	No	Not Applicable
33749	3807	Kansasd	2013	KSU-USMARC	Not Applicable	Clinical and non-clinical Isolatesc	No	No	1	b recombinant with clade 2	No	No	No	No	No	No	No	No	No	No	No	No	No	Not Applicable
33791	3817	Kansasd	2013	KSU-USMARC	Not Applicable	Clinical and non-clinical Isolatesc	No	No	2	c	Yes	No	No	No	No	No	No	No	No	No	No	No	No	Not Applicable
33823	3825	Kansasd	2013	KSU-USMARC	Not Applicable	Clinical and non-clinical Isolatesc	No	No	1	e	No	No	No	No	No	No	No	No	No	No	No	No	No	Not Applicable
33924	3830	Kansasd	2013	KSU-USMARC	Not Applicable	Clinical and non-clinical Isolatesc	No	No	1	b	No	No	No	No	No	No	No	No	No	No	No	No	No	Not Applicable
33925	3831	Kansasd	2013	KSU-USMARC	Not Applicable	Clinical and non-clinical Isolatesc	No	No	1	b	No	No	No	No	No	No	No	No	No	No	No	No	No	Not Applicable
33926	5336	Kansasd	2013	KSU-USMARC	Not Applicable	Clinical and non-clinical Isolatesc	No	No	1	b	No	No	No	No	No	No	No	No	No	No	No	No	No	Not Applicable
33953	3833	Kansasd	2013	KSU-USMARC	Not Applicable	Clinical and non-clinical Isolatesc	No	No	1	e	No	No	No	No	No	No	No	No	No	No	No	No	No	Not Applicable
33954	3834	Kansasd	2013	KSU-USMARC	Not Applicable	Clinical and non-clinical Isolatesc	No	No	1	e	No	No	No	No	No	No	No	No	No	No	No	No	No	Not Applicable
33955	3835	Kansasd	2013	KSU-USMARC	Not Applicable	Clinical and non-clinical Isolatesc	No	No	1	e	No	No	No	No	No	No	No	No	No	No	No	No	No	Not Applicable
33980	6455	Kansasd	2013	KSU-USMARC	Not Applicable	Clinical and non-clinical Isolatesc	No	No	1	i	No	No	No	No	No	No	No	No	No	No	No	No	No	Not Applicable
33981	3837	Kansasd	2013	KSU-USMARC	Not Applicable	Clinical and non-clinical Isolatesc	No	No	1	i	No	No	No	No	No	No	No	No	No	No	No	No	No	Not Applicable
33982	3838	Kansasd	2013	KSU-USMARC	Not Applicable	Clinical and non-clinical Isolatesc	No	No	1	i	No	No	No	No	No	No	No	No	No	No	No	No	No	Not Applicable
33994	3839	Kansasd	2013	KSU-USMARC	Not Applicable	Clinical and non-clinical Isolatesc	No	No	2	c	Yes	No	No	No	No	No	No	No	No	No	No	No	No	Not Applicable
34074	3842	Kansasd	2013	KSU-USMARC	Not Applicable	Clinical and non-clinical Isolatesc	No	No	2	d	Yes	No	No	No	No	No	No	No	No	No	No	No	No	Not Applicable
34075	3843	Kansasd	2013	KSU-USMARC	Not Applicable	Clinical and non-clinical Isolatesc	No	No	2	d	Yes	No	No	No	No	No	No	No	No	No	No	No	No	Not Applicable
34141	3847	Kansasd	2013	KSU-USMARC	Not Applicable	Clinical and non-clinical Isolatesc	No	No	1	b	No	No	No	No	No	No	No	No	No	No	No	No	No	Not Applicable
34142	3848	Kansasd	2013	KSU-USMARC	Not Applicable	Clinical and non-clinical Isolatesc	No	No	1	b	No	No	No	No	No	No	No	No	No	No	No	No	No	Not Applicable
34143	3849	Kansasd	2013	KSU-USMARC	Not Applicable	Clinical and non-clinical Isolatesc	No	No	1	b	No	No	No	No	No	No	No	No	No	No	No	No	No	Not Applicable
34154	3850	Kansasd	2013	KSU-USMARC	Not Applicable	Clinical and non-clinical Isolatesc	No	No	1	f	No	No	No	No	No	No	No	No	No	No	No	No	No	Not Applicable
34166	5338	Kansasd	2013	KSU-USMARC	Not Applicable	Clinical and non-clinical Isolatesc	No	No	1	b	No	No	No	No	No	No	No	No	No	No	No	No	No	Not Applicable
34180	3853	Kansasd	2013	KSU-USMARC	Not Applicable	Clinical and non-clinical Isolatesc	No	No	1	i	No	No	No	No	No	No	No	No	No	No	No	No	No	Not Applicable
34248	5339	Kansasd	2013	KSU-USMARC	Not Applicable	Clinical and non-clinical Isolatesc	No	No	1	f	No	No	No	No	No	No	No	No	No	No	No	No	No	Not Applicable
34249	3858	Kansasd	2013	KSU-USMARC	Not Applicable	Clinical and non-clinical Isolatesc	No	No	1	f	No	No	No	No	No	No	No	No	No	No	No	No	No	Not Applicable
34250	3859	Kansasd	2013	KSU-USMARC	Not Applicable	Clinical and non-clinical Isolatesc	No	No	1	f	No	No	No	No	No	No	No	No	No	No	No	No	No	Not Applicable
34284	3863	Kansasd	2013	KSU-USMARC	Not Applicable	Clinical and non-clinical Isolatesc	No	No	1	b	No	No	No	No	No	No	No	No	No	No	No	No	No	Not Applicable
34286	3864	Kansasd	2013	KSU-USMARC	Not Applicable	Clinical and non-clinical Isolatesc	No	No	1	b	No	No	No	No	No	No	No	No	No	No	No	No	No	Not Applicable
34296	3865	Kansasd	2013	KSU-USMARC	Not Applicable	Clinical and non-clinical Isolatesc	No	No	1	b	No	No	No	No	No	No	No	No	No	No	No	No	No	Not Applicable
34298	3866	Kansasd	2013	KSU-USMARC	Not Applicable	Clinical and non-clinical Isolatesc	No	No	1	b	No	No	No	No	No	No	No	No	No	No	No	No	No	Not Applicable
37009	3867	Kansasd	2013	KSU-USMARC	Not Applicable	Clinical and non-clinical Isolatesc	No	No	1	b	No	No	No	No	No	No	No	No	No	No	No	No	No	Not Applicable
37010	3868	Kansasd	2013	KSU-USMARC	Not Applicable	Clinical and non-clinical Isolatesc	No	No	1	b	No	No	No	No	No	No	No	No	No	No	No	No	No	Not Applicable
37011	5340	Kansasd	2013	KSU-USMARC	Not Applicable	Clinical and non-clinical Isolatesc	No	No	1	b	No	No	No	No	No	No	No	No	No	No	No	No	No	Not Applicable
37021	3870	Kansasd	2013	KSU-USMARC	Not Applicable	Clinical and non-clinical Isolatesc	No	No	1	b	No	No	No	No	No	No	No	No	No	No	No	No	No	Not Applicable
37022	3871	Kansasd	2013	KSU-USMARC	Not Applicable	Clinical and non-clinical Isolatesc	No	No	1	f	No	No	No	No	No	No	No	No	No	No	No	No	No	Not Applicable
37023	3872	Kansasd	2013	KSU-USMARC	Not Applicable	Clinical and non-clinical Isolatesc	No	No	1	f	No	No	No	No	No	No	No	No	No	No	No	No	No	Not Applicable
37034	3873	Kansasd	2013	KSU-USMARC	Not Applicable	Clinical and non-clinical Isolatesc	No	No	1	b	No	No	No	No	No	No	No	No	No	No	No	No	No	Not Applicable
37090	5341	Kansasd	2013	KSU-USMARC	Not Applicable	Clinical and non-clinical Isolatesc	No	No	1	b	No	No	No	No	No	No	No	No	No	No	No	No	No	Not Applicable
37109	3878	Kansasd	2013	KSU-USMARC	Not Applicable	Clinical and non-clinical Isolatesc	No	No	1	f	No	No	No	No	No	No	No	No	No	No	No	No	No	Not Applicable
37110	3879	Kansasd	2013	KSU-USMARC	Not Applicable	Clinical and non-clinical Isolatesc	No	No	1	f	No	No	No	No	No	No	No	No	No	No	No	No	No	Not Applicable
37111	3880	Kansasd	2013	KSU-USMARC	Not Applicable	Clinical and non-clinical Isolatesc	No	No	1	f	No	No	No	No	No	No	No	No	No	No	No	No	No	Not Applicable
37121	3881	Kansasd	2013	KSU-USMARC	Not Applicable	Clinical and non-clinical Isolatesc	No	No	1	c	No	No	No	No	No	No	No	No	No	No	No	No	No	Not Applicable
37122	3882	Kansasd	2013	KSU-USMARC	Not Applicable	Clinical and non-clinical Isolatesc	No	No	1	c	No	No	No	No	No	No	No	No	No	No	No	No	No	Not Applicable
37123	3883	Kansasd	2013	KSU-USMARC	Not Applicable	Clinical and non-clinical Isolatesc	No	No	1	c	No	No	No	No	No	No	No	No	No	No	No	No	No	Not Applicable
37145	3885	Kansasd	2013	KSU-USMARC	Not Applicable	Clinical and non-clinical Isolatesc	No	No	1	f	No	No	No	No	No	No	No	No	No	No	No	No	No	Not Applicable
37146	3886	Kansasd	2013	KSU-USMARC	Not Applicable	Clinical and non-clinical Isolatesc	No	No	1	f	No	No	No	No	No	No	No	No	No	No	No	No	No	Not Applicable
37147	3887	Kansasd	2013	KSU-USMARC	Not Applicable	Clinical and non-clinical Isolatesc	No	No	1	f	No	No	No	No	No	No	No	No	No	No	No	No	No	Not Applicable
37169	3888	Kansasd	2013	KSU-USMARC	Not Applicable	Clinical and non-clinical Isolatesc	No	No	1	f	No	No	No	No	No	No	No	No	No	No	No	No	No	Not Applicable
37170	5343	Kansasd	2013	KSU-USMARC	Not Applicable	Clinical and non-clinical Isolatesc	No	No	1	f	No	No	No	No	No	No	No	No	No	No	No	No	No	Not Applicable
37171	5344	Kansasd	2013	KSU-USMARC	Not Applicable	Clinical and non-clinical Isolatesc	No	No	1	f	No	No	No	No	No	No	No	No	No	No	No	No	No	Not Applicable
37190	5345	Kansasd	2013	KSU-USMARC	Not Applicable	Clinical and non-clinical Isolatesc	No	No	1	f	No	No	No	No	No	No	No	No	No	No	No	No	No	Not Applicable
37191	5346	Kansasd	2013	KSU-USMARC	Not Applicable	Clinical and non-clinical Isolatesc	No	No	1	f	No	No	No	No	No	No	No	No	No	No	No	No	No	Not Applicable
37201	5347	Kansasd	2013	KSU-USMARC	Not Applicable	Clinical and non-clinical Isolatesc	No	No	1	f	No	No	No	No	No	No	No	No	No	No	No	No	No	Not Applicable
37202	5348	Kansasd	2013	KSU-USMARC	Not Applicable	Clinical and non-clinical Isolatesc	No	No	1	f	No	No	No	No	No	No	No	No	No	No	No	No	No	Not Applicable
37203	5349	Kansasd	2013	KSU-USMARC	Not Applicable	Clinical and non-clinical Isolatesc	No	No	1	f	No	No	No	No	No	No	No	No	No	No	No	No	No	Not Applicable
37217	5350	Kansasd	2013	KSU-USMARC	Not Applicable	Clinical and non-clinical Isolatesc	No	No	1	f	No	No	No	No	No	No	No	No	No	No	No	No	No	Not Applicable
37218	3897	Kansasd	2013	KSU-USMARC	Not Applicable	Clinical and non-clinical Isolatesc	No	No	1	f	No	No	No	No	No	No	No	No	No	No	No	No	No	Not Applicable
37219	3898	Kansasd	2013	KSU-USMARC	Not Applicable	Clinical and non-clinical Isolatesc	No	No	1	f	No	No	No	No	No	No	No	No	No	No	No	No	No	Not Applicable
37229	3899	Kansasd	2013	KSU-USMARC	Not Applicable	Clinical and non-clinical Isolatesc	No	No	1	f	No	No	No	No	No	No	No	No	No	No	No	No	No	Not Applicable
37230	5351	Kansasd	2013	KSU-USMARC	Not Applicable	Clinical and non-clinical Isolatesc	No	No	1	f	No	No	No	No	No	No	No	No	No	No	No	No	No	Not Applicable
37231	5352	Kansasd	2013	KSU-USMARC	Not Applicable	Clinical and non-clinical Isolatesc	No	No	1	f	No	No	No	No	No	No	No	No	No	No	No	No	No	Not Applicable
37241	5353	Kansasd	2013	KSU-USMARC	Not Applicable	Clinical and non-clinical Isolatesc	No	No	1	f	No	No	No	No	No	No	No	No	No	No	No	No	No	Not Applicable
37245	3903	Kansasd	2013	KSU-USMARC	Not Applicable	Clinical and non-clinical Isolatesc	No	No	1	f	No	No	No	No	No	No	No	No	No	No	No	No	No	Not Applicable
37246	3904	Kansasd	2013	KSU-USMARC	Not Applicable	Clinical and non-clinical Isolatesc	No	No	1	f	No	No	No	No	No	No	No	No	No	No	No	No	No	Not Applicable
37248	3905	Kansasd	2013	KSU-USMARC	Not Applicable	Clinical and non-clinical Isolatesc	No	No	1	f	No	No	No	No	No	No	No	No	No	No	No	No	No	Not Applicable
37249	5354	Kansasd	2013	KSU-USMARC	Not Applicable	Clinical and non-clinical Isolatesc	No	No	1	f	No	No	No	No	No	No	No	No	No	No	No	No	No	Not Applicable
37250	3907	Kansasd	2013	KSU-USMARC	Not Applicable	Clinical and non-clinical Isolatesc	No	No	1	f	No	No	No	No	No	No	No	No	No	No	No	No	No	Not Applicable
37267	5355	Kansasd	2013	KSU-USMARC	Not Applicable	Clinical and non-clinical Isolatesc	No	No	1	f	No	No	No	No	No	No	No	No	No	No	No	No	No	Not Applicable
37268	5356	Kansasd	2013	KSU-USMARC	Not Applicable	Clinical and non-clinical Isolatesc	No	No	1	f	No	No	No	No	No	No	No	No	No	No	No	No	No	Not Applicable
37269	5357	Kansasd	2013	KSU-USMARC	Not Applicable	Clinical and non-clinical Isolatesc	No	No	1	f	No	No	No	No	No	No	No	No	No	No	No	No	No	Not Applicable
37279	5358	Kansasd	2013	KSU-USMARC	Not Applicable	Clinical and non-clinical Isolatesc	No	No	1	f	No	No	No	No	No	No	No	No	No	No	No	No	No	Not Applicable
37280	5359	Kansasd	2013	KSU-USMARC	Not Applicable	Clinical and non-clinical Isolatesc	No	No	1	f	No	No	No	No	No	No	No	No	No	No	No	No	No	Not Applicable
37281	5360	Kansasd	2013	KSU-USMARC	Not Applicable	Clinical and non-clinical Isolatesc	No	No	1	f	No	No	No	No	No	No	No	No	No	No	No	No	No	Not Applicable
37291	5361	Kansasd	2013	KSU-USMARC	Not Applicable	Clinical and non-clinical Isolatesc	No	No	1	f	No	No	No	No	No	No	No	No	No	No	No	No	No	Not Applicable
37292	5362	Kansasd	2013	KSU-USMARC	Not Applicable	Clinical and non-clinical Isolatesc	No	No	1	f	No	No	No	No	No	No	No	No	No	No	No	No	No	Not Applicable
37293	3917	Kansasd	2013	KSU-USMARC	Not Applicable	Clinical and non-clinical Isolatesc	No	No	1	f	No	No	No	No	No	No	No	No	No	No	No	No	No	Not Applicable
37308	3918	Kansasd	2013	KSU-USMARC	Not Applicable	Clinical and non-clinical Isolatesc	No	No	1	f	No	No	No	No	No	No	No	No	No	No	No	No	No	Not Applicable
37309	3919	Kansasd	2013	KSU-USMARC	Not Applicable	Clinical and non-clinical Isolatesc	No	No	1	f	No	No	No	No	No	No	No	No	No	No	No	No	No	Not Applicable
37310	3920	Kansasd	2013	KSU-USMARC	Not Applicable	Clinical and non-clinical Isolatesc	No	No	1	f	No	No	No	No	No	No	No	No	No	No	No	No	No	Not Applicable
37322	3975	Kansasd	2013	KSU-USMARC	Not Applicable	Clinical and non-clinical Isolatesc	No	No	1	f	No	No	No	No	No	No	No	No	No	No	No	No	No	Not Applicable
37324	3976	Kansasd	2013	KSU-USMARC	Not Applicable	Clinical and non-clinical Isolatesc	No	No	1	f	No	No	No	No	No	No	No	No	No	No	No	No	No	Not Applicable
37336	3979	Kansasd	2013	KSU-USMARC	Not Applicable	Clinical and non-clinical Isolatesc	No	No	1	f	No	No	No	No	No	No	No	No	No	No	No	No	No	Not Applicable
37337	3980	Kansasd	2013	KSU-USMARC	Not Applicable	Clinical and non-clinical Isolatesc	No	No	1	f	No	No	No	No	No	No	No	No	No	No	No	No	No	Not Applicable
37338	3981	Kansasd	2013	KSU-USMARC	Not Applicable	Clinical and non-clinical Isolatesc	No	No	1	f	No	No	No	No	No	No	No	No	No	No	No	No	No	Not Applicable
37352	3982	Kansasd	2013	KSU-USMARC	Not Applicable	Clinical and non-clinical Isolatesc	No	No	1	f	No	No	No	No	No	No	No	No	No	No	No	No	No	Not Applicable
37353	3983	Kansasd	2013	KSU-USMARC	Not Applicable	Clinical and non-clinical Isolatesc	No	No	1	f	No	No	No	No	No	No	No	No	No	No	No	No	No	Not Applicable
37354	3984	Kansasd	2013	KSU-USMARC	Not Applicable	Clinical and non-clinical Isolatesc	No	No	1	f	No	No	No	No	No	No	No	No	No	No	No	No	No	Not Applicable
37365	3985	Kansasd	2013	KSU-USMARC	Not Applicable	Clinical and non-clinical Isolatesc	No	No	1	f	No	No	No	No	No	No	No	No	No	No	No	No	No	Not Applicable
37366	3986	Kansasd	2013	KSU-USMARC	Not Applicable	Clinical and non-clinical Isolatesc	No	No	1	f	No	No	No	No	No	No	No	No	No	No	No	No	No	Not Applicable
37367	3987	Kansasd	2013	KSU-USMARC	Not Applicable	Clinical and non-clinical Isolatesc	No	No	1	f	No	No	No	No	No	No	No	No	No	No	No	No	No	Not Applicable
37435	3989	Kansasd	2013	KSU-USMARC	Not Applicable	Clinical and non-clinical Isolatesc	No	No	1	i	No	No	No	No	No	No	No	No	No	No	No	No	No	Not Applicable
37436	3990	Kansasd	2013	KSU-USMARC	Not Applicable	Clinical and non-clinical Isolatesc	No	No	1	i	No	No	No	No	No	No	No	No	No	No	No	No	No	Not Applicable
37437	3991	Kansasd	2013	KSU-USMARC	Not Applicable	Clinical and non-clinical Isolatesc	No	No	1	i	No	No	No	No	No	No	No	No	No	No	No	No	No	Not Applicable
37474	3992	Kansasd	2013	KSU-USMARC	Not Applicable	Clinical and non-clinical Isolatesc	No	No	1	e	No	No	No	No	No	No	No	No	No	No	No	No	No	Not Applicable
37475	5363	Kansasd	2013	KSU-USMARC	Not Applicable	Clinical and non-clinical Isolatesc	No	No	1	e	No	No	No	No	No	No	No	No	No	No	No	No	No	Not Applicable
37476	3994	Kansasd	2013	KSU-USMARC	Not Applicable	Clinical and non-clinical Isolatesc	No	No	1	e	No	No	No	No	No	No	No	No	No	No	No	No	No	Not Applicable
37520	3997	Kansasd	2013	KSU-USMARC	Not Applicable	Clinical and non-clinical Isolatesc	No	No	1	e	No	No	No	No	No	No	No	No	No	No	No	No	No	Not Applicable
37521	3998	Kansasd	2013	KSU-USMARC	Not Applicable	Clinical and non-clinical Isolatesc	No	No	1	e	No	No	No	No	No	No	No	No	No	No	No	No	No	Not Applicable
37522	3999	Kansasd	2013	KSU-USMARC	Not Applicable	Clinical and non-clinical Isolatesc	No	No	1	e	No	No	No	No	No	No	No	No	No	No	No	No	No	Not Applicable
37539	4000	Kansasd	2013	KSU-USMARC	Not Applicable	Clinical and non-clinical Isolatesc	No	No	1	i	No	No	No	No	No	No	No	No	No	No	No	No	No	Not Applicable
37540	4001	Kansasd	2013	KSU-USMARC	Not Applicable	Clinical and non-clinical Isolatesc	No	No	1	i	No	No	No	No	No	No	No	No	No	No	No	No	No	Not Applicable
37541	4002	Kansasd	2013	KSU-USMARC	Not Applicable	Clinical and non-clinical Isolatesc	No	No	1	i	No	No	No	No	No	No	No	No	No	No	No	No	No	Not Applicable
37562	4003	Kansasd	2013	KSU-USMARC	Not Applicable	Clinical and non-clinical Isolatesc	No	No	1	e	No	No	No	No	No	No	No	No	No	No	No	No	No	Not Applicable
37563	4004	Kansasd	2013	KSU-USMARC	Not Applicable	Clinical and non-clinical Isolatesc	No	No	1	e	No	No	No	No	No	No	No	No	No	No	No	No	No	Not Applicable
37564	4005	Kansasd	2013	KSU-USMARC	Not Applicable	Clinical and non-clinical Isolatesc	No	No	1	e	No	No	No	No	No	No	No	No	No	No	No	No	No	Not Applicable
37586	4009	Kansasd	2013	KSU-USMARC	Not Applicable	Clinical and non-clinical Isolatesc	No	No	2	c	Yes	No	No	No	No	No	No	No	No	No	No	No	No	Not Applicable
37587	4010	Kansasd	2013	KSU-USMARC	Not Applicable	Clinical and non-clinical Isolatesc	No	No	2	c	Yes	No	No	No	No	No	No	No	No	No	No	No	No	Not Applicable
37588	4011	Kansasd	2013	KSU-USMARC	Not Applicable	Clinical and non-clinical Isolatesc	No	No	2	c	Yes	No	No	No	No	No	No	No	No	No	No	No	No	Not Applicable
37664	4014	Kansasd	2013	KSU-USMARC	Not Applicable	Clinical and non-clinical Isolatesc	No	No	1	b	No	No	No	No	No	No	No	No	No	No	No	No	No	Not Applicable
37666	4015	Kansasd	2013	KSU-USMARC	Not Applicable	Clinical and non-clinical Isolatesc	No	No	1	b	No	No	No	No	No	No	No	No	No	No	No	No	No	Not Applicable
37681	4016	Kansasd	2013	KSU-USMARC	Not Applicable	Clinical and non-clinical Isolatesc	No	No	2	b	Yes	No	No	No	Yes	Yes	No	No	Yes	Yes	No	Yes	Yes	4
37682	4017	Kansasd	2013	KSU-USMARC	Not Applicable	Clinical and non-clinical Isolatesc	No	No	2	b	Yes	No	No	No	Yes	Yes	No	No	Yes	Yes	No	Yes	Yes	4
37683	4018	Kansasd	2013	KSU-USMARC	Not Applicable	Clinical and non-clinical Isolatesc	No	No	2	b	Yes	No	No	No	Yes	Yes	No	No	Yes	Yes	No	Yes	Yes	4
37709	4022	Kansasd	2013	KSU-USMARC	Not Applicable	Clinical and non-clinical Isolatesc	No	No	1	f	No	No	No	No	No	No	No	No	No	No	No	No	No	Not Applicable
37711	4024	Kansasd	2013	KSU-USMARC	Not Applicable	Clinical and non-clinical Isolatesc	No	No	1	f	No	No	No	No	No	No	No	No	No	No	No	No	No	Not Applicable
37734	4025	Kansasd	2013	KSU-USMARC	Not Applicable	Clinical and non-clinical Isolatesc	No	No	1	b	No	No	No	No	No	No	No	No	No	No	No	No	No	Not Applicable
37735	4026	Kansasd	2013	KSU-USMARC	Not Applicable	Clinical and non-clinical Isolatesc	No	No	1	b	No	No	No	No	No	No	No	No	No	No	No	No	No	Not Applicable
37736	4027	Kansasd	2013	KSU-USMARC	Not Applicable	Clinical and non-clinical Isolatesc	No	No	1	b	No	No	No	No	No	No	No	No	No	No	No	No	No	Not Applicable
37754	4028	Kansasd	2013	KSU-USMARC	Not Applicable	Clinical and non-clinical Isolatesc	No	No	1	b	No	No	No	No	No	No	No	No	No	No	No	No	No	Not Applicable
37755	4029	Kansasd	2013	KSU-USMARC	Not Applicable	Clinical and non-clinical Isolatesc	No	No	1	b	No	No	No	No	No	No	No	No	No	No	No	No	No	Not Applicable
37756	4030	Kansasd	2013	KSU-USMARC	Not Applicable	Clinical and non-clinical Isolatesc	No	No	1	b	No	No	No	No	No	No	No	No	No	No	No	No	No	Not Applicable
37766	4031	Kansasd	2013	KSU-USMARC	Not Applicable	Clinical and non-clinical Isolatesc	No	No	1	f	No	No	No	No	No	No	No	No	No	No	No	No	No	Not Applicable
37767	4032	Kansasd	2013	KSU-USMARC	Not Applicable	Clinical and non-clinical Isolatesc	No	No	1	f	No	No	No	No	No	No	No	No	No	No	No	No	No	Not Applicable
37768	4033	Kansasd	2013	KSU-USMARC	Not Applicable	Clinical and non-clinical Isolatesc	No	No	1	f	No	No	No	No	No	No	No	No	No	No	No	No	No	Not Applicable
37778	4034	Kansasd	2013	KSU-USMARC	Not Applicable	Clinical and non-clinical Isolatesc	No	No	1	b	No	No	No	No	No	No	No	No	No	No	No	No	No	Not Applicable
37779	4035	Kansasd	2013	KSU-USMARC	Not Applicable	Clinical and non-clinical Isolatesc	No	No	1	b	No	No	No	No	No	No	No	No	No	No	No	No	No	Not Applicable
37780	4036	Kansasd	2013	KSU-USMARC	Not Applicable	Clinical and non-clinical Isolatesc	No	No	1	b	No	No	No	No	No	No	No	No	No	No	No	No	No	Not Applicable
37821	5364	Kansasd	2013	KSU-USMARC	Not Applicable	Clinical and non-clinical Isolatesc	No	No	1	b	No	No	No	No	No	No	No	No	No	No	No	No	No	Not Applicable
37822	4041	Kansasd	2013	KSU-USMARC	Not Applicable	Clinical and non-clinical Isolatesc	No	No	1	b	No	No	No	No	No	No	No	No	No	No	No	No	No	Not Applicable
37823	4042	Kansasd	2013	KSU-USMARC	Not Applicable	Clinical and non-clinical Isolatesc	No	No	1	b	No	No	No	No	No	No	No	No	No	No	No	No	No	Not Applicable
37836	4043	Kansasd	2013	KSU-USMARC	Not Applicable	Clinical and non-clinical Isolatesc	No	No	2	b	Yes	Yes	Yes	Yes	No	No	Yes	No	Yes	No	No	No	No	1
37837	4044	Kansasd	2013	KSU-USMARC	Not Applicable	Clinical and non-clinical Isolatesc	No	No	2	b	Yes	No	No	No	Yes	Yes	No	No	Yes	Yes	No	Yes	Yes	4
37838	4045	Kansasd	2013	KSU-USMARC	Not Applicable	Clinical and non-clinical Isolatesc	No	No	2	b	Yes	No	No	No	Yes	Yes	No	No	Yes	Yes	No	Yes	Yes	4
37849	4046	Kansasd	2013	KSU-USMARC	Not Applicable	Clinical and non-clinical Isolatesc	No	No	1	f	No	No	No	No	No	No	No	No	No	No	No	No	No	Not Applicable
37857	4047	Kansasd	2013	KSU-USMARC	Not Applicable	Clinical and non-clinical Isolatesc	No	No	2	d	Yes	No	No	No	No	No	No	No	No	No	No	No	No	Not Applicable
37858	4048	Kansasd	2013	KSU-USMARC	Not Applicable	Clinical and non-clinical Isolatesc	No	No	2	d	Yes	No	No	No	No	No	No	No	No	No	No	No	No	Not Applicable
37859	4049	Kansasd	2013	KSU-USMARC	Not Applicable	Clinical and non-clinical Isolatesc	No	No	2	d	Yes	No	No	No	No	No	No	No	No	No	No	No	No	Not Applicable
37880	5365	Kansasd	2013	KSU-USMARC	Not Applicable	Clinical and non-clinical Isolatesc	No	No	1	b	No	No	No	No	No	No	No	No	No	No	No	No	No	Not Applicable
37881	4051	Kansasd	2013	KSU-USMARC	Not Applicable	Clinical and non-clinical Isolatesc	No	No	1	b	No	No	No	No	No	No	No	No	No	No	No	No	No	Not Applicable
37882	4052	Kansasd	2013	KSU-USMARC	Not Applicable	Clinical and non-clinical Isolatesc	No	No	1	b	No	No	No	No	No	No	No	No	No	No	No	No	No	Not Applicable
37902	4053	Kansasd	2013	KSU-USMARC	Not Applicable	Clinical and non-clinical Isolatesc	No	No	1	f	No	No	No	No	No	No	No	No	No	No	No	No	No	Not Applicable
37903	4054	Kansasd	2013	KSU-USMARC	Not Applicable	Clinical and non-clinical Isolatesc	No	No	1	f	No	No	No	No	No	No	No	No	No	No	No	No	No	Not Applicable
37904	5366	Kansasd	2013	KSU-USMARC	Not Applicable	Clinical and non-clinical Isolatesc	No	No	1	f	No	No	No	No	No	No	No	No	No	No	No	No	No	Not Applicable
37915	5314	Kansasd	2013	KSU-USMARC	Not Applicable	Clinical and non-clinical Isolatesc	No	No	1	b	No	No	No	No	No	No	No	No	No	No	No	No	No	Not Applicable
37916	4057	Kansasd	2013	KSU-USMARC	Not Applicable	Clinical and non-clinical Isolatesc	No	No	1	b	No	No	No	No	No	No	No	No	No	No	No	No	No	Not Applicable
37917	4058	Kansasd	2013	KSU-USMARC	Not Applicable	Clinical and non-clinical Isolatesc	No	No	1	b	No	No	No	No	No	No	No	No	No	No	No	No	No	Not Applicable
37956	4059	Kansasd	2013	KSU-USMARC	Not Applicable	Clinical and non-clinical Isolatesc	No	No	1	f	No	No	No	No	No	No	No	No	No	No	No	No	No	Not Applicable
37957	4060	Kansasd	2013	KSU-USMARC	Not Applicable	Clinical and non-clinical Isolatesc	No	No	1	f	No	No	No	No	No	No	No	No	No	No	No	No	No	Not Applicable
38072	4061	Kansasd	2013	KSU-USMARC	Not Applicable	Clinical and non-clinical Isolatesc	No	No	1	f	No	No	No	No	No	No	No	No	No	No	No	No	No	Not Applicable
38073	4062	Kansasd	2013	KSU-USMARC	Not Applicable	Clinical and non-clinical Isolatesc	No	No	1	f	No	No	No	No	No	No	No	No	No	No	No	No	No	Not Applicable
38074	4063	Kansasd	2013	KSU-USMARC	Not Applicable	Clinical and non-clinical Isolatesc	No	No	1	f	No	No	No	No	No	No	No	No	No	No	No	No	No	Not Applicable
38089	4064	Kansasd	2013	KSU-USMARC	Not Applicable	Clinical and non-clinical Isolatesc	No	No	1	f	No	No	No	No	No	No	No	No	No	No	No	No	No	Not Applicable
38090	4065	Kansasd	2013	KSU-USMARC	Not Applicable	Clinical and non-clinical Isolatesc	No	No	1	f	No	No	No	No	No	No	No	No	No	No	No	No	No	Not Applicable
38091	4066	Kansasd	2013	KSU-USMARC	Not Applicable	Clinical and non-clinical Isolatesc	No	No	1	f	No	No	No	No	No	No	No	No	No	No	No	No	No	Not Applicable
38101	4067	Kansasd	2013	KSU-USMARC	Not Applicable	Clinical and non-clinical Isolatesc	No	No	1	f	No	No	No	No	No	No	No	No	No	No	No	No	No	Not Applicable
38102	4068	Kansasd	2013	KSU-USMARC	Not Applicable	Clinical and non-clinical Isolatesc	No	No	1	f	No	No	No	No	No	No	No	No	No	No	No	No	No	Not Applicable
38103	4069	Kansasd	2013	KSU-USMARC	Not Applicable	Clinical and non-clinical Isolatesc	No	No	1	f	No	No	No	No	No	No	No	No	No	No	No	No	No	Not Applicable
38113	4070	Kansasd	2013	KSU-USMARC	Not Applicable	Clinical and non-clinical Isolatesc	No	No	1	f	No	No	No	No	No	No	No	No	No	No	No	No	No	Not Applicable
38114	4099	Kansasd	2013	KSU-USMARC	Not Applicable	Clinical and non-clinical Isolatesc	No	No	1	f	No	No	No	No	No	No	No	No	No	No	No	No	No	Not Applicable
38115	4100	Kansasd	2013	KSU-USMARC	Not Applicable	Clinical and non-clinical Isolatesc	No	No	1	f	No	No	No	No	No	No	No	No	No	No	No	No	No	Not Applicable
38119	4101	Kansasd	2013	KSU-USMARC	Not Applicable	Clinical and non-clinical Isolatesc	No	No	1	f	No	No	No	No	No	No	No	No	No	No	No	No	No	Not Applicable
38120	4102	Kansasd	2013	KSU-USMARC	Not Applicable	Clinical and non-clinical Isolatesc	No	No	1	f	No	No	No	No	No	No	No	No	No	No	No	No	No	Not Applicable
38121	4103	Kansasd	2013	KSU-USMARC	Not Applicable	Clinical and non-clinical Isolatesc	No	No	1	f	No	No	No	No	No	No	No	No	No	No	No	No	No	Not Applicable
38134	4104	Kansasd	2013	KSU-USMARC	Not Applicable	Clinical and non-clinical Isolatesc	No	No	1	f	No	No	No	No	No	No	No	No	No	No	No	No	No	Not Applicable
38135	4105	Kansasd	2013	KSU-USMARC	Not Applicable	Clinical and non-clinical Isolatesc	No	No	1	f	No	No	No	No	No	No	No	No	No	No	No	No	No	Not Applicable
38136	4106	Kansasd	2013	KSU-USMARC	Not Applicable	Clinical and non-clinical Isolatesc	No	No	1	f	No	No	No	No	No	No	No	No	No	No	No	No	No	Not Applicable
38146	4107	Kansasd	2013	KSU-USMARC	Not Applicable	Clinical and non-clinical Isolatesc	No	No	1	f	No	No	No	No	No	No	No	No	No	No	No	No	No	Not Applicable
38147	4108	Kansasd	2013	KSU-USMARC	Not Applicable	Clinical and non-clinical Isolatesc	No	No	1	f	No	No	No	No	No	No	No	No	No	No	No	No	No	Not Applicable
38148	4109	Kansasd	2013	KSU-USMARC	Not Applicable	Clinical and non-clinical Isolatesc	No	No	1	f	No	No	No	No	No	No	No	No	No	No	No	No	No	Not Applicable
38158	4110	Kansasd	2013	KSU-USMARC	Not Applicable	Clinical and non-clinical Isolatesc	No	No	1	f	No	No	No	No	No	No	No	No	No	No	No	No	No	Not Applicable
38159	4111	Kansasd	2013	KSU-USMARC	Not Applicable	Clinical and non-clinical Isolatesc	No	No	1	f	No	No	No	No	No	No	No	No	No	No	No	No	No	Not Applicable
38160	4112	Kansasd	2013	KSU-USMARC	Not Applicable	Clinical and non-clinical Isolatesc	No	No	1	f	No	No	No	No	No	No	No	No	No	No	No	No	No	Not Applicable
38164	4113	Kansasd	2013	KSU-USMARC	Not Applicable	Clinical and non-clinical Isolatesc	No	No	1	f	No	No	No	No	No	No	No	No	No	No	No	No	No	Not Applicable
38165	4114	Kansasd	2013	KSU-USMARC	Not Applicable	Clinical and non-clinical Isolatesc	No	No	1	f	No	No	No	No	No	No	No	No	No	No	No	No	No	Not Applicable
38166	4115	Kansasd	2013	KSU-USMARC	Not Applicable	Clinical and non-clinical Isolatesc	No	No	1	f	No	No	No	No	No	No	No	No	No	No	No	No	No	Not Applicable
38176	4116	Kansasd	2013	KSU-USMARC	Not Applicable	Clinical and non-clinical Isolatesc	No	No	1	f	No	No	No	No	No	No	No	No	No	No	No	No	No	Not Applicable
38177	4117	Kansasd	2013	KSU-USMARC	Not Applicable	Clinical and non-clinical Isolatesc	No	No	1	f	No	No	No	No	No	No	No	No	No	No	No	No	No	Not Applicable
38178	4118	Kansasd	2013	KSU-USMARC	Not Applicable	Clinical and non-clinical Isolatesc	No	No	1	f	No	No	No	No	No	No	No	No	No	No	No	No	No	Not Applicable
38188	4119	Kansasd	2013	KSU-USMARC	Not Applicable	Clinical and non-clinical Isolatesc	No	No	1	f	No	No	No	No	No	No	No	No	No	No	No	No	No	Not Applicable
38189	4120	Kansasd	2013	KSU-USMARC	Not Applicable	Clinical and non-clinical Isolatesc	No	No	1	f	No	No	No	No	No	No	No	No	No	No	No	No	No	Not Applicable
38190	4121	Kansasd	2013	KSU-USMARC	Not Applicable	Clinical and non-clinical Isolatesc	No	No	1	f	No	No	No	No	No	No	No	No	No	No	No	No	No	Not Applicable
38200	4122	Kansasd	2013	KSU-USMARC	Not Applicable	Clinical and non-clinical Isolatesc	No	No	1	f	No	No	No	No	No	No	No	No	No	No	No	No	No	Not Applicable
38201	4123	Kansasd	2013	KSU-USMARC	Not Applicable	Clinical and non-clinical Isolatesc	No	No	1	f	No	No	No	No	No	No	No	No	No	No	No	No	No	Not Applicable
38202	4124	Kansasd	2013	KSU-USMARC	Not Applicable	Clinical and non-clinical Isolatesc	No	No	1	f	No	No	No	No	No	No	No	No	No	No	No	No	No	Not Applicable
38212	4125	Kansasd	2013	KSU-USMARC	Not Applicable	Clinical and non-clinical Isolatesc	No	No	1	f	No	No	No	No	No	No	No	No	No	No	No	No	No	Not Applicable
38213	4126	Kansasd	2013	KSU-USMARC	Not Applicable	Clinical and non-clinical Isolatesc	No	No	1	f	No	No	No	No	No	No	No	No	No	No	No	No	No	Not Applicable
38214	4127	Kansasd	2013	KSU-USMARC	Not Applicable	Clinical and non-clinical Isolatesc	No	No	1	f	No	No	No	No	No	No	No	No	No	No	No	No	No	Not Applicable
38226	4128	Kansasd	2013	KSU-USMARC	Not Applicable	Clinical and non-clinical Isolatesc	No	No	1	f	No	No	No	No	No	No	No	No	No	No	No	No	No	Not Applicable
38236	4129	Kansasd	2013	KSU-USMARC	Not Applicable	Clinical and non-clinical Isolatesc	No	No	1	f	No	No	No	No	No	No	No	No	No	No	No	No	No	Not Applicable
38237	4130	Kansasd	2013	KSU-USMARC	Not Applicable	Clinical and non-clinical Isolatesc	No	No	1	f	No	No	No	No	No	No	No	No	No	No	No	No	No	Not Applicable
38238	4131	Kansasd	2013	KSU-USMARC	Not Applicable	Clinical and non-clinical Isolatesc	No	No	1	f	No	No	No	No	No	No	No	No	No	No	No	No	No	Not Applicable
38248	4132	Kansasd	2013	KSU-USMARC	Not Applicable	Clinical and non-clinical Isolatesc	No	No	1	f	No	No	No	No	No	No	No	No	No	No	No	No	No	Not Applicable
38249	4133	Kansasd	2013	KSU-USMARC	Not Applicable	Clinical and non-clinical Isolatesc	No	No	1	f	No	No	No	No	No	No	No	No	No	No	No	No	No	Not Applicable
38250	4134	Kansasd	2013	KSU-USMARC	Not Applicable	Clinical and non-clinical Isolatesc	No	No	1	f	No	No	No	No	No	No	No	No	No	No	No	No	No	Not Applicable
38266	4135	Kansasd	2013	KSU-USMARC	Not Applicable	Clinical and non-clinical Isolatesc	No	No	1	f	No	No	No	No	No	No	No	No	No	No	No	No	No	Not Applicable
38267	4136	Kansasd	2013	KSU-USMARC	Not Applicable	Clinical and non-clinical Isolatesc	No	No	1	f	No	No	Partial	No	No	No	No	No	No	No	No	No	No	Not Applicable
38268	4137	Kansasd	2013	KSU-USMARC	Not Applicable	Clinical and non-clinical Isolatesc	No	No	1	f	No	No	No	No	No	No	No	No	No	No	No	No	No	Not Applicable
38278	4138	Kansasd	2013	KSU-USMARC	Not Applicable	Clinical and non-clinical Isolatesc	No	No	1	f	No	No	No	No	No	No	No	No	No	No	No	No	No	Not Applicable
38279	4139	Kansasd	2013	KSU-USMARC	Not Applicable	Clinical and non-clinical Isolatesc	No	No	1	f	No	No	No	No	No	No	No	No	No	No	No	No	No	Not Applicable
38280	4140	Kansasd	2013	KSU-USMARC	Not Applicable	Clinical and non-clinical Isolatesc	No	No	1	f	No	No	No	No	No	No	No	No	No	No	No	No	No	Not Applicable
38290	5333	Kansasd	2013	KSU-USMARC	Not Applicable	Clinical and non-clinical Isolatesc	No	No	1	f	No	No	No	No	No	No	No	No	No	No	No	No	No	Not Applicable
38291	4142	Kansasd	2013	KSU-USMARC	Not Applicable	Clinical and non-clinical Isolatesc	No	No	1	f	No	No	No	No	No	No	No	No	No	No	No	No	No	Not Applicable
38292	4143	Kansasd	2013	KSU-USMARC	Not Applicable	Clinical and non-clinical Isolatesc	No	No	1	f	No	No	No	No	No	No	No	No	No	No	No	No	No	Not Applicable
38302	4144	Kansasd	2013	KSU-USMARC	Not Applicable	Clinical and non-clinical Isolatesc	No	No	1	f	No	No	No	No	No	No	No	No	No	No	No	No	No	Not Applicable
38304	4145	Kansasd	2013	KSU-USMARC	Not Applicable	Clinical and non-clinical Isolatesc	No	No	1	f	No	No	No	No	No	No	No	No	No	No	No	No	No	Not Applicable
38314	4146	Kansasd	2013	KSU-USMARC	Not Applicable	Clinical and non-clinical Isolatesc	No	No	1	f	No	No	No	No	No	No	No	No	No	No	No	No	No	Not Applicable
38315	4147	Kansasd	2013	KSU-USMARC	Not Applicable	Clinical and non-clinical Isolatesc	No	No	1	f	No	No	No	No	No	No	No	No	No	No	No	No	No	Not Applicable
38316	4148	Kansasd	2013	KSU-USMARC	Not Applicable	Clinical and non-clinical Isolatesc	No	No	1	f	No	No	No	No	No	No	No	No	No	No	No	No	No	Not Applicable
38329	4149	Kansasd	2013	KSU-USMARC	Not Applicable	Clinical and non-clinical Isolatesc	No	No	1	f	No	No	No	No	No	No	No	No	No	No	No	No	No	Not Applicable
38330	4150	Kansasd	2013	KSU-USMARC	Not Applicable	Clinical and non-clinical Isolatesc	No	No	1	f	No	No	No	No	No	No	No	No	No	No	No	No	No	Not Applicable
38331	4151	Kansasd	2013	KSU-USMARC	Not Applicable	Clinical and non-clinical Isolatesc	No	No	1	f	No	No	No	No	No	No	No	No	No	No	No	No	No	Not Applicable
38341	4152	Kansasd	2013	KSU-USMARC	Not Applicable	Clinical and non-clinical Isolatesc	No	No	1	f	No	No	No	No	No	No	No	No	No	No	No	No	No	Not Applicable
38342	4153	Kansasd	2013	KSU-USMARC	Not Applicable	Clinical and non-clinical Isolatesc	No	No	1	f	No	No	No	No	No	No	No	No	No	No	No	No	No	Not Applicable
38343	4154	Kansasd	2013	KSU-USMARC	Not Applicable	Clinical and non-clinical Isolatesc	No	No	1	f	No	No	No	No	No	No	No	No	No	No	No	No	No	Not Applicable
38353	4155	Kansasd	2013	KSU-USMARC	Not Applicable	Clinical and non-clinical Isolatesc	No	No	1	f	No	No	No	No	No	No	No	No	No	No	No	No	No	Not Applicable
38354	4156	Kansasd	2013	KSU-USMARC	Not Applicable	Clinical and non-clinical Isolatesc	No	No	1	f	No	No	No	No	No	No	No	No	No	No	No	No	No	Not Applicable
38355	4157	Kansasd	2013	KSU-USMARC	Not Applicable	Clinical and non-clinical Isolatesc	No	No	1	f	No	No	No	No	No	No	No	No	No	No	No	No	No	Not Applicable
38365	4158	Kansasd	2013	KSU-USMARC	Not Applicable	Clinical and non-clinical Isolatesc	No	No	1	i	No	No	No	No	No	No	No	No	No	No	No	No	No	Not Applicable
38374	4159	Kansasd	2013	KSU-USMARC	Not Applicable	Clinical and non-clinical Isolatesc	No	No	1	not subtyped due to missing data	Yes	No	No	No	No	No	No	No	No	No	No	No	No	Not Applicable
38375	4160	Kansasd	2013	KSU-USMARC	Not Applicable	Clinical and non-clinical Isolatesc	No	No	2	c	Yes	No	No	No	No	No	No	No	No	No	No	No	No	Not Applicable
38376	4161	Kansasd	2013	KSU-USMARC	Not Applicable	Clinical and non-clinical Isolatesc	No	No	2	c	Yes	No	No	No	No	No	No	No	No	No	No	No	No	Not Applicable
38389	4162	Kansasd	2013	KSU-USMARC	Not Applicable	Clinical and non-clinical Isolatesc	No	No	1	i	No	No	No	No	No	No	No	No	No	No	No	No	No	Not Applicable
38390	4163	Kansasd	2013	KSU-USMARC	Not Applicable	Clinical and non-clinical Isolatesc	No	No	1	i	No	No	No	No	No	No	No	No	No	No	No	No	No	Not Applicable
38391	4164	Kansasd	2013	KSU-USMARC	Not Applicable	Clinical and non-clinical Isolatesc	No	No	1	i	No	No	No	No	No	No	No	No	No	No	No	No	No	Not Applicable
38404	4165	Kansasd	2013	KSU-USMARC	Not Applicable	Clinical and non-clinical Isolatesc	No	No	2	c	Yes	No	No	No	No	No	No	No	No	No	No	No	No	Not Applicable
38405	4166	Kansasd	2013	KSU-USMARC	Not Applicable	Clinical and non-clinical Isolatesc	No	No	2	c	Yes	No	No	No	No	No	No	No	No	No	No	No	No	Not Applicable
38406	4167	Kansasd	2013	KSU-USMARC	Not Applicable	Clinical and non-clinical Isolatesc	No	No	2	c	Yes	No	No	No	No	No	No	No	No	No	No	No	No	Not Applicable
38433	4168	Kansasd	2013	KSU-USMARC	Not Applicable	Clinical and non-clinical Isolatesc	No	No	2	c	Yes	No	No	No	No	No	No	No	No	No	No	No	No	Not Applicable
38436	4169	Kansasd	2013	KSU-USMARC	Not Applicable	Clinical and non-clinical Isolatesc	No	No	2	c	Yes	No	No	No	No	No	No	No	No	No	No	No	No	Not Applicable
38445	4170	Kansasd	2013	KSU-USMARC	Not Applicable	Clinical and non-clinical Isolatesc	No	No	1	i	No	No	No	No	No	No	No	No	No	No	No	No	No	Not Applicable
38446	4171	Kansasd	2013	KSU-USMARC	Not Applicable	Clinical and non-clinical Isolatesc	No	No	1	i	No	No	No	No	No	No	No	No	No	No	No	No	No	Not Applicable
38447	4172	Kansasd	2013	KSU-USMARC	Not Applicable	Clinical and non-clinical Isolatesc	No	No	1	i	No	No	No	No	No	No	No	No	No	No	No	No	No	Not Applicable
38461	4173	Kansasd	2013	KSU-USMARC	Not Applicable	Clinical and non-clinical Isolatesc	No	No	1	i	No	No	No	No	No	No	No	No	No	No	No	No	No	Not Applicable
38463	5334	Kansasd	2013	KSU-USMARC	Not Applicable	Clinical and non-clinical Isolatesc	No	No	1	i	No	No	No	No	No	No	No	No	No	No	No	No	No	Not Applicable
38464	4175	Kansasd	2013	KSU-USMARC	Not Applicable	Clinical and non-clinical Isolatesc	No	No	1	i	No	No	No	No	No	No	No	No	No	No	No	No	No	Not Applicable
38465	4176	Kansasd	2013	KSU-USMARC	Not Applicable	Clinical and non-clinical Isolatesc	No	No	1	i	No	No	No	No	No	No	No	No	No	No	No	No	No	Not Applicable
38488	4177	Kansasd	2013	KSU-USMARC	Not Applicable	Clinical and non-clinical Isolatesc	No	No	2	c	Yes	No	No	No	No	No	No	No	No	No	No	No	No	Not Applicable
38509	4178	Kansasd	2013	KSU-USMARC	Not Applicable	Clinical and non-clinical Isolatesc	No	No	1	i	No	No	No	No	No	No	No	No	No	No	No	No	No	Not Applicable
38510	4179	Kansasd	2013	KSU-USMARC	Not Applicable	Clinical and non-clinical Isolatesc	No	No	1	i	No	No	No	No	No	No	No	No	No	No	No	No	No	Not Applicable
38511	4180	Kansasd	2013	KSU-USMARC	Not Applicable	Clinical and non-clinical Isolatesc	No	No	1	i	No	No	No	No	No	No	No	No	No	No	No	No	No	Not Applicable
38521	4181	Kansasd	2013	KSU-USMARC	Not Applicable	Clinical and non-clinical Isolatesc	No	No	1	i	No	No	No	No	No	No	No	No	No	No	No	No	No	Not Applicable
38522	4182	Kansasd	2013	KSU-USMARC	Not Applicable	Clinical and non-clinical Isolatesc	No	No	1	i	No	No	No	No	No	No	No	No	No	No	No	No	No	Not Applicable
38523	4183	Kansasd	2013	KSU-USMARC	Not Applicable	Clinical and non-clinical Isolatesc	No	No	1	i	No	No	No	No	No	No	No	No	No	No	No	No	No	Not Applicable
38535	4184	Kansasd	2013	KSU-USMARC	Not Applicable	Clinical and non-clinical Isolatesc	No	No	2	c	Yes	No	No	No	No	No	No	No	No	No	No	No	No	Not Applicable
38536	4185	Kansasd	2013	KSU-USMARC	Not Applicable	Clinical and non-clinical Isolatesc	No	No	2	c	Yes	No	No	No	No	No	No	No	No	No	No	No	No	Not Applicable
38537	4186	Kansasd	2013	KSU-USMARC	Not Applicable	Clinical and non-clinical Isolatesc	No	No	2	c	Yes	No	No	No	No	No	No	No	No	No	No	No	No	Not Applicable
38547	4187	Kansasd	2013	KSU-USMARC	Not Applicable	Clinical and non-clinical Isolatesc	No	No	2	c	Yes	No	No	No	No	No	No	No	No	No	No	No	No	Not Applicable
38548	4188	Kansasd	2013	KSU-USMARC	Not Applicable	Clinical and non-clinical Isolatesc	No	No	2	c	Yes	No	No	No	No	No	No	No	No	No	No	No	No	Not Applicable
38549	4189	Kansasd	2013	KSU-USMARC	Not Applicable	Clinical and non-clinical Isolatesc	No	No	2	c	Yes	No	No	No	No	No	No	No	No	No	No	No	No	Not Applicable
38559	4190	Kansasd	2013	KSU-USMARC	Not Applicable	Clinical and non-clinical Isolatesc	No	No	2	c	Yes	No	No	No	No	No	No	No	No	No	No	No	No	Not Applicable
38560	4191	Kansasd	2013	KSU-USMARC	Not Applicable	Clinical and non-clinical Isolatesc	No	No	2	c	Yes	No	No	No	No	No	No	No	No	No	No	No	No	Not Applicable
38561	4192	Kansasd	2013	KSU-USMARC	Not Applicable	Clinical and non-clinical Isolatesc	No	No	2	c	Yes	No	No	No	No	No	No	No	No	No	No	No	No	Not Applicable
38571	4193	Kansasd	2013	KSU-USMARC	Not Applicable	Clinical and non-clinical Isolatesc	No	No	2	c	Yes	No	No	No	No	No	No	No	No	No	No	No	No	Not Applicable
38572	4194	Kansasd	2013	KSU-USMARC	Not Applicable	Clinical and non-clinical Isolatesc	No	No	2	c	Yes	No	No	No	No	No	No	No	No	No	No	No	No	Not Applicable
38573	5395	Kansasd	2013	KSU-USMARC	Not Applicable	Clinical and non-clinical Isolatesc	No	No	2	c	Yes	No	No	No	No	No	No	No	No	No	No	No	No	Not Applicable
38584	5396	Kansasd	2013	KSU-USMARC	Not Applicable	Clinical and non-clinical Isolatesc	No	No	2	c	Yes	No	No	No	No	No	No	No	No	No	No	No	No	Not Applicable
38585	5397	Kansasd	2013	KSU-USMARC	Not Applicable	Clinical and non-clinical Isolatesc	No	No	2	c	Yes	No	No	No	No	No	No	No	No	No	No	No	No	Not Applicable
38586	5398	Kansasd	2013	KSU-USMARC	Not Applicable	Clinical and non-clinical Isolatesc	No	No	2	c	Yes	No	No	No	No	No	No	No	No	No	No	No	No	Not Applicable
38599	5399	Kansasd	2013	KSU-USMARC	Not Applicable	Clinical and non-clinical Isolatesc	No	No	2	c	Yes	No	No	No	No	No	No	No	No	No	No	No	No	Not Applicable
38600	5400	Kansasd	2013	KSU-USMARC	Not Applicable	Clinical and non-clinical Isolatesc	No	No	2	c	Yes	No	No	No	No	No	No	No	No	No	No	No	No	Not Applicable
38611	5401	Kansasd	2013	KSU-USMARC	Not Applicable	Clinical and non-clinical Isolatesc	No	No	2	c	Yes	No	No	No	No	No	No	No	No	No	No	No	No	Not Applicable
38612	5402	Kansasd	2013	KSU-USMARC	Not Applicable	Clinical and non-clinical Isolatesc	No	No	2	c	Yes	No	No	No	No	No	No	No	No	No	No	No	No	Not Applicable
38622	5403	Kansasd	2013	KSU-USMARC	Not Applicable	Clinical and non-clinical Isolatesc	No	No	2	c	Yes	No	No	No	No	No	No	No	No	No	No	No	No	Not Applicable
38623	5404	Kansasd	2013	KSU-USMARC	Not Applicable	Clinical and non-clinical Isolatesc	No	No	2	c	Yes	No	No	No	No	No	No	No	No	No	No	No	No	Not Applicable
38624	5405	Kansasd	2013	KSU-USMARC	Not Applicable	Clinical and non-clinical Isolatesc	No	No	2	c	Yes	No	No	No	No	No	No	No	No	No	No	No	No	Not Applicable
38634	5406	Kansasd	2013	KSU-USMARC	Not Applicable	Clinical and non-clinical Isolatesc	No	No	2	c	Yes	No	No	No	No	No	No	No	No	No	No	No	No	Not Applicable
38635	5407	Kansasd	2013	KSU-USMARC	Not Applicable	Clinical and non-clinical Isolatesc	No	No	2	c	Yes	No	No	No	No	No	No	No	No	No	No	No	No	Not Applicable
38650	5408	Kansasd	2013	KSU-USMARC	Not Applicable	Clinical and non-clinical Isolatesc	No	No	2	c	Yes	No	No	No	No	No	No	No	No	No	No	No	No	Not Applicable
38651	5409	Kansasd	2013	KSU-USMARC	Not Applicable	Clinical and non-clinical Isolatesc	No	No	2	c	Yes	No	No	No	No	No	No	No	No	No	No	No	No	Not Applicable
38652	5410	Kansasd	2013	KSU-USMARC	Not Applicable	Clinical and non-clinical Isolatesc	No	No	2	c	Yes	No	No	No	No	No	No	No	No	No	No	No	No	Not Applicable
38662	5411	Kansasd	2013	KSU-USMARC	Not Applicable	Clinical and non-clinical Isolatesc	No	No	2	c	Yes	No	No	No	No	No	No	No	No	No	No	No	No	Not Applicable
38663	5412	Kansasd	2013	KSU-USMARC	Not Applicable	Clinical and non-clinical Isolatesc	No	No	2	c	Yes	No	No	No	No	No	No	No	No	No	No	No	No	Not Applicable
38664	5413	Kansasd	2013	KSU-USMARC	Not Applicable	Clinical and non-clinical Isolatesc	No	No	2	c	Yes	No	No	No	No	No	No	No	No	No	No	No	No	Not Applicable
38904	5414	Kansasd	2013	KSU-USMARC	Not Applicable	Clinical and non-clinical Isolatesc	No	No	2	c	Yes	No	No	No	No	No	No	No	No	No	No	No	No	Not Applicable
38905	5415	Kansasd	2013	KSU-USMARC	Not Applicable	Clinical and non-clinical Isolatesc	No	No	2	c	Yes	No	No	No	No	No	No	No	No	No	No	No	No	Not Applicable
38915	5416	Kansasd	2013	KSU-USMARC	Not Applicable	Clinical and non-clinical Isolatesc	No	No	2	c	Yes	No	No	No	No	No	No	No	No	No	No	No	No	Not Applicable
38916	5417	Kansasd	2013	KSU-USMARC	Not Applicable	Clinical and non-clinical Isolatesc	No	No	2	c	Yes	No	No	No	No	No	No	No	No	No	No	No	No	Not Applicable
38917	5418	Kansasd	2013	KSU-USMARC	Not Applicable	Clinical and non-clinical Isolatesc	No	No	2	c	Yes	No	No	No	No	No	No	No	No	No	No	No	No	Not Applicable
38928	5419	Kansasd	2013	KSU-USMARC	Not Applicable	Clinical and non-clinical Isolatesc	No	No	2	c	Yes	No	No	No	No	No	No	No	No	No	No	No	No	Not Applicable
38945	5420	Kansasd	2013	KSU-USMARC	Not Applicable	Clinical and non-clinical Isolatesc	No	No	2	c	Yes	No	No	No	No	No	No	No	No	No	No	No	No	Not Applicable
38946	5421	Kansasd	2013	KSU-USMARC	Not Applicable	Clinical and non-clinical Isolatesc	No	No	2	c	Yes	No	No	No	No	No	No	No	No	No	No	No	No	Not Applicable
38947	5422	Kansasd	2013	KSU-USMARC	Not Applicable	Clinical and non-clinical Isolatesc	No	No	2	c	Yes	No	No	No	No	No	No	No	No	No	No	No	No	Not Applicable
38957	5423	Kansasd	2013	KSU-USMARC	Not Applicable	Clinical and non-clinical Isolatesc	No	No	2	b	Yes	No	No	No	Yes	Yes	No	No	Yes	Yes	No	Yes	Yes	4
38958	5424	Kansasd	2013	KSU-USMARC	Not Applicable	Clinical and non-clinical Isolatesc	No	No	2	b	Yes	No	No	No	Yes	Yes	No	No	Yes	Yes	No	Yes	Yes	4
38959	5425	Kansasd	2013	KSU-USMARC	Not Applicable	Clinical and non-clinical Isolatesc	No	No	2	b	Yes	No	No	No	Yes	Yes	No	No	Yes	Yes	No	Yes	Yes	4
38969	5426	Kansasd	2013	KSU-USMARC	Not Applicable	Clinical and non-clinical Isolatesc	No	No	1	f	No	No	No	No	No	No	No	No	No	No	No	No	No	Not Applicable
38970	5427	Kansasd	2013	KSU-USMARC	Not Applicable	Clinical and non-clinical Isolatesc	No	No	1	f	No	No	No	No	No	No	No	No	No	No	No	No	No	Not Applicable
38971	5428	Kansasd	2013	KSU-USMARC	Not Applicable	Clinical and non-clinical Isolatesc	No	No	1	f	No	No	No	No	No	No	No	No	No	No	No	No	No	Not Applicable
38993	6485	Kansasd	2013	KSU-USMARC	Not Applicable	Clinical and non-clinical Isolatesc	No	No	2	b	Yes	No	No	No	Yes	Yes	No	No	Yes	Yes	No	Yes	Yes	4
38994	5430	Kansasd	2013	KSU-USMARC	Not Applicable	Clinical and non-clinical Isolatesc	No	No	2	b	Yes	No	No	No	Yes	Yes	No	No	Yes	Yes	No	Yes	Yes	4
38995	5431	Kansasd	2013	KSU-USMARC	Not Applicable	Clinical and non-clinical Isolatesc	No	No	2	b	Yes	No	No	No	Yes	Yes	No	No	Yes	Yes	No	Yes	Yes	4
39011	5432	Kansasd	2013	KSU-USMARC	Not Applicable	Clinical and non-clinical Isolatesc	No	No	2	b	Yes	No	No	No	Yes	Yes	No	No	Yes	Yes	No	Yes	Yes	4
39012	5433	Kansasd	2013	KSU-USMARC	Not Applicable	Clinical and non-clinical Isolatesc	No	No	2	b	Yes	No	No	No	Yes	Yes	No	No	Yes	Yes	No	Yes	Yes	4
39013	5434	Kansasd	2013	KSU-USMARC	Not Applicable	Clinical and non-clinical Isolatesc	No	No	2	b	Yes	No	No	No	Yes	Yes	No	No	Yes	Yes	No	Yes	Yes	4
39034	5436	Kansasd	2013	KSU-USMARC	Not Applicable	Clinical and non-clinical Isolatesc	No	No	1	b	No	No	No	No	No	No	No	No	No	No	No	No	No	Not Applicable
39035	5437	Kansasd	2013	KSU-USMARC	Not Applicable	Clinical and non-clinical Isolatesc	No	No	1	b	No	No	No	No	No	No	No	No	No	No	No	No	No	Not Applicable
39036	5438	Kansasd	2013	KSU-USMARC	Not Applicable	Clinical and non-clinical Isolatesc	No	No	1	b	No	No	No	No	No	No	No	No	No	No	No	No	No	Not Applicable
39047	5439	Kansasd	2013	KSU-USMARC	Not Applicable	Clinical and non-clinical Isolatesc	No	No	1	b	No	No	No	No	No	No	No	No	No	No	No	No	No	Not Applicable
39048	5440	Kansasd	2013	KSU-USMARC	Not Applicable	Clinical and non-clinical Isolatesc	No	No	1	b	No	No	No	No	No	No	No	No	No	No	No	No	No	Not Applicable
39049	5441	Kansasd	2013	KSU-USMARC	Not Applicable	Clinical and non-clinical Isolatesc	No	No	1	b	No	No	No	No	No	No	No	No	No	No	No	No	No	Not Applicable
39059	5442	Kansasd	2013	KSU-USMARC	Not Applicable	Clinical and non-clinical Isolatesc	No	No	1	b	No	No	No	No	No	No	No	No	No	No	No	No	No	Not Applicable
39060	5443	Kansasd	2013	KSU-USMARC	Not Applicable	Clinical and non-clinical Isolatesc	No	No	1	b	No	No	No	No	No	No	No	No	No	No	No	No	No	Not Applicable
39061	5444	Kansasd	2013	KSU-USMARC	Not Applicable	Clinical and non-clinical Isolatesc	No	No	1	b	No	No	No	No	No	No	No	No	No	No	No	No	No	Not Applicable
39107	5445	Kansasd	2013	KSU-USMARC	Not Applicable	Clinical and non-clinical Isolatesc	No	No	1	b	No	No	No	No	No	No	No	No	No	No	No	No	No	Not Applicable
39108	5446	Kansasd	2013	KSU-USMARC	Not Applicable	Clinical and non-clinical Isolatesc	No	No	1	b	No	No	No	No	No	No	No	No	No	No	No	No	No	Not Applicable
39109	5447	Kansasd	2013	KSU-USMARC	Not Applicable	Clinical and non-clinical Isolatesc	No	No	1	b	No	No	No	No	No	No	No	No	No	No	No	No	No	Not Applicable
39119	5448	Kansasd	2013	KSU-USMARC	Not Applicable	Clinical and non-clinical Isolatesc	No	No	2	b	Yes	No	No	No	Yes	Yes	No	No	Yes	Yes	No	Yes	Yes	4
39120	5449	Kansasd	2013	KSU-USMARC	Not Applicable	Clinical and non-clinical Isolatesc	No	No	2	b	Yes	No	No	No	Yes	Yes	No	No	Yes	Yes	No	Yes	Yes	4
39121	5450	Kansasd	2013	KSU-USMARC	Not Applicable	Clinical and non-clinical Isolatesc	No	No	2	b	Yes	No	No	No	Yes	Yes	No	No	Yes	Yes	No	Yes	Yes	4
39146	5452	Kansasd	2013	KSU-USMARC	Not Applicable	Clinical and non-clinical Isolatesc	No	No	2	b	Yes	No	No	No	Yes	Yes	No	No	Yes	Yes	No	Yes	Yes	4
39157	5454	Kansasd	2013	KSU-USMARC	Not Applicable	Clinical and non-clinical Isolatesc	No	No	2	b	Yes	No	No	No	Yes	Yes	No	No	Yes	Yes	No	Yes	Yes	4
39158	5455	Kansasd	2013	KSU-USMARC	Not Applicable	Clinical and non-clinical Isolatesc	No	No	2	b	Yes	No	No	No	Yes	Yes	No	No	Yes	Yes	No	Yes	Yes	4
39159	5456	Kansasd	2013	KSU-USMARC	Not Applicable	Clinical and non-clinical Isolatesc	No	No	2	b	Yes	No	No	No	Yes	Yes	No	No	Yes	Yes	No	Yes	Yes	4
39179	5460	Kansasd	2013	KSU-USMARC	Not Applicable	Clinical and non-clinical Isolatesc	No	No	1	b	No	No	No	No	No	No	No	No	No	No	No	No	No	Not Applicable
39180	5461	Kansasd	2013	KSU-USMARC	Not Applicable	Clinical and non-clinical Isolatesc	No	No	1	b	No	No	No	No	No	No	No	No	No	No	No	No	No	Not Applicable
39181	5462	Kansasd	2013	KSU-USMARC	Not Applicable	Clinical and non-clinical Isolatesc	No	No	1	b	No	No	No	No	No	No	No	No	No	No	No	No	No	Not Applicable
39192	5464	Kansasd	2013	KSU-USMARC	Not Applicable	Clinical and non-clinical Isolatesc	No	No	1	f	No	No	No	No	No	No	No	No	No	No	No	No	No	Not Applicable
39193	5465	Kansasd	2013	KSU-USMARC	Not Applicable	Clinical and non-clinical Isolatesc	No	No	1	f	No	No	No	No	No	No	No	No	No	No	No	No	No	Not Applicable
39215	5466	Kansasd	2013	KSU-USMARC	Not Applicable	Clinical and non-clinical Isolatesc	No	No	2	b	Yes	No	No	No	Yes	Yes	No	No	Yes	Yes	No	Yes	Yes	4
39216	5467	Kansasd	2013	KSU-USMARC	Not Applicable	Clinical and non-clinical Isolatesc	No	No	2	b	Yes	No	No	No	Yes	Yes	No	No	Yes	Yes	No	Yes	Yes	4
39217	5468	Kansasd	2013	KSU-USMARC	Not Applicable	Clinical and non-clinical Isolatesc	No	No	2	b	Yes	No	No	No	Yes	Yes	No	No	Yes	Yes	No	Yes	Yes	4
39227	5469	Kansasd	2013	KSU-USMARC	Not Applicable	Clinical and non-clinical Isolatesc	No	No	2	b	Yes	No	No	No	Yes	Yes	No	No	Yes	Yes	No	Yes	Yes	4
39228	5470	Kansasd	2013	KSU-USMARC	Not Applicable	Clinical and non-clinical Isolatesc	No	No	2	b	Yes	No	No	No	Yes	Yes	No	No	Yes	Yes	No	Yes	Yes	4
39229	5471	Kansasd	2013	KSU-USMARC	Not Applicable	Clinical and non-clinical Isolatesc	No	No	2	b	Yes	No	No	No	Yes	Yes	No	No	Yes	Yes	No	Yes	Yes	4
39233	5472	Kansasd	2013	KSU-USMARC	Not Applicable	Clinical and non-clinical Isolatesc	No	No	1	b	No	No	No	No	No	No	No	No	No	No	No	No	No	Not Applicable
39234	5473	Kansasd	2013	KSU-USMARC	Not Applicable	Clinical and non-clinical Isolatesc	No	No	1	b	No	No	No	No	No	No	No	No	No	No	No	No	No	Not Applicable
39235	5474	Kansasd	2013	KSU-USMARC	Not Applicable	Clinical and non-clinical Isolatesc	No	No	1	b	No	No	No	No	No	No	No	No	No	No	No	No	No	Not Applicable
39257	5475	Kansasd	2013	KSU-USMARC	Not Applicable	Clinical and non-clinical Isolatesc	No	No	1	f	No	No	No	No	No	No	No	No	No	No	No	No	No	Not Applicable
39258	5476	Kansasd	2013	KSU-USMARC	Not Applicable	Clinical and non-clinical Isolatesc	No	No	1	b	No	No	No	No	No	No	No	No	No	No	No	No	No	Not Applicable
39259	5477	Kansasd	2013	KSU-USMARC	Not Applicable	Clinical and non-clinical Isolatesc	No	No	1	b	No	No	No	No	No	No	No	No	No	No	No	No	No	Not Applicable
39260	5478	Kansasd	2013	KSU-USMARC	Not Applicable	Clinical and non-clinical Isolatesc	No	No	1	b	No	No	No	No	No	No	No	No	No	No	No	No	No	Not Applicable
39270	5479	Kansasd	2013	KSU-USMARC	Not Applicable	Clinical and non-clinical Isolatesc	No	No	1	f	No	No	No	No	No	No	No	No	No	No	No	No	No	Not Applicable
39271	5480	Kansasd	2013	KSU-USMARC	Not Applicable	Clinical and non-clinical Isolatesc	No	No	1	f	No	No	No	No	No	No	No	No	No	No	No	No	No	Not Applicable
39272	5481	Kansasd	2013	KSU-USMARC	Not Applicable	Clinical and non-clinical Isolatesc	No	No	1	b	No	No	No	No	No	No	No	No	No	No	No	No	No	Not Applicable
39274	5482	Kansasd	2013	KSU-USMARC	Not Applicable	Clinical and non-clinical Isolatesc	No	No	1	f	No	No	No	No	No	No	No	No	No	No	No	No	No	Not Applicable
39275	5483	Kansasd	2013	KSU-USMARC	Not Applicable	Clinical and non-clinical Isolatesc	No	No	1	f	No	No	No	No	No	No	No	No	No	No	No	No	No	Not Applicable
39276	5484	Kansasd	2013	KSU-USMARC	Not Applicable	Clinical and non-clinical Isolatesc	No	No	1	f	No	No	No	No	No	No	No	No	No	No	No	No	No	Not Applicable
39284	5485	Kansasd	2013	KSU-USMARC	Not Applicable	Clinical and non-clinical Isolatesc	No	No	1	f	No	No	No	No	No	No	No	No	No	No	No	No	No	Not Applicable
39285	5486	Kansasd	2013	KSU-USMARC	Not Applicable	Clinical and non-clinical Isolatesc	No	No	1	f	No	No	No	No	No	No	No	No	No	No	No	No	No	Not Applicable
39286	5487	Kansasd	2013	KSU-USMARC	Not Applicable	Clinical and non-clinical Isolatesc	No	No	1	f	No	No	No	No	No	No	No	No	No	No	No	No	No	Not Applicable
39296	5488	Kansasd	2013	KSU-USMARC	Not Applicable	Clinical and non-clinical Isolatesc	No	No	1	f	No	No	No	No	No	No	No	No	No	No	No	No	No	Not Applicable
39297	5489	Kansasd	2013	KSU-USMARC	Not Applicable	Clinical and non-clinical Isolatesc	No	No	1	f	No	No	No	No	No	No	No	No	No	No	No	No	No	Not Applicable
39298	5490	Kansasd	2013	KSU-USMARC	Not Applicable	Clinical and non-clinical Isolatesc	No	No	1	f	No	No	No	No	No	No	No	No	No	No	No	No	No	Not Applicable
39308	4452	Kansasd	2013	KSU-USMARC	Not Applicable	Clinical and non-clinical Isolatesc	No	No	1	f	No	No	No	No	No	No	No	No	No	No	No	No	No	Not Applicable
39309	4453	Kansasd	2013	KSU-USMARC	Not Applicable	Clinical and non-clinical Isolatesc	No	No	1	f	No	No	No	No	No	No	No	No	No	No	No	No	No	Not Applicable
39310	4454	Kansasd	2013	KSU-USMARC	Not Applicable	Clinical and non-clinical Isolatesc	No	No	1	f	No	No	No	No	No	No	No	No	No	No	No	No	No	Not Applicable
39320	4455	Kansasd	2013	KSU-USMARC	Not Applicable	Clinical and non-clinical Isolatesc	No	No	1	f	No	No	No	No	No	No	No	No	No	No	No	No	No	Not Applicable
39321	4456	Kansasd	2013	KSU-USMARC	Not Applicable	Clinical and non-clinical Isolatesc	No	No	1	f	No	No	No	No	No	No	No	No	No	No	No	No	No	Not Applicable
39322	4457	Kansasd	2013	KSU-USMARC	Not Applicable	Clinical and non-clinical Isolatesc	No	No	1	f	No	No	No	No	No	No	No	No	No	No	No	No	No	Not Applicable
39333	4458	Kansasd	2013	KSU-USMARC	Not Applicable	Clinical and non-clinical Isolatesc	No	No	1	f	No	No	No	No	No	No	No	No	No	No	No	No	No	Not Applicable
39334	4459	Kansasd	2013	KSU-USMARC	Not Applicable	Clinical and non-clinical Isolatesc	No	No	1	f	No	No	No	No	No	No	No	No	No	No	No	No	No	Not Applicable
39335	4460	Kansasd	2013	KSU-USMARC	Not Applicable	Clinical and non-clinical Isolatesc	No	No	1	f	No	No	No	No	No	No	No	No	No	No	No	No	No	Not Applicable
39345	4461	Kansasd	2013	KSU-USMARC	Not Applicable	Clinical and non-clinical Isolatesc	No	No	1	f	No	No	No	No	No	No	No	No	No	No	No	No	No	Not Applicable
39346	4462	Kansasd	2013	KSU-USMARC	Not Applicable	Clinical and non-clinical Isolatesc	No	No	1	f	No	No	No	No	No	No	No	No	No	No	No	No	No	Not Applicable
39347	4463	Kansasd	2013	KSU-USMARC	Not Applicable	Clinical and non-clinical Isolatesc	No	No	1	f	No	No	No	No	No	No	No	No	No	No	No	No	No	Not Applicable
39357	4464	Kansasd	2013	KSU-USMARC	Not Applicable	Clinical and non-clinical Isolatesc	No	No	1	f	No	No	No	No	No	No	No	No	No	No	No	No	No	Not Applicable
39358	4465	Kansasd	2013	KSU-USMARC	Not Applicable	Clinical and non-clinical Isolatesc	No	No	1	f	No	No	No	No	No	No	No	No	No	No	No	No	No	Not Applicable
39360	4466	Kansasd	2013	KSU-USMARC	Not Applicable	Clinical and non-clinical Isolatesc	No	No	1	f	No	No	No	No	No	No	No	No	No	No	No	No	No	Not Applicable
39361	4467	Kansasd	2013	KSU-USMARC	Not Applicable	Clinical and non-clinical Isolatesc	No	No	1	f	No	No	No	No	No	No	No	No	No	No	No	No	No	Not Applicable
39362	4468	Kansasd	2013	KSU-USMARC	Not Applicable	Clinical and non-clinical Isolatesc	No	No	1	f	No	No	No	No	No	No	No	No	No	No	No	No	No	Not Applicable
39373	4469	Kansasd	2013	KSU-USMARC	Not Applicable	Clinical and non-clinical Isolatesc	No	No	1	b	No	No	No	No	No	No	No	No	No	No	No	No	No	Not Applicable
39374	4470	Kansasd	2013	KSU-USMARC	Not Applicable	Clinical and non-clinical Isolatesc	No	No	1	b	No	No	No	No	No	No	No	No	No	No	No	No	No	Not Applicable
39381	4471	Kansasd	2013	KSU-USMARC	Not Applicable	Clinical and non-clinical Isolatesc	No	No	1	b	No	No	No	No	No	No	No	No	No	No	No	No	No	Not Applicable
39382	4472	Kansasd	2013	KSU-USMARC	Not Applicable	Clinical and non-clinical Isolatesc	No	No	1	b	No	No	No	No	No	No	No	No	No	No	No	No	No	Not Applicable
39383	4473	Kansasd	2013	KSU-USMARC	Not Applicable	Clinical and non-clinical Isolatesc	No	No	1	b	No	No	No	No	No	No	No	No	No	No	No	No	No	Not Applicable
39393	4474	Kansasd	2013	KSU-USMARC	Not Applicable	Clinical and non-clinical Isolatesc	No	No	1	b	No	No	No	No	No	No	No	No	No	No	No	No	No	Not Applicable
39394	4475	Kansasd	2013	KSU-USMARC	Not Applicable	Clinical and non-clinical Isolatesc	No	No	1	b	No	No	No	No	No	No	No	No	No	No	No	No	No	Not Applicable
39395	4476	Kansasd	2013	KSU-USMARC	Not Applicable	Clinical and non-clinical Isolatesc	No	No	1	b	No	No	No	No	No	No	No	No	No	No	No	No	No	Not Applicable
39396	4477	Kansasd	2013	KSU-USMARC	Not Applicable	Clinical and non-clinical Isolatesc	No	No	1	f	No	No	No	No	No	No	No	No	No	No	No	No	No	Not Applicable
39397	4478	Kansasd	2013	KSU-USMARC	Not Applicable	Clinical and non-clinical Isolatesc	No	No	1	f	No	No	No	No	No	No	No	No	No	No	No	No	No	Not Applicable
39398	4479	Kansasd	2013	KSU-USMARC	Not Applicable	Clinical and non-clinical Isolatesc	No	No	1	f	No	No	No	No	No	No	No	No	No	No	No	No	No	Not Applicable
39408	4480	Kansasd	2013	KSU-USMARC	Not Applicable	Clinical and non-clinical Isolatesc	No	No	1	f	No	No	No	No	No	No	No	No	No	No	No	No	No	Not Applicable
39409	4481	Kansasd	2013	KSU-USMARC	Not Applicable	Clinical and non-clinical Isolatesc	No	No	1	f	No	No	No	No	No	No	No	No	No	No	No	No	No	Not Applicable
39410	4482	Kansasd	2013	KSU-USMARC	Not Applicable	Clinical and non-clinical Isolatesc	No	No	1	f	No	No	No	No	No	No	No	No	No	No	No	No	No	Not Applicable
39420	4483	Kansasd	2013	KSU-USMARC	Not Applicable	Clinical and non-clinical Isolatesc	No	No	1	f	No	No	No	No	No	No	No	No	No	No	No	No	No	Not Applicable
39421	4484	Kansasd	2013	KSU-USMARC	Not Applicable	Clinical and non-clinical Isolatesc	No	No	1	f	No	No	No	No	No	No	No	No	No	No	No	No	No	Not Applicable
39422	4485	Kansasd	2013	KSU-USMARC	Not Applicable	Clinical and non-clinical Isolatesc	No	No	1	f	No	No	No	No	No	No	No	No	No	No	No	No	No	Not Applicable
39432	4486	Kansasd	2013	KSU-USMARC	Not Applicable	Clinical and non-clinical Isolatesc	No	No	1	f	No	No	No	No	No	No	No	No	No	No	No	No	No	Not Applicable
39433	4487	Kansasd	2013	KSU-USMARC	Not Applicable	Clinical and non-clinical Isolatesc	No	No	1	f	No	No	No	No	No	No	No	No	No	No	No	No	No	Not Applicable
39434	4488	Kansasd	2013	KSU-USMARC	Not Applicable	Clinical and non-clinical Isolatesc	No	No	1	f	No	No	No	No	No	No	No	No	No	No	No	No	No	Not Applicable
39444	4489	Kansasd	2013	KSU-USMARC	Not Applicable	Clinical and non-clinical Isolatesc	No	No	1	f	No	No	No	No	No	No	No	No	No	No	No	No	No	Not Applicable
39445	4490	Kansasd	2013	KSU-USMARC	Not Applicable	Clinical and non-clinical Isolatesc	No	No	1	f	No	No	No	No	No	No	No	No	No	No	No	No	No	Not Applicable
39446	4491	Kansasd	2013	KSU-USMARC	Not Applicable	Clinical and non-clinical Isolatesc	No	No	1	f	No	No	No	No	No	No	No	No	No	No	No	No	No	Not Applicable
39457	4493	Kansasd	2013	KSU-USMARC	Not Applicable	Clinical and non-clinical Isolatesc	No	No	1	f	No	No	No	No	No	No	No	No	No	No	No	No	No	Not Applicable
39458	4494	Kansasd	2013	KSU-USMARC	Not Applicable	Clinical and non-clinical Isolatesc	No	No	1	f	No	No	No	No	No	No	No	No	No	No	No	No	No	Not Applicable
39468	4495	Kansasd	2013	KSU-USMARC	Not Applicable	Clinical and non-clinical Isolatesc	No	No	1	f	No	No	No	No	No	No	No	No	No	No	No	No	No	Not Applicable
39469	4496	Kansasd	2013	KSU-USMARC	Not Applicable	Clinical and non-clinical Isolatesc	No	No	1	f	No	No	No	No	No	No	No	No	No	No	No	No	No	Not Applicable
39470	4497	Kansasd	2013	KSU-USMARC	Not Applicable	Clinical and non-clinical Isolatesc	No	No	1	f	No	No	No	No	No	No	No	No	No	No	No	No	No	Not Applicable
39471	4498	Kansasd	2013	KSU-USMARC	Not Applicable	Clinical and non-clinical Isolatesc	No	No	1	f	No	No	No	No	No	No	No	No	No	No	No	No	No	Not Applicable
39472	4499	Kansasd	2013	KSU-USMARC	Not Applicable	Clinical and non-clinical Isolatesc	No	No	1	f	No	No	No	No	No	No	No	No	No	No	No	No	No	Not Applicable
39473	4500	Kansasd	2013	KSU-USMARC	Not Applicable	Clinical and non-clinical Isolatesc	No	No	1	f	No	No	No	No	No	No	No	No	No	No	No	No	No	Not Applicable
39483	4501	Kansasd	2013	KSU-USMARC	Not Applicable	Clinical and non-clinical Isolatesc	No	No	1	f	No	No	No	No	No	No	No	No	No	No	No	No	No	Not Applicable
39484	4502	Kansasd	2013	KSU-USMARC	Not Applicable	Clinical and non-clinical Isolatesc	No	No	1	f	No	No	No	No	No	No	No	No	No	No	No	No	No	Not Applicable
39485	4503	Kansasd	2013	KSU-USMARC	Not Applicable	Clinical and non-clinical Isolatesc	No	No	1	f	No	No	No	No	No	No	No	No	No	No	No	No	No	Not Applicable
39495	4504	Kansasd	2013	KSU-USMARC	Not Applicable	Clinical and non-clinical Isolatesc	No	No	1	f	No	No	Partial	No	No	No	No	No	No	No	No	No	No	Not Applicable
39496	4505	Kansasd	2013	KSU-USMARC	Not Applicable	Clinical and non-clinical Isolatesc	No	No	1	f	No	No	No	No	No	No	No	No	No	No	No	No	No	Not Applicable
39497	4506	Kansasd	2013	KSU-USMARC	Not Applicable	Clinical and non-clinical Isolatesc	No	No	1	f	No	No	No	No	No	No	No	No	No	No	No	No	No	Not Applicable
56292	11524	Tennessee	2013	KSU-USMARC	Not Applicable	Clinical and non-clinical Isolatesc	No	No	1	i	No	No	No	No	No	No	No	No	No	No	No	No	No	Not Applicable
56293	11525	Tennessee	2013	KSU-USMARC	Not Applicable	Clinical and non-clinical Isolatesc	No	No	1	i	No	No	No	No	No	No	No	No	No	No	No	No	No	Not Applicable
56294	11526	Tennessee	2013	KSU-USMARC	Not Applicable	Clinical and non-clinical Isolatesc	No	No	1	i	No	No	No	No	No	No	No	No	No	No	No	No	No	Not Applicable
56295	11527	Tennessee	2013	KSU-USMARC	Not Applicable	Clinical and non-clinical Isolatesc	No	No	1	i	No	No	No	No	No	No	No	No	No	No	No	No	No	Not Applicable
56296	11528	Tennessee	2013	KSU-USMARC	Not Applicable	Clinical and non-clinical Isolatesc	No	No	1	i	No	No	No	No	No	No	No	No	No	No	No	No	No	Not Applicable
56312	11544	Tennessee	2013	KSU-USMARC	Not Applicable	Clinical and non-clinical Isolatesc	No	No	1	i	No	No	No	No	No	No	No	No	No	No	No	No	No	Not Applicable
56313	11545	Tennessee	2013	KSU-USMARC	Not Applicable	Clinical and non-clinical Isolatesc	No	No	1	i	No	No	No	No	No	No	No	No	No	No	No	No	No	Not Applicable
56314	11546	Tennessee	2013	KSU-USMARC	Not Applicable	Clinical and non-clinical Isolatesc	No	No	1	i	No	No	No	No	No	No	No	No	No	No	No	No	No	Not Applicable
56316	11548	Tennessee	2013	KSU-USMARC	Not Applicable	Clinical and non-clinical Isolatesc	No	No	1	i	No	No	No	No	No	No	No	No	No	No	No	No	No	Not Applicable
56317	11549	Tennessee	2013	KSU-USMARC	Not Applicable	Clinical and non-clinical Isolatesc	No	No	1	i	No	No	No	No	No	No	No	No	No	No	No	No	No	Not Applicable
56318	11550	Tennessee	2013	KSU-USMARC	Not Applicable	Clinical and non-clinical Isolatesc	No	No	1	i	No	No	No	No	No	No	No	No	No	No	No	No	No	Not Applicable
56319	11551	Tennessee	2013	KSU-USMARC	Not Applicable	Clinical and non-clinical Isolatesc	No	No	1	i	No	No	No	No	No	No	No	No	No	No	No	No	No	Not Applicable
56320	11552	Tennessee	2013	KSU-USMARC	Not Applicable	Clinical and non-clinical Isolatesc	No	No	1	i	No	No	No	No	No	No	No	No	No	No	No	No	No	Not Applicable
56321	11553	Tennessee	2013	KSU-USMARC	Not Applicable	Clinical and non-clinical Isolatesc	No	No	1	i	No	No	No	No	No	No	No	No	No	No	No	No	No	Not Applicable
56322	11554	Tennessee	2013	KSU-USMARC	Not Applicable	Clinical and non-clinical Isolatesc	No	No	1	i	No	No	No	No	No	No	No	No	No	No	No	No	No	Not Applicable
56323	11555	Tennessee	2013	KSU-USMARC	Not Applicable	Clinical and non-clinical Isolatesc	No	No	1	i	No	No	No	No	No	No	No	No	No	No	No	No	No	Not Applicable
56324	11556	Tennessee	2013	KSU-USMARC	Not Applicable	Clinical and non-clinical Isolatesc	No	No	1	i	No	No	No	No	No	No	No	No	No	No	No	No	No	Not Applicable
56325	11557	Tennessee	2013	KSU-USMARC	Not Applicable	Clinical and non-clinical Isolatesc	No	No	1	i	No	No	No	No	No	No	No	No	No	No	No	No	No	Not Applicable
56326	11558	Tennessee	2013	KSU-USMARC	Not Applicable	Clinical and non-clinical Isolatesc	No	No	1	i	No	No	No	No	No	No	No	No	No	No	No	No	No	Not Applicable
56327	11559	Tennessee	2013	KSU-USMARC	Not Applicable	Clinical and non-clinical Isolatesc	No	No	1	b	No	No	No	No	No	No	No	No	No	No	No	No	No	Not Applicable
56328	11560	Tennessee	2013	KSU-USMARC	Not Applicable	Clinical and non-clinical Isolatesc	No	No	1	b	No	No	No	No	No	No	No	No	No	No	No	No	No	Not Applicable
56329	11561	Tennessee	2013	KSU-USMARC	Not Applicable	Clinical and non-clinical Isolatesc	No	No	1	b	No	No	No	No	No	No	No	No	No	No	No	No	No	Not Applicable
56330	11562	Tennessee	2013	KSU-USMARC	Not Applicable	Clinical and non-clinical Isolatesc	No	No	1	b	No	No	No	No	No	No	No	No	No	No	No	No	No	Not Applicable
56331	11563	Tennessee	2013	KSU-USMARC	Not Applicable	Clinical and non-clinical Isolatesc	No	No	1	b	No	No	No	No	No	No	No	No	No	No	No	No	No	Not Applicable
56332	11564	Tennessee	2013	KSU-USMARC	Not Applicable	Clinical and non-clinical Isolatesc	No	No	1	b	No	No	No	No	No	No	No	No	No	No	No	No	No	Not Applicable
56334	11566	Tennessee	2013	KSU-USMARC	Not Applicable	Clinical and non-clinical Isolatesc	No	No	1	b	No	No	No	No	No	No	No	No	No	No	No	No	No	Not Applicable
56335	11567	Tennessee	2013	KSU-USMARC	Not Applicable	Clinical and non-clinical Isolatesc	No	No	1	b	No	No	No	No	No	No	No	No	No	No	No	No	No	Not Applicable
56336	11568	Tennessee	2013	KSU-USMARC	Not Applicable	Clinical and non-clinical Isolatesc	No	No	1	b	No	No	No	No	No	No	No	No	No	No	No	No	No	Not Applicable
56337	11569	Tennessee	2013	KSU-USMARC	Not Applicable	Clinical and non-clinical Isolatesc	No	No	1	i	No	No	No	No	No	No	No	No	No	No	No	No	No	Not Applicable
56338	11570	Tennessee	2013	KSU-USMARC	Not Applicable	Clinical and non-clinical Isolatesc	No	No	1	i	No	No	No	No	No	No	No	No	No	No	No	No	No	Not Applicable
56339	11571	Tennessee	2013	KSU-USMARC	Not Applicable	Clinical and non-clinical Isolatesc	No	No	1	i	No	No	No	No	No	No	No	No	No	No	No	No	No	Not Applicable
56340	11572	Tennessee	2013	KSU-USMARC	Not Applicable	Clinical and non-clinical Isolatesc	No	No	1	i	No	No	No	No	No	No	No	No	No	No	No	No	No	Not Applicable
56341	11573	Tennessee	2013	KSU-USMARC	Not Applicable	Clinical and non-clinical Isolatesc	No	No	1	i	No	No	No	No	No	No	No	No	No	No	No	No	No	Not Applicable
56342	11574	Tennessee	2013	KSU-USMARC	Not Applicable	Clinical and non-clinical Isolatesc	No	No	1	i	No	No	No	No	No	No	No	No	No	No	No	No	No	Not Applicable
56343	11575	Tennessee	2013	KSU-USMARC	Not Applicable	Clinical and non-clinical Isolatesc	No	No	1	i	No	No	No	No	No	No	No	No	No	No	No	No	No	Not Applicable
56344	11576	Tennessee	2013	KSU-USMARC	Not Applicable	Clinical and non-clinical Isolatesc	No	No	1	i	No	No	No	No	No	No	No	No	No	No	No	No	No	Not Applicable
56345	11577	Tennessee	2013	KSU-USMARC	Not Applicable	Clinical and non-clinical Isolatesc	No	No	1	i	No	No	No	No	No	No	No	No	No	No	No	No	No	Not Applicable
56346	11578	Tennessee	2013	KSU-USMARC	Not Applicable	Clinical and non-clinical Isolatesc	No	No	1	i	No	No	No	No	No	No	No	No	No	No	No	No	No	Not Applicable
32563	3648, 4507	Kansasd	2013	KSU-USMARC	Not Applicable	Clinical and non-Clinical Isolatesc,e	No	No	2	b	Yes	Yes	Yes	Yes	No	No	Yes	No	Yes	No	No	No	No	1
32564	4508	Kansasd	2013	KSU-USMARC	Not Applicable	Clinical and non-Clinical Isolatesc,e	No	No	2	b	Yes	Yes	Yes	Yes	No	No	Yes	No	Yes	No	No	No	No	1
32567	3826, 4509	Kansasd	2013	KSU-USMARC	Not Applicable	Clinical and non-Clinical Isolatesc,e	No	No	2	b	Yes	Yes	Yes	Yes	No	No	Yes	No	Yes	No	No	No	No	1
32568	3827, 4510	Kansasd	2013	KSU-USMARC	Not Applicable	Clinical and non-Clinical Isolatesc,e	No	No	2	b	Yes	Yes	Yes	Yes	No	No	Yes	No	Yes	No	No	No	No	1
32569	4515	Kansasd	2013	KSU-USMARC	Not Applicable	Clinical and non-Clinical Isolatesc,e	No	No	2	b	Yes	Yes	Yes	Yes	No	No	Yes	No	Yes	No	No	No	No	1
32570	4516	Kansasd	2013	KSU-USMARC	Not Applicable	Clinical and non-Clinical Isolatesc,e	No	No	2	b	Yes	Yes	Yes	Yes	No	No	Yes	No	Yes	No	No	No	No	1
32571	4517	Kansasd	2013	KSU-USMARC	Not Applicable	Clinical and non-Clinical Isolatesc,e	No	No	2	b	Yes	Yes	Yes	Yes	No	No	Yes	No	Yes	No	No	No	No	1
32572	4518	Kansasd	2013	KSU-USMARC	Not Applicable	Clinical and non-Clinical Isolatesc,e	No	No	2	b	Yes	Yes	Yes	Yes	No	No	Yes	No	Yes	No	No	No	No	1
32573	4519	Kansasd	2013	KSU-USMARC	Not Applicable	Clinical and non-Clinical Isolatesc,e	No	No	2	b	Yes	Yes	Yes	Yes	No	No	Yes	No	Yes	No	No	No	No	1
32574	4520	Kansasd	2013	KSU-USMARC	Not Applicable	Clinical and non-Clinical Isolatesc,e	No	No	2	b	Yes	Yes	Yes	Yes	No	No	Yes	No	Yes	No	No	No	No	1
32575	4521	Kansasd	2013	KSU-USMARC	Not Applicable	Clinical and non-Clinical Isolatesc,e	No	No	2	b	Yes	Yes	Yes	Yes	No	No	Yes	No	Yes	No	No	No	No	1
32576	4522	Kansasd	2013	KSU-USMARC	Not Applicable	Clinical and non-Clinical Isolatesc,e	No	No	2	b	Yes	Yes	Yes	Yes	No	No	Yes	No	Yes	No	No	No	No	1
32577	4523	Kansasd	2013	KSU-USMARC	Not Applicable	Clinical and non-Clinical Isolatesc,e	No	No	2	d	Yes	No	No	No	No	No	No	No	No	No	No	No	No	Not Applicable
32578	4524	Kansasd	2013	KSU-USMARC	Not Applicable	Clinical and non-Clinical Isolatesc,e	No	No	2	d	Yes	No	No	No	No	No	No	No	No	No	No	No	No	Not Applicable
32579	4525	Kansasd	2013	KSU-USMARC	Not Applicable	Clinical and non-Clinical Isolatesc,e	No	No	2	d	Yes	No	No	No	No	No	No	No	No	No	No	No	No	Not Applicable
32580	4526	Kansasd	2013	KSU-USMARC	Not Applicable	Clinical and non-Clinical Isolatesc,e	No	No	2	d	Yes	No	No	No	No	No	No	No	No	No	No	No	No	Not Applicable
32581	6456	Kansasd	2013	KSU-USMARC	Not Applicable	Clinical and non-Clinical Isolatesc,e	No	No	2	d	Yes	No	No	No	No	No	No	No	No	No	No	No	No	Not Applicable
32582	4528	Kansasd	2013	KSU-USMARC	Not Applicable	Clinical and non-Clinical Isolatesc,e	No	No	2	d	Yes	No	No	No	No	No	No	No	No	No	No	No	No	Not Applicable
32583	4529	Kansasd	2013	KSU-USMARC	Not Applicable	Clinical and non-Clinical Isolatesc,e	No	No	2	d	Yes	No	No	No	No	No	No	No	No	No	No	No	No	Not Applicable
32584	4530	Kansasd	2013	KSU-USMARC	Not Applicable	Clinical and non-Clinical Isolatesc,e	No	No	2	d	Yes	No	No	No	No	No	No	No	No	No	No	No	No	Not Applicable
32585	4531	Kansasd	2013	KSU-USMARC	Not Applicable	Clinical and non-Clinical Isolatesc,e	No	No	2	d	Yes	No	No	No	No	No	No	No	No	No	No	No	No	Not Applicable
32586	4532	Kansasd	2013	KSU-USMARC	Not Applicable	Clinical and non-Clinical Isolatesc,e	No	No	2	d	Yes	No	No	No	No	No	No	No	No	No	No	No	No	Not Applicable
32592	4554	Kansasd	2013	KSU-USMARC	Not Applicable	Clinical and non-Clinical Isolatesc,e	No	No	2	d	Yes	No	No	No	No	No	No	No	No	No	No	No	No	Not Applicable
32593	4533	Kansasd	2013	KSU-USMARC	Not Applicable	Clinical and non-Clinical Isolatesc,e	No	No	2	b	Yes	Yes	Yes	Yes	No	No	Yes	No	Yes	No	No	No	No	1
32594	4534	Kansasd	2013	KSU-USMARC	Not Applicable	Clinical and non-Clinical Isolatesc,e	No	No	2	b	Yes	Yes	Yes	Yes	No	No	Yes	No	Yes	No	No	No	No	1
32595	4535	Kansasd	2013	KSU-USMARC	Not Applicable	Clinical and non-Clinical Isolatesc,e	No	No	2	b	Yes	Yes	Yes	Yes	No	No	Yes	No	Yes	No	No	No	No	1
32596	4536	Kansasd	2013	KSU-USMARC	Not Applicable	Clinical and non-Clinical Isolatesc,e	No	No	2	b	Yes	Yes	Yes	Yes	No	No	Yes	No	Yes	No	No	No	No	1
32597	4537	Kansasd	2013	KSU-USMARC	Not Applicable	Clinical and non-Clinical Isolatesc,e	No	No	2	b	Yes	Yes	Yes	Yes	No	No	Yes	No	Yes	No	No	No	No	1
32598	4538	Kansasd	2013	KSU-USMARC	Not Applicable	Clinical and non-Clinical Isolatesc,e	No	No	2	b	Yes	Yes	Yes	Yes	No	No	Yes	No	Yes	No	No	No	No	1
32599	4539	Kansasd	2013	KSU-USMARC	Not Applicable	Clinical and non-Clinical Isolatesc,e	No	No	2	b	Yes	Yes	Yes	Yes	No	No	Yes	No	Yes	No	No	No	No	1
32600	4540	Kansasd	2013	KSU-USMARC	Not Applicable	Clinical and non-Clinical Isolatesc,e	No	No	2	b	Yes	Yes	Yes	Yes	No	No	Yes	No	Yes	No	No	No	No	1
32601	4541	Kansasd	2013	KSU-USMARC	Not Applicable	Clinical and non-Clinical Isolatesc,e	No	No	2	b	Yes	Yes	Yes	Yes	No	No	Yes	No	Yes	No	No	No	No	1
32602	4542	Kansasd	2013	KSU-USMARC	Not Applicable	Clinical and non-Clinical Isolatesc,e	No	No	2	b	Yes	Yes	Yes	Yes	No	No	Yes	No	Yes	No	No	No	No	1
32603	4543	Kansasd	2013	KSU-USMARC	Not Applicable	Clinical and non-Clinical Isolatesc,e	No	No	2	b	Yes	Yes	Yes	Yes	No	No	Yes	No	Yes	No	No	No	No	1
32604	4544	Kansasd	2013	KSU-USMARC	Not Applicable	Clinical and non-Clinical Isolatesc,e	No	No	2	b	Yes	Yes	Yes	Yes	No	No	Yes	No	Yes	No	No	No	No	1
32605	4545	Kansasd	2013	KSU-USMARC	Not Applicable	Clinical and non-Clinical Isolatesc,e	No	No	2	d	Yes	No	No	No	No	No	No	No	No	No	No	No	No	Not Applicable
32606	4546	Kansasd	2013	KSU-USMARC	Not Applicable	Clinical and non-Clinical Isolatesc,e	No	No	2	d	Yes	No	No	No	No	No	No	No	No	No	No	No	No	Not Applicable
32607	4547	Kansasd	2013	KSU-USMARC	Not Applicable	Clinical and non-Clinical Isolatesc,e	No	No	2	d	Yes	No	No	No	No	No	No	No	No	No	No	No	No	Not Applicable
32608	4550	Kansasd	2013	KSU-USMARC	Not Applicable	Clinical and non-Clinical Isolatesc,e	No	No	2	d	Yes	No	No	No	No	No	No	No	No	No	No	No	No	Not Applicable
32609	4551	Kansasd	2013	KSU-USMARC	Not Applicable	Clinical and non-Clinical Isolatesc,e	No	No	2	d	Yes	No	No	No	No	No	No	No	No	No	No	No	No	Not Applicable
32610	4552	Kansasd	2013	KSU-USMARC	Not Applicable	Clinical and non-Clinical Isolatesc,e	No	No	2	d	Yes	No	No	No	No	No	No	No	No	No	No	No	No	Not Applicable
32614	4555	Kansasd	2013	KSU-USMARC	Not Applicable	Clinical and non-Clinical Isolatesc,e	No	No	2	d	Yes	No	No	No	No	No	No	No	No	No	No	No	No	Not Applicable
32615	4556	Kansasd	2013	KSU-USMARC	Not Applicable	Clinical and non-Clinical Isolatesc,e	No	No	2	d	Yes	No	No	No	No	No	No	No	No	No	No	No	No	Not Applicable
32617	4558	Kansasd	2013	KSU-USMARC	Not Applicable	Clinical and non-Clinical Isolatesc,e	No	No	2	d	Yes	No	No	No	No	No	No	No	No	No	No	No	No	Not Applicable
32618	4559	Kansasd	2013	KSU-USMARC	Not Applicable	Clinical and non-Clinical Isolatesc,e	No	No	2	d	Yes	No	No	No	No	No	No	No	No	No	No	No	No	Not Applicable
32619	4560	Kansasd	2013	KSU-USMARC	Not Applicable	Clinical and non-Clinical Isolatesc,e	No	No	2	d	Yes	No	No	No	No	No	No	No	No	No	No	No	No	Not Applicable
32620	4561	Kansasd	2013	KSU-USMARC	Not Applicable	Clinical and non-Clinical Isolatesc,e	No	No	2	d	Yes	No	No	No	No	No	No	No	No	No	No	No	No	Not Applicable
32621	4562	Kansasd	2013	KSU-USMARC	Not Applicable	Clinical and non-Clinical Isolatesc,e	No	No	2	d	Yes	No	No	No	No	No	No	No	No	No	No	No	No	Not Applicable
32622	4563	Kansasd	2013	KSU-USMARC	Not Applicable	Clinical and non-Clinical Isolatesc,e	No	No	2	d	Yes	No	No	No	No	No	No	No	No	No	No	No	No	Not Applicable
32623	4564	Kansasd	2013	KSU-USMARC	Not Applicable	Clinical and non-Clinical Isolatesc,e	No	No	2	d	Yes	No	No	No	No	No	No	No	No	No	No	No	No	Not Applicable
32624	4565	Kansasd	2013	KSU-USMARC	Not Applicable	Clinical and non-Clinical Isolatesc,e	No	No	2	d	Yes	No	No	No	No	No	No	No	No	No	No	No	No	Not Applicable
32625	4566	Kansasd	2013	KSU-USMARC	Not Applicable	Clinical and non-Clinical Isolatesc,e	No	No	2	d	Yes	No	No	No	No	No	No	No	No	No	No	No	No	Not Applicable
32627	4568	Kansasd	2013	KSU-USMARC	Not Applicable	Clinical and non-Clinical Isolatesc,e	No	No	2	not subtyped due to missing data	Yes	Yes	Yes	Yes	No	No	Yes	No	Yes	No	No	No	No	1
32628	4569	Kansasd	2013	KSU-USMARC	Not Applicable	Clinical and non-Clinical Isolatesc,e	No	No	2	b	Yes	Yes	Yes	Yes	No	No	Yes	No	Yes	No	No	No	No	1
32629	4570	Kansasd	2013	KSU-USMARC	Not Applicable	Clinical and non-Clinical Isolatesc,e	No	No	2	b	Yes	Yes	Yes	Yes	No	No	Yes	No	Yes	No	No	No	No	1
32630	4571	Kansasd	2013	KSU-USMARC	Not Applicable	Clinical and non-Clinical Isolatesc,e	No	No	2	b	Yes	Yes	Yes	Yes	No	No	Yes	No	Yes	No	No	No	No	1
32631	4572	Kansasd	2013	KSU-USMARC	Not Applicable	Clinical and non-Clinical Isolatesc,e	No	No	2	b	Yes	Yes	Yes	Yes	No	No	Yes	No	Yes	No	No	No	No	1
32632	4573	Kansasd	2013	KSU-USMARC	Not Applicable	Clinical and non-Clinical Isolatesc,e	No	No	2	b	Yes	Yes	Yes	Yes	No	No	Yes	No	Yes	No	No	No	No	1
32633	4574	Kansasd	2013	KSU-USMARC	Not Applicable	Clinical and non-Clinical Isolatesc,e	No	No	2	b	Yes	Yes	Yes	Yes	No	No	Yes	No	Yes	No	No	No	No	1
32634	4575	Kansasd	2013	KSU-USMARC	Not Applicable	Clinical and non-Clinical Isolatesc,e	No	No	2	b	Yes	Yes	Yes	Yes	No	No	Yes	No	Yes	No	No	No	No	1
32635	4576	Kansasd	2013	KSU-USMARC	Not Applicable	Clinical and non-Clinical Isolatesc,e	No	No	2	b	Yes	Yes	Yes	Yes	No	No	Yes	No	Yes	No	No	No	No	1
32646	4582	Kansasd	2013	KSU-USMARC	Not Applicable	Clinical and non-Clinical Isolatesc,e	No	No	2	b	Yes	Yes	Yes	Yes	No	No	Yes	No	Yes	No	No	No	No	1
32647	4583	Kansasd	2013	KSU-USMARC	Not Applicable	Clinical and non-Clinical Isolatesc,e	No	No	2	b	Yes	Yes	Yes	Yes	No	No	Yes	No	Yes	No	No	No	No	1
32648	4584	Kansasd	2013	KSU-USMARC	Not Applicable	Clinical and non-Clinical Isolatesc,e	No	No	2	b	Yes	Yes	Yes	Yes	No	No	Yes	No	Yes	No	No	No	No	1
32649	4585	Kansasd	2013	KSU-USMARC	Not Applicable	Clinical and non-Clinical Isolatesc,e	No	No	2	b	Yes	Yes	Yes	Yes	No	No	Yes	No	Yes	No	No	No	No	1
32662	4598	Kansasd	2013	KSU-USMARC	Not Applicable	Clinical and non-Clinical Isolatesc,e	No	No	2	d	Yes	No	No	No	No	No	No	No	No	No	No	No	No	Not Applicable
32665	4587	Kansasd	2013	KSU-USMARC	Not Applicable	Clinical and non-Clinical Isolatesc,e	No	No	2	not subtyped due to missing data	Yes	No	No	No	No	No	No	No	No	No	No	No	No	Not Applicable
32666	4588	Kansasd	2013	KSU-USMARC	Not Applicable	Clinical and non-Clinical Isolatesc,e	No	No	2	d	Yes	No	No	No	No	No	No	No	No	No	No	No	No	Not Applicable
32667	4589	Kansasd	2013	KSU-USMARC	Not Applicable	Clinical and non-Clinical Isolatesc,e	No	No	2	d	Yes	No	No	No	No	No	No	No	No	No	No	No	No	Not Applicable
32668	4590	Kansasd	2013	KSU-USMARC	Not Applicable	Clinical and non-Clinical Isolatesc,e	No	No	2	d	Yes	No	No	No	No	No	No	No	No	No	No	No	No	Not Applicable
32669	4591	Kansasd	2013	KSU-USMARC	Not Applicable	Clinical and non-Clinical Isolatesc,e	No	No	2	d	Yes	No	No	No	No	No	No	No	No	No	No	No	No	Not Applicable
32670	4592	Kansasd	2013	KSU-USMARC	Not Applicable	Clinical and non-Clinical Isolatesc,e	No	No	2	d	Yes	No	No	No	No	No	No	No	No	No	No	No	No	Not Applicable
32671	4593	Kansasd	2013	KSU-USMARC	Not Applicable	Clinical and non-Clinical Isolatesc,e	No	No	2	d	Yes	No	No	No	No	No	No	No	No	No	No	No	No	Not Applicable
32672	4594	Kansasd	2013	KSU-USMARC	Not Applicable	Clinical and non-Clinical Isolatesc,e	No	No	2	d	Yes	No	No	No	No	No	No	No	No	No	No	No	No	Not Applicable
32673	4595	Kansasd	2013	KSU-USMARC	Not Applicable	Clinical and non-Clinical Isolatesc,e	No	No	2	d	Yes	No	No	No	No	No	No	No	No	No	No	No	No	Not Applicable
32674	4596	Kansasd	2013	KSU-USMARC	Not Applicable	Clinical and non-Clinical Isolatesc,e	No	No	2	d	Yes	No	No	No	No	No	No	No	No	No	No	No	No	Not Applicable
32675	4597	Kansasd	2013	KSU-USMARC	Not Applicable	Clinical and non-Clinical Isolatesc,e	No	No	2	d	Yes	No	No	No	No	No	No	No	No	No	No	No	No	Not Applicable
32699	4600	Kansasd	2013	KSU-USMARC	Not Applicable	Clinical and non-Clinical Isolatesc,e	No	No	2	b	Yes	No	No	No	Yes	Yes	No	No	Yes	Yes	No	Yes	Yes	4
32700	4601	Kansasd	2013	KSU-USMARC	Not Applicable	Clinical and non-Clinical Isolatesc,e	No	No	2	b	Yes	No	No	No	Yes	Yes	No	No	Yes	Yes	No	Yes	Yes	4
32701	4602	Kansasd	2013	KSU-USMARC	Not Applicable	Clinical and non-Clinical Isolatesc,e	No	No	2	b	Yes	No	No	No	Yes	Yes	No	No	Yes	Yes	No	Yes	Yes	4
32702	4603	Kansasd	2013	KSU-USMARC	Not Applicable	Clinical and non-Clinical Isolatesc,e	No	No	2	b	Yes	No	No	No	Yes	Yes	No	No	Yes	Yes	No	Yes	Yes	4
32703	4604	Kansasd	2013	KSU-USMARC	Not Applicable	Clinical and non-Clinical Isolatesc,e	No	No	2	b	Yes	No	No	No	Yes	Yes	No	No	Yes	Yes	No	Yes	Yes	4
32704	4605	Kansasd	2013	KSU-USMARC	Not Applicable	Clinical and non-Clinical Isolatesc,e	No	No	2	b	Yes	No	No	No	Yes	Yes	No	No	Yes	Yes	No	Yes	Yes	4
32708	4609	Kansasd	2013	KSU-USMARC	Not Applicable	Clinical and non-Clinical Isolatesc,e	No	No	2	b	Yes	No	No	No	Yes	Yes	No	No	Yes	Yes	No	Yes	Yes	4
32711	4612	Kansasd	2013	KSU-USMARC	Not Applicable	Clinical and non-Clinical Isolatesc,e	No	No	2	b	Yes	No	No	No	Yes	Yes	No	No	Yes	Yes	No	Yes	Yes	4
32712	4613	Kansasd	2013	KSU-USMARC	Not Applicable	Clinical and non-Clinical Isolatesc,e	No	No	2	b	Yes	Yes	Yes	Yes	No	No	Yes	No	Yes	No	No	No	No	1
32713	4614	Kansasd	2013	KSU-USMARC	Not Applicable	Clinical and non-Clinical Isolatesc,e	No	No	2	b	Yes	No	No	No	Yes	Yes	No	No	Yes	Yes	No	Yes	Yes	4
32714	4615	Kansasd	2013	KSU-USMARC	Not Applicable	Clinical and non-Clinical Isolatesc,e	No	No	2	b	Yes	Yes	Yes	Yes	No	No	Yes	No	Yes	No	No	No	No	1
32715	4616	Kansasd	2013	KSU-USMARC	Not Applicable	Clinical and non-Clinical Isolatesc,e	No	No	2	b	Yes	No	No	No	Yes	Yes	No	No	Yes	Yes	No	Yes	Yes	4
32716	4617	Kansasd	2013	KSU-USMARC	Not Applicable	Clinical and non-Clinical Isolatesc,e	No	No	2	b	Yes	No	No	No	Yes	Yes	No	No	Yes	Yes	No	Yes	Yes	4
32717	4618	Kansasd	2013	KSU-USMARC	Not Applicable	Clinical and non-Clinical Isolatesc,e	No	No	2	b	Yes	No	No	No	Yes	Yes	No	No	Yes	Yes	No	Yes	Yes	4
32718	4619	Kansasd	2013	KSU-USMARC	Not Applicable	Clinical and non-Clinical Isolatesc,e	No	No	2	b	Yes	No	No	No	Yes	Yes	No	No	Yes	Yes	No	Yes	Yes	4
32719	4620	Kansasd	2013	KSU-USMARC	Not Applicable	Clinical and non-Clinical Isolatesc,e	No	No	2	b	Yes	No	No	No	Yes	Yes	No	No	Yes	Yes	No	Yes	Yes	4
32769	4624	Kansasd	2013	KSU-USMARC	Not Applicable	Clinical and non-Clinical Isolatesc,e	No	No	2	b	Yes	Yes	Yes	Yes	No	No	Yes	No	Yes	No	No	No	No	1
32770	4625	Kansasd	2013	KSU-USMARC	Not Applicable	Clinical and non-Clinical Isolatesc,e	No	No	1	c	No	No	No	No	No	No	No	No	No	No	No	No	No	Not Applicable
32794	4626	Kansasd	2013	KSU-USMARC	Not Applicable	Clinical and non-Clinical Isolatesc,e	No	No	1	i	No	No	No	No	No	No	No	No	No	No	No	No	No	Not Applicable
32795	4627	Kansasd	2013	KSU-USMARC	Not Applicable	Clinical and non-Clinical Isolatesc,e	No	No	1	i	No	No	No	No	No	No	No	No	No	No	No	No	No	Not Applicable
32796	4628	Kansasd	2013	KSU-USMARC	Not Applicable	Clinical and non-Clinical Isolatesc,e	No	No	1	i	No	No	No	No	No	No	No	No	No	No	No	No	No	Not Applicable
32797	4629	Kansasd	2013	KSU-USMARC	Not Applicable	Clinical and non-Clinical Isolatesc,e	No	No	1	i	No	No	No	No	No	No	No	No	No	No	No	No	No	Not Applicable
32798	4630	Kansasd	2013	KSU-USMARC	Not Applicable	Clinical and non-Clinical Isolatesc,e	No	No	1	i	No	No	No	No	No	No	No	No	No	No	No	No	No	Not Applicable
32799	4631	Kansasd	2013	KSU-USMARC	Not Applicable	Clinical and non-Clinical Isolatesc,e	No	No	1	i	No	No	No	No	No	No	No	No	No	No	No	No	No	Not Applicable
32800	4632	Kansasd	2013	KSU-USMARC	Not Applicable	Clinical and non-Clinical Isolatesc,e	No	No	1	i	No	No	No	No	No	No	No	No	No	No	No	No	No	Not Applicable
32801	4633	Kansasd	2013	KSU-USMARC	Not Applicable	Clinical and non-Clinical Isolatesc,e	No	No	1	i	No	No	No	No	No	No	No	No	No	No	No	No	No	Not Applicable
32802	4634	Kansasd	2013	KSU-USMARC	Not Applicable	Clinical and non-Clinical Isolatesc,e	No	No	1	i	No	No	No	No	No	No	No	No	No	No	No	No	No	Not Applicable
32803	4635	Kansasd	2013	KSU-USMARC	Not Applicable	Clinical and non-Clinical Isolatesc,e	No	No	1	i	No	No	No	No	No	No	No	No	No	No	No	No	No	Not Applicable
32804	4636	Kansasd	2013	KSU-USMARC	Not Applicable	Clinical and non-Clinical Isolatesc,e	No	No	1	i	No	No	No	No	No	No	No	No	No	No	No	No	No	Not Applicable
32805	4637	Kansasd	2013	KSU-USMARC	Not Applicable	Clinical and non-Clinical Isolatesc,e	No	No	1	i	No	No	No	No	No	No	No	No	No	No	No	No	No	Not Applicable
32818	4639	Kansasd	2013	KSU-USMARC	Not Applicable	Clinical and non-Clinical Isolatesc,e	No	No	1	f	No	No	No	No	No	No	No	No	No	No	No	No	No	Not Applicable
32819	4640	Kansasd	2013	KSU-USMARC	Not Applicable	Clinical and non-Clinical Isolatesc,e	No	No	1	f	No	No	No	No	No	No	No	No	No	No	No	No	No	Not Applicable
32820	4641	Kansasd	2013	KSU-USMARC	Not Applicable	Clinical and non-Clinical Isolatesc,e	No	No	1	f	No	No	No	No	No	No	No	No	No	No	No	No	No	Not Applicable
32821	4642	Kansasd	2013	KSU-USMARC	Not Applicable	Clinical and non-Clinical Isolatesc,e	No	No	1	f	No	No	No	No	No	No	No	No	No	No	No	No	No	Not Applicable
32822	4643	Kansasd	2013	KSU-USMARC	Not Applicable	Clinical and non-Clinical Isolatesc,e	No	No	1	f	No	No	No	No	No	No	No	No	No	No	No	No	No	Not Applicable
32823	4644	Kansasd	2013	KSU-USMARC	Not Applicable	Clinical and non-Clinical Isolatesc,e	No	No	2	c	Yes	No	No	No	No	No	No	No	No	No	No	No	No	Not Applicable
32824	4645	Kansasd	2013	KSU-USMARC	Not Applicable	Clinical and non-Clinical Isolatesc,e	No	No	2	c	Yes	No	No	No	No	No	No	No	No	No	No	No	No	Not Applicable
32825	4648	Kansasd	2013	KSU-USMARC	Not Applicable	Clinical and non-Clinical Isolatesc,e	No	No	2	c	Yes	No	No	No	No	No	No	No	No	No	No	No	No	Not Applicable
32852	4658	Kansasd	2013	KSU-USMARC	Not Applicable	Clinical and non-Clinical Isolatesc,e	No	No	1	e	No	No	No	No	No	No	No	No	No	No	No	No	No	Not Applicable
32859	4659	Kansasd	2013	KSU-USMARC	Not Applicable	Clinical and non-Clinical Isolatesc,e	No	No	2	c	Yes	No	No	No	No	No	No	No	No	No	No	No	No	Not Applicable
32861	4660	Kansasd	2013	KSU-USMARC	Not Applicable	Clinical and non-Clinical Isolatesc,e	No	No	2	c	Yes	No	No	No	No	No	No	No	No	No	No	No	No	Not Applicable
32862	4661	Kansasd	2013	KSU-USMARC	Not Applicable	Clinical and non-Clinical Isolatesc,e	No	No	2	c	Yes	No	No	No	No	No	No	No	No	No	No	No	No	Not Applicable
32864	4662	Kansasd	2013	KSU-USMARC	Not Applicable	Clinical and non-Clinical Isolatesc,e	No	No	2	c	Yes	No	No	No	No	No	No	No	No	No	No	No	No	Not Applicable
32865	4663	Kansasd	2013	KSU-USMARC	Not Applicable	Clinical and non-Clinical Isolatesc,e	No	No	2	c	Yes	No	No	No	No	No	No	No	No	No	No	No	No	Not Applicable
32866	4664	Kansasd	2013	KSU-USMARC	Not Applicable	Clinical and non-Clinical Isolatesc,e	No	No	2	c	Yes	No	No	No	No	No	No	No	No	No	No	No	No	Not Applicable
32891	4665	Kansasd	2013	KSU-USMARC	Not Applicable	Clinical and non-Clinical Isolatesc,e	No	No	2	c	Yes	No	No	No	No	No	No	No	No	No	No	No	No	Not Applicable
32915	4666	Kansasd	2013	KSU-USMARC	Not Applicable	Clinical and non-Clinical Isolatesc,e	No	No	1	i	No	No	No	No	No	No	No	No	No	No	No	No	No	Not Applicable
32916	4667	Kansasd	2013	KSU-USMARC	Not Applicable	Clinical and non-Clinical Isolatesc,e	No	No	1	i	No	No	No	No	No	No	No	No	No	No	No	No	No	Not Applicable
32917	4668	Kansasd	2013	KSU-USMARC	Not Applicable	Clinical and non-Clinical Isolatesc,e	No	No	1	i	No	No	No	No	No	No	No	No	No	No	No	No	No	Not Applicable
32918	4669	Kansasd	2013	KSU-USMARC	Not Applicable	Clinical and non-Clinical Isolatesc,e	No	No	1	i	No	No	No	No	No	No	No	No	No	No	No	No	No	Not Applicable
32923	4670	Kansasd	2013	KSU-USMARC	Not Applicable	Clinical and non-Clinical Isolatesc,e	No	No	1	i	No	No	No	No	No	No	No	No	No	No	No	No	No	Not Applicable
32924	4671	Kansasd	2013	KSU-USMARC	Not Applicable	Clinical and non-Clinical Isolatesc,e	No	No	1	i	No	No	No	No	No	No	No	No	No	No	No	No	No	Not Applicable
32925	4672	Kansasd	2013	KSU-USMARC	Not Applicable	Clinical and non-Clinical Isolatesc,e	No	No	1	i	No	No	No	No	No	No	No	No	No	No	No	No	No	Not Applicable
32926	4673	Kansasd	2013	KSU-USMARC	Not Applicable	Clinical and non-Clinical Isolatesc,e	No	No	1	i	No	No	No	No	No	No	No	No	No	No	No	No	No	Not Applicable
32927	4674	Kansasd	2013	KSU-USMARC	Not Applicable	Clinical and non-Clinical Isolatesc,e	No	No	1	i	No	No	No	No	No	No	No	No	No	No	No	No	No	Not Applicable
32928	4675	Kansasd	2013	KSU-USMARC	Not Applicable	Clinical and non-Clinical Isolatesc,e	No	No	1	i	No	No	No	No	No	No	No	No	No	No	No	No	No	Not Applicable
32929	4676	Kansasd	2013	KSU-USMARC	Not Applicable	Clinical and non-Clinical Isolatesc,e	No	No	1	i	No	No	No	No	No	No	No	No	No	No	No	No	No	Not Applicable
32930	4677	Kansasd	2013	KSU-USMARC	Not Applicable	Clinical and non-Clinical Isolatesc,e	No	No	1	i	No	No	No	No	No	No	No	No	No	No	No	No	No	Not Applicable
32931	4678	Kansasd	2013	KSU-USMARC	Not Applicable	Clinical and non-Clinical Isolatesc,e	No	No	1	i	No	No	No	No	No	No	No	No	No	No	No	No	No	Not Applicable
32932	4679	Kansasd	2013	KSU-USMARC	Not Applicable	Clinical and non-Clinical Isolatesc,e	No	No	1	i	No	No	No	No	No	No	No	No	No	No	No	No	No	Not Applicable
32933	4680	Kansasd	2013	KSU-USMARC	Not Applicable	Clinical and non-Clinical Isolatesc,e	No	No	1	i	No	No	No	No	No	No	No	No	No	No	No	No	No	Not Applicable
32934	4681	Kansasd	2013	KSU-USMARC	Not Applicable	Clinical and non-Clinical Isolatesc,e	No	No	1	i	No	No	No	No	No	No	No	No	No	No	No	No	No	Not Applicable
32957	6457	Kansasd	2013	KSU-USMARC	Not Applicable	Clinical and non-Clinical Isolatesc,e	No	No	1	e	No	No	No	No	No	No	No	No	No	No	No	No	No	Not Applicable
32958	4683	Kansasd	2013	KSU-USMARC	Not Applicable	Clinical and non-Clinical Isolatesc,e	No	No	1	e	No	No	No	No	No	No	No	No	No	No	No	No	No	Not Applicable
32959	4684	Kansasd	2013	KSU-USMARC	Not Applicable	Clinical and non-Clinical Isolatesc,e	No	No	1	e	No	No	No	No	No	No	No	No	No	No	No	No	No	Not Applicable
32964	4685	Kansasd	2013	KSU-USMARC	Not Applicable	Clinical and non-Clinical Isolatesc,e	No	No	1	i	No	No	No	No	No	No	No	No	No	No	No	No	No	Not Applicable
32965	4686	Kansasd	2013	KSU-USMARC	Not Applicable	Clinical and non-Clinical Isolatesc,e	No	No	1	i	No	No	No	No	No	No	No	No	No	No	No	No	No	Not Applicable
32975	4725	Kansasd	2013	KSU-USMARC	Not Applicable	Clinical and non-Clinical Isolatesc,e	No	No	2	b	Yes	No	No	No	Yes	Yes	No	No	Yes	Yes	No	Yes	Yes	4
32986	6459	Kansasd	2013	KSU-USMARC	Not Applicable	Clinical and non-Clinical Isolatesc,e	No	No	2	b	Yes	No	No	No	Yes	Yes	No	No	Yes	Yes	No	Yes	Yes	4
32987	4718	Kansasd	2013	KSU-USMARC	Not Applicable	Clinical and non-Clinical Isolatesc,e	No	No	2	b	Yes	No	No	No	Yes	Yes	No	No	Yes	Yes	No	Yes	Yes	4
32988	4719	Kansasd	2013	KSU-USMARC	Not Applicable	Clinical and non-Clinical Isolatesc,e	No	No	2	b	Yes	No	No	No	Yes	Yes	No	No	Yes	Yes	No	Yes	Yes	4
32998	4687	Kansasd	2013	KSU-USMARC	Not Applicable	Clinical and non-Clinical Isolatesc,e	No	No	2	b	Yes	No	No	No	Yes	Yes	No	No	Yes	Yes	No	Yes	Yes	4
32999	4688	Kansasd	2013	KSU-USMARC	Not Applicable	Clinical and non-Clinical Isolatesc,e	No	No	2	b	Yes	No	No	No	Yes	Yes	No	No	Yes	Yes	No	Yes	Yes	4
33000	4689	Kansasd	2013	KSU-USMARC	Not Applicable	Clinical and non-Clinical Isolatesc,e	No	No	2	b	Yes	No	No	No	Yes	Yes	No	No	Yes	Yes	No	Yes	Yes	4
33001	4690	Kansasd	2013	KSU-USMARC	Not Applicable	Clinical and non-Clinical Isolatesc,e	No	No	2	b	Yes	No	No	No	Yes	Yes	No	No	Yes	Yes	No	Yes	Yes	4
33002	4691	Kansasd	2013	KSU-USMARC	Not Applicable	Clinical and non-Clinical Isolatesc,e	No	No	2	b	Yes	No	No	No	Yes	Yes	No	No	Yes	Yes	No	Yes	Yes	4
33003	4692	Kansasd	2013	KSU-USMARC	Not Applicable	Clinical and non-Clinical Isolatesc,e	No	No	2	b	Yes	No	No	No	Yes	Yes	No	No	Yes	Yes	No	Yes	Yes	4
33004	4693	Kansasd	2013	KSU-USMARC	Not Applicable	Clinical and non-Clinical Isolatesc,e	No	No	2	b	Yes	No	No	No	Yes	Yes	No	No	Yes	Yes	No	Yes	Yes	4
33005	4694	Kansasd	2013	KSU-USMARC	Not Applicable	Clinical and non-Clinical Isolatesc,e	No	No	2	b	Yes	No	No	No	Yes	Yes	No	No	Yes	Yes	No	Yes	Yes	4
33006	4720	Kansasd	2013	KSU-USMARC	Not Applicable	Clinical and non-Clinical Isolatesc,e	No	No	2	b	Yes	No	No	No	Yes	Yes	No	No	Yes	Yes	No	Yes	Yes	4
33007	4721	Kansasd	2013	KSU-USMARC	Not Applicable	Clinical and non-Clinical Isolatesc,e	No	No	2	b	Yes	No	No	No	Yes	Yes	No	No	Yes	Yes	No	Yes	Yes	4
33008	4722	Kansasd	2013	KSU-USMARC	Not Applicable	Clinical and non-Clinical Isolatesc,e	No	No	2	b	Yes	No	No	No	Yes	Yes	No	No	Yes	Yes	No	Yes	Yes	4
33009	4723	Kansasd	2013	KSU-USMARC	Not Applicable	Clinical and non-Clinical Isolatesc,e	No	No	2	b	Yes	No	No	No	Yes	Yes	No	No	Yes	Yes	No	Yes	Yes	4
33011	4695	Kansasd	2013	KSU-USMARC	Not Applicable	Clinical and non-Clinical Isolatesc,e	No	No	2	b	Yes	No	No	No	Yes	Yes	No	No	Yes	Yes	No	Yes	Yes	4
33012	4696	Kansasd	2013	KSU-USMARC	Not Applicable	Clinical and non-Clinical Isolatesc,e	No	No	2	b	Yes	No	No	No	Yes	Yes	No	No	Yes	Yes	No	Yes	Yes	4
33013	4697	Kansasd	2013	KSU-USMARC	Not Applicable	Clinical and non-Clinical Isolatesc,e	No	No	2	b	Yes	No	No	No	Yes	Yes	No	No	Yes	Yes	No	Yes	Yes	4
33014	4698	Kansasd	2013	KSU-USMARC	Not Applicable	Clinical and non-Clinical Isolatesc,e	No	No	2	b	Yes	No	No	No	Yes	Yes	No	No	Yes	Yes	No	Yes	Yes	4
33015	4699	Kansasd	2013	KSU-USMARC	Not Applicable	Clinical and non-Clinical Isolatesc,e	No	No	2	b	Yes	No	No	No	Yes	Yes	No	No	Yes	Yes	No	Yes	Yes	4
33016	4700	Kansasd	2013	KSU-USMARC	Not Applicable	Clinical and non-Clinical Isolatesc,e	No	No	2	b	Yes	No	No	No	Yes	Yes	No	No	Yes	Yes	No	Yes	Yes	4
33017	4701	Kansasd	2013	KSU-USMARC	Not Applicable	Clinical and non-Clinical Isolatesc,e	No	No	2	b	Yes	No	No	No	Yes	Yes	No	No	Yes	Yes	No	Yes	Yes	4
33018	4702	Kansasd	2013	KSU-USMARC	Not Applicable	Clinical and non-Clinical Isolatesc,e	No	No	2	b	Yes	No	No	No	Yes	Yes	No	No	Yes	Yes	No	Yes	Yes	4
33019	4703	Kansasd	2013	KSU-USMARC	Not Applicable	Clinical and non-Clinical Isolatesc,e	No	No	2	b	Yes	No	No	No	Yes	Yes	No	No	Yes	Yes	No	Yes	Yes	4
33020	4704	Kansasd	2013	KSU-USMARC	Not Applicable	Clinical and non-Clinical Isolatesc,e	No	No	2	b	Yes	No	No	No	Yes	Yes	No	No	Yes	Yes	No	Yes	Yes	4
33033	4705	Kansasd	2013	KSU-USMARC	Not Applicable	Clinical and non-Clinical Isolatesc,e	No	No	2	c	Yes	No	No	No	No	No	No	No	No	No	No	No	No	Not Applicable
33034	4706	Kansasd	2013	KSU-USMARC	Not Applicable	Clinical and non-Clinical Isolatesc,e	No	No	2	c	Yes	No	No	No	No	No	No	No	No	No	No	No	No	Not Applicable
33035	4707	Kansasd	2013	KSU-USMARC	Not Applicable	Clinical and non-Clinical Isolatesc,e	No	No	2	c	Yes	No	No	No	No	No	No	No	No	No	No	No	No	Not Applicable
33036	4708	Kansasd	2013	KSU-USMARC	Not Applicable	Clinical and non-Clinical Isolatesc,e	No	No	2	c	Yes	No	No	No	No	No	No	No	No	No	No	No	No	Not Applicable
33037	4709	Kansasd	2013	KSU-USMARC	Not Applicable	Clinical and non-Clinical Isolatesc,e	No	No	2	c	Yes	No	No	No	No	No	No	No	No	No	No	No	No	Not Applicable
33038	4710	Kansasd	2013	KSU-USMARC	Not Applicable	Clinical and non-Clinical Isolatesc,e	No	No	2	c	Yes	No	No	No	No	No	No	No	No	No	No	No	No	Not Applicable
33039	4711	Kansasd	2013	KSU-USMARC	Not Applicable	Clinical and non-Clinical Isolatesc,e	No	No	2	c	Yes	No	No	No	No	No	No	No	No	No	No	No	No	Not Applicable
33040	4712	Kansasd	2013	KSU-USMARC	Not Applicable	Clinical and non-Clinical Isolatesc,e	No	No	2	c	Yes	No	No	No	No	No	No	No	No	No	No	No	No	Not Applicable
33041	4713	Kansasd	2013	KSU-USMARC	Not Applicable	Clinical and non-Clinical Isolatesc,e	No	No	2	c	Yes	No	No	No	No	No	No	No	No	No	No	No	No	Not Applicable
33042	4714	Kansasd	2013	KSU-USMARC	Not Applicable	Clinical and non-Clinical Isolatesc,e	No	No	2	c	Yes	No	No	No	No	No	No	No	No	No	No	No	No	Not Applicable
33043	6458	Kansasd	2013	KSU-USMARC	Not Applicable	Clinical and non-Clinical Isolatesc,e	No	No	2	c	Yes	No	No	No	No	No	No	No	No	No	No	No	No	Not Applicable
33044	4716	Kansasd	2013	KSU-USMARC	Not Applicable	Clinical and non-Clinical Isolatesc,e	No	No	2	c	Yes	No	No	No	No	No	No	No	No	No	No	No	No	Not Applicable
33054	4747	Kansasd	2013	KSU-USMARC	Not Applicable	Clinical and non-Clinical Isolatesc,e	No	No	1	f	No	No	No	No	No	No	No	No	No	No	No	No	No	Not Applicable
33055	4748	Kansasd	2013	KSU-USMARC	Not Applicable	Clinical and non-Clinical Isolatesc,e	No	No	1	f	No	No	No	No	No	No	No	No	No	No	No	No	No	Not Applicable
33056	4749	Kansasd	2013	KSU-USMARC	Not Applicable	Clinical and non-Clinical Isolatesc,e	No	No	1	f	No	No	No	No	No	No	No	No	No	No	No	No	No	Not Applicable
33057	4750	Kansasd	2013	KSU-USMARC	Not Applicable	Clinical and non-Clinical Isolatesc,e	No	No	1	f	No	No	No	No	No	No	No	No	No	No	No	No	No	Not Applicable
33058	4751	Kansasd	2013	KSU-USMARC	Not Applicable	Clinical and non-Clinical Isolatesc,e	No	No	1	f	No	No	No	No	No	No	No	No	No	No	No	No	No	Not Applicable
33059	4752	Kansasd	2013	KSU-USMARC	Not Applicable	Clinical and non-Clinical Isolatesc,e	No	No	1	f	No	No	No	No	No	No	No	No	No	No	No	No	No	Not Applicable
33060	4753	Kansasd	2013	KSU-USMARC	Not Applicable	Clinical and non-Clinical Isolatesc,e	No	No	1	f	No	No	No	No	No	No	No	No	No	No	No	No	No	Not Applicable
33061	4754	Kansasd	2013	KSU-USMARC	Not Applicable	Clinical and non-Clinical Isolatesc,e	No	No	1	f	No	No	No	No	No	No	No	No	No	No	No	No	No	Not Applicable
33062	4755	Kansasd	2013	KSU-USMARC	Not Applicable	Clinical and non-Clinical Isolatesc,e	No	No	1	f	No	No	No	No	No	No	No	No	No	No	No	No	No	Not Applicable
33063	4756	Kansasd	2013	KSU-USMARC	Not Applicable	Clinical and non-Clinical Isolatesc,e	No	No	1	f	No	No	No	No	No	No	No	No	No	No	No	No	No	Not Applicable
33064	4757	Kansasd	2013	KSU-USMARC	Not Applicable	Clinical and non-Clinical Isolatesc,e	No	No	1	f	No	No	No	No	No	No	No	No	No	No	No	No	No	Not Applicable
33065	4758	Kansasd	2013	KSU-USMARC	Not Applicable	Clinical and non-Clinical Isolatesc,e	No	No	1	f	No	No	No	No	No	No	No	No	No	No	No	No	No	Not Applicable
33125	4759	Kansasd	2013	KSU-USMARC	Not Applicable	Clinical and non-Clinical Isolatesc,e	No	No	2	c	Yes	No	No	No	No	No	No	No	No	No	No	No	No	Not Applicable
33126	4760	Kansasd	2013	KSU-USMARC	Not Applicable	Clinical and non-Clinical Isolatesc,e	No	No	2	c	Yes	No	No	No	No	No	No	No	No	No	No	No	No	Not Applicable
33156	4767	Kansasd	2013	KSU-USMARC	Not Applicable	Clinical and non-Clinical Isolatesc,e	No	No	1	f	No	No	No	No	No	No	No	No	No	No	No	No	No	Not Applicable
33157	4768	Kansasd	2013	KSU-USMARC	Not Applicable	Clinical and non-Clinical Isolatesc,e	No	No	1	f	No	No	No	No	No	No	No	No	No	No	No	No	No	Not Applicable
33158	4769	Kansasd	2013	KSU-USMARC	Not Applicable	Clinical and non-Clinical Isolatesc,e	No	No	1	f	No	No	No	No	No	No	No	No	No	No	No	No	No	Not Applicable
33159	4770	Kansasd	2013	KSU-USMARC	Not Applicable	Clinical and non-Clinical Isolatesc,e	No	No	1	f	No	No	No	No	No	No	No	No	No	No	No	No	No	Not Applicable
33160	6462	Kansasd	2013	KSU-USMARC	Not Applicable	Clinical and non-Clinical Isolatesc,e	No	No	1	f	No	No	No	No	No	No	No	No	No	No	No	No	No	Not Applicable
33161	4772	Kansasd	2013	KSU-USMARC	Not Applicable	Clinical and non-Clinical Isolatesc,e	No	No	1	f	No	No	No	No	No	No	No	No	No	No	No	No	No	Not Applicable
33162	4773	Kansasd	2013	KSU-USMARC	Not Applicable	Clinical and non-Clinical Isolatesc,e	No	No	1	f	No	No	No	No	No	No	No	No	No	No	No	No	No	Not Applicable
33163	4774	Kansasd	2013	KSU-USMARC	Not Applicable	Clinical and non-Clinical Isolatesc,e	No	No	1	f	No	No	No	No	No	No	No	No	No	No	No	No	No	Not Applicable
33164	4775	Kansasd	2013	KSU-USMARC	Not Applicable	Clinical and non-Clinical Isolatesc,e	No	No	1	not subtyped due to missing data	No	No	No	No	No	No	No	No	No	No	No	No	No	Not Applicable
33165	6463	Kansasd	2013	KSU-USMARC	Not Applicable	Clinical and non-Clinical Isolatesc,e	No	No	1	f	No	No	No	No	No	No	No	No	No	No	No	No	No	Not Applicable
33166	4777	Kansasd	2013	KSU-USMARC	Not Applicable	Clinical and non-Clinical Isolatesc,e	No	No	1	f	No	No	No	No	No	No	No	No	No	No	No	No	No	Not Applicable
33167	4778	Kansasd	2013	KSU-USMARC	Not Applicable	Clinical and non-Clinical Isolatesc,e	No	No	1	f	No	No	No	No	No	No	No	No	No	No	No	No	No	Not Applicable
33170	4779	Kansasd	2013	KSU-USMARC	Not Applicable	Clinical and non-Clinical Isolatesc,e	No	No	2	b	Yes	No	No	No	Yes	Yes	No	No	Yes	Yes	No	Yes	Yes	4
33171	4780	Kansasd	2013	KSU-USMARC	Not Applicable	Clinical and non-Clinical Isolatesc,e	No	No	2	b	Yes	No	No	No	Yes	Yes	No	No	Yes	Yes	No	Yes	Yes	4
33172	4781	Kansasd	2013	KSU-USMARC	Not Applicable	Clinical and non-Clinical Isolatesc,e	No	No	2	b	Yes	No	No	No	Yes	Yes	No	No	Yes	Yes	No	Yes	Yes	4
33173	4782	Kansasd	2013	KSU-USMARC	Not Applicable	Clinical and non-Clinical Isolatesc,e	No	No	2	b	Yes	No	No	No	Yes	Yes	No	No	Yes	Yes	No	Yes	Yes	4
33174	4783	Kansasd	2013	KSU-USMARC	Not Applicable	Clinical and non-Clinical Isolatesc,e	No	No	2	b	Yes	No	No	No	Yes	Yes	No	No	Yes	Yes	No	Yes	Yes	4
33175	4784	Kansasd	2013	KSU-USMARC	Not Applicable	Clinical and non-Clinical Isolatesc,e	No	No	2	b	Yes	No	No	No	Yes	Yes	No	No	Yes	Yes	No	Yes	Yes	4
33176	4785	Kansasd	2013	KSU-USMARC	Not Applicable	Clinical and non-Clinical Isolatesc,e	No	No	2	b	Yes	No	No	No	Yes	Yes	No	No	Yes	Yes	No	Yes	Yes	4
33177	4786	Kansasd	2013	KSU-USMARC	Not Applicable	Clinical and non-Clinical Isolatesc,e	No	No	2	b	Yes	No	No	No	Yes	Yes	No	No	Yes	Yes	No	Yes	Yes	4
33178	4787	Kansasd	2013	KSU-USMARC	Not Applicable	Clinical and non-Clinical Isolatesc,e	No	No	2	b	Yes	No	No	No	Yes	Yes	No	No	Yes	Yes	No	Yes	Yes	4
33179	4788	Kansasd	2013	KSU-USMARC	Not Applicable	Clinical and non-Clinical Isolatesc,e	No	No	2	b	Yes	No	No	No	Yes	Yes	No	No	Yes	Yes	No	Yes	Yes	4
33180	4789	Kansasd	2013	KSU-USMARC	Not Applicable	Clinical and non-Clinical Isolatesc,e	No	No	2	b	Yes	No	No	No	Yes	Yes	No	No	Yes	Yes	No	Yes	Yes	4
33181	4790	Kansasd	2013	KSU-USMARC	Not Applicable	Clinical and non-Clinical Isolatesc,e	No	No	2	b	Yes	No	No	No	Yes	Yes	No	No	Yes	Yes	No	Yes	Yes	4
33192	4791	Kansasd	2013	KSU-USMARC	Not Applicable	Clinical and non-Clinical Isolatesc,e	No	No	2	b	Yes	No	No	No	Yes	Yes	No	No	Yes	Yes	No	Yes	Yes	4
33193	4792	Kansasd	2013	KSU-USMARC	Not Applicable	Clinical and non-Clinical Isolatesc,e	No	No	2	b	Yes	No	No	No	Yes	Yes	No	No	Yes	Yes	No	Yes	Yes	4
33194	4793	Kansasd	2013	KSU-USMARC	Not Applicable	Clinical and non-Clinical Isolatesc,e	No	No	2	b	Yes	No	No	No	Yes	Yes	No	No	Yes	Yes	No	Yes	Yes	4
33195	4794	Kansasd	2013	KSU-USMARC	Not Applicable	Clinical and non-Clinical Isolatesc,e	No	No	2	b	Yes	No	No	No	Yes	Yes	No	No	Yes	Yes	No	Yes	Yes	4
33196	4795	Kansasd	2013	KSU-USMARC	Not Applicable	Clinical and non-Clinical Isolatesc,e	No	No	2	b	Yes	No	No	No	Yes	Yes	No	No	Yes	Yes	No	Yes	Yes	4
33197	4796	Kansasd	2013	KSU-USMARC	Not Applicable	Clinical and non-Clinical Isolatesc,e	No	No	2	b	Yes	No	No	No	Yes	Yes	No	No	Yes	Yes	No	Yes	Yes	4
33198	4797	Kansasd	2013	KSU-USMARC	Not Applicable	Clinical and non-Clinical Isolatesc,e	No	No	2	b	Yes	No	No	No	Yes	Yes	No	No	Yes	Yes	No	Yes	Yes	4
33199	4798	Kansasd	2013	KSU-USMARC	Not Applicable	Clinical and non-Clinical Isolatesc,e	No	No	2	b	Yes	No	No	No	Yes	Yes	No	No	Yes	Yes	No	Yes	Yes	4
33200	6464	Kansasd	2013	KSU-USMARC	Not Applicable	Clinical and non-Clinical Isolatesc,e	No	No	2	b	Yes	No	No	No	Yes	Yes	No	No	Yes	Yes	No	Yes	Yes	4
33201	4800	Kansasd	2013	KSU-USMARC	Not Applicable	Clinical and non-Clinical Isolatesc,e	No	No	2	b	Yes	No	No	No	Yes	Yes	No	No	Yes	Yes	No	Yes	Yes	4
33202	4801	Kansasd	2013	KSU-USMARC	Not Applicable	Clinical and non-Clinical Isolatesc,e	No	No	2	b	Yes	No	No	No	Yes	Yes	No	No	Yes	Yes	No	Yes	Yes	4
33203	4802	Kansasd	2013	KSU-USMARC	Not Applicable	Clinical and non-Clinical Isolatesc,e	No	No	2	b	Yes	No	No	No	Yes	Yes	No	No	Yes	Yes	No	Yes	Yes	4
33204	4803	Kansasd	2013	KSU-USMARC	Not Applicable	Clinical and non-Clinical Isolatesc,e	No	No	1	f	No	No	No	No	No	No	No	No	No	No	No	No	No	Not Applicable
33205	4804	Kansasd	2013	KSU-USMARC	Not Applicable	Clinical and non-Clinical Isolatesc,e	No	No	1	f	No	No	No	No	No	No	No	No	No	No	No	No	No	Not Applicable
33222	4577	Kansasd	2013	KSU-USMARC	Not Applicable	Clinical and non-Clinical Isolatesc,e	No	No	2	b	Yes	Yes	Yes	Yes	No	No	Yes	No	Yes	No	No	No	No	1
33225	4578	Kansasd	2013	KSU-USMARC	Not Applicable	Clinical and non-Clinical Isolatesc,e	No	No	2	b	Yes	Yes	Yes	Yes	No	No	Yes	No	Yes	No	No	No	No	1
33226	4579	Kansasd	2013	KSU-USMARC	Not Applicable	Clinical and non-Clinical Isolatesc,e	No	No	2	b	Yes	Yes	Yes	Yes	No	No	Yes	No	Yes	No	No	No	No	1
33227	4580	Kansasd	2013	KSU-USMARC	Not Applicable	Clinical and non-Clinical Isolatesc,e	No	No	2	b	Yes	Yes	Yes	Yes	No	No	Yes	No	Yes	No	No	No	No	1
33228	4581	Kansasd	2013	KSU-USMARC	Not Applicable	Clinical and non-Clinical Isolatesc,e	No	No	2	b	Yes	Yes	Yes	Yes	No	No	Yes	No	Yes	No	No	No	No	1
33229	4621	Kansasd	2013	KSU-USMARC	Not Applicable	Clinical and non-Clinical Isolatesc,e	No	No	2	b	Yes	No	No	No	Yes	Yes	No	No	Yes	Yes	No	Yes	Yes	4
33230	4622	Kansasd	2013	KSU-USMARC	Not Applicable	Clinical and non-Clinical Isolatesc,e	No	No	2	b	Yes	Yes	Yes	Yes	No	No	Yes	No	Yes	No	No	No	No	1
33231	4623	Kansasd	2013	KSU-USMARC	Not Applicable	Clinical and non-Clinical Isolatesc,e	No	No	2	b	Yes	No	No	No	Yes	Yes	No	No	Yes	Yes	No	Yes	Yes	4
33249	4649	Kansasd	2013	KSU-USMARC	Not Applicable	Clinical and non-Clinical Isolatesc,e	No	No	2	c	Yes	No	No	No	No	No	No	No	No	No	No	No	No	Not Applicable
33250	4650	Kansasd	2013	KSU-USMARC	Not Applicable	Clinical and non-Clinical Isolatesc,e	No	No	2	c	Yes	No	No	No	No	No	No	No	No	No	No	No	No	Not Applicable
33251	4651	Kansasd	2013	KSU-USMARC	Not Applicable	Clinical and non-Clinical Isolatesc,e	No	No	2	c	Yes	No	No	No	No	No	No	No	No	No	No	No	No	Not Applicable
33252	4652	Kansasd	2013	KSU-USMARC	Not Applicable	Clinical and non-Clinical Isolatesc,e	No	No	2	c	No	No	No	No	No	No	No	No	No	No	No	No	No	Not Applicable
33253	4653	Kansasd	2013	KSU-USMARC	Not Applicable	Clinical and non-Clinical Isolatesc,e	No	No	2	c	Yes	No	No	No	No	No	No	No	No	No	No	No	No	Not Applicable
33254	4654	Kansasd	2013	KSU-USMARC	Not Applicable	Clinical and non-Clinical Isolatesc,e	No	No	2	c	Yes	No	No	No	No	No	No	No	No	No	No	No	No	Not Applicable
33255	4655	Kansasd	2013	KSU-USMARC	Not Applicable	Clinical and non-Clinical Isolatesc,e	No	No	2	c	Yes	No	No	No	No	No	No	No	No	No	No	No	No	Not Applicable
33256	4656	Kansasd	2013	KSU-USMARC	Not Applicable	Clinical and non-Clinical Isolatesc,e	No	No	2	c	Yes	No	No	No	No	No	No	No	No	No	No	No	No	Not Applicable
33257	4657	Kansasd	2013	KSU-USMARC	Not Applicable	Clinical and non-Clinical Isolatesc,e	No	No	2	c	Yes	No	No	No	No	No	No	No	No	No	No	No	No	Not Applicable
33289	4726	Kansasd	2013	KSU-USMARC	Not Applicable	Clinical and non-Clinical Isolatesc,e	No	No	2	b	Yes	No	No	No	Yes	Yes	No	No	Yes	Yes	No	Yes	Yes	4
33290	4727	Kansasd	2013	KSU-USMARC	Not Applicable	Clinical and non-Clinical Isolatesc,e	No	No	2	b	Yes	No	No	No	Yes	Yes	No	No	Yes	Yes	No	Yes	Yes	4
33291	6461	Kansasd	2013	KSU-USMARC	Not Applicable	Clinical and non-Clinical Isolatesc,e	No	No	2	b	Yes	No	No	No	Yes	Yes	No	No	Yes	Yes	No	Yes	Yes	4
33292	4729	Kansasd	2013	KSU-USMARC	Not Applicable	Clinical and non-Clinical Isolatesc,e	No	No	2	b	Yes	No	No	No	Yes	Yes	No	No	Yes	Yes	No	Yes	Yes	4
33293	4730	Kansasd	2013	KSU-USMARC	Not Applicable	Clinical and non-Clinical Isolatesc,e	No	No	2	b	Yes	No	No	No	Yes	Yes	No	No	Yes	Yes	No	Yes	Yes	4
33294	4731	Kansasd	2013	KSU-USMARC	Not Applicable	Clinical and non-Clinical Isolatesc,e	No	No	2	b	Yes	No	No	No	Yes	Yes	No	No	Yes	Yes	No	Yes	Yes	4
33295	4732	Kansasd	2013	KSU-USMARC	Not Applicable	Clinical and non-Clinical Isolatesc,e	No	No	2	b	Yes	No	No	No	Yes	Yes	No	No	Yes	Yes	No	Yes	Yes	4
33296	4733	Kansasd	2013	KSU-USMARC	Not Applicable	Clinical and non-Clinical Isolatesc,e	No	No	2	b	Yes	No	No	No	Yes	Yes	No	No	Yes	Yes	No	Yes	Yes	4
33297	4734	Kansasd	2013	KSU-USMARC	Not Applicable	Clinical and non-Clinical Isolatesc,e	No	No	2	b	Yes	No	No	No	Yes	Yes	No	No	Yes	Yes	No	Yes	Yes	4
33298	4735	Kansasd	2013	KSU-USMARC	Not Applicable	Clinical and non-Clinical Isolatesc,e	No	No	2	b	Yes	No	No	No	Yes	Yes	No	No	Yes	Yes	No	Yes	Yes	4
33299	4736	Kansasd	2013	KSU-USMARC	Not Applicable	Clinical and non-Clinical Isolatesc,e	No	No	2	b	Yes	No	No	No	Yes	Yes	No	No	Yes	Yes	No	Yes	Yes	4
33300	4737	Kansasd	2013	KSU-USMARC	Not Applicable	Clinical and non-Clinical Isolatesc,e	No	No	2	b	Yes	No	No	No	Yes	Yes	No	No	Yes	Yes	No	Yes	Yes	4
33301	4738	Kansasd	2013	KSU-USMARC	Not Applicable	Clinical and non-Clinical Isolatesc,e	No	No	2	b	Yes	No	No	No	Yes	Yes	No	No	Yes	Yes	No	Yes	Yes	4
33302	4739	Kansasd	2013	KSU-USMARC	Not Applicable	Clinical and non-Clinical Isolatesc,e	No	No	2	b	Yes	No	No	No	Yes	Yes	No	No	Yes	Yes	No	Yes	Yes	4
33303	4740	Kansasd	2013	KSU-USMARC	Not Applicable	Clinical and non-Clinical Isolatesc,e	No	No	2	b	Yes	No	No	No	Yes	Yes	No	No	Yes	Yes	No	Yes	Yes	4
33304	4741	Kansasd	2013	KSU-USMARC	Not Applicable	Clinical and non-Clinical Isolatesc,e	No	No	2	b	Yes	No	No	No	Yes	Yes	No	No	Yes	Yes	No	Yes	Yes	4
33305	4742	Kansasd	2013	KSU-USMARC	Not Applicable	Clinical and non-Clinical Isolatesc,e	No	No	2	b	Yes	No	No	No	Yes	Yes	No	No	Yes	Yes	No	Yes	Yes	4
33306	4743	Kansasd	2013	KSU-USMARC	Not Applicable	Clinical and non-Clinical Isolatesc,e	No	No	2	b	Yes	No	No	No	Yes	Yes	No	No	Yes	Yes	No	Yes	Yes	4
33307	4746	Kansasd	2013	KSU-USMARC	Not Applicable	Clinical and non-Clinical Isolatesc,e	No	No	2	b	Yes	No	No	No	Yes	Yes	No	No	Yes	Yes	No	Yes	Yes	4
33310	4761	Kansasd	2013	KSU-USMARC	Not Applicable	Clinical and non-Clinical Isolatesc,e	No	No	2	c	Yes	No	No	No	No	No	No	No	No	No	No	No	No	Not Applicable
33311	4762	Kansasd	2013	KSU-USMARC	Not Applicable	Clinical and non-Clinical Isolatesc,e	No	No	2	c	No	No	No	No	No	No	No	No	No	No	No	No	No	Not Applicable
33312	4763	Kansasd	2013	KSU-USMARC	Not Applicable	Clinical and non-Clinical Isolatesc,e	No	No	2	c	Yes	No	No	No	No	No	No	No	No	No	No	No	No	Not Applicable
33313	4764	Kansasd	2013	KSU-USMARC	Not Applicable	Clinical and non-Clinical Isolatesc,e	No	No	2	c	Yes	No	No	No	No	No	No	No	No	No	No	No	No	Not Applicable
33319	4765	Kansasd	2013	KSU-USMARC	Not Applicable	Clinical and non-Clinical Isolatesc,e	No	No	1	i	No	No	No	No	No	No	No	No	No	No	No	No	No	Not Applicable
33320	4766	Kansasd	2013	KSU-USMARC	Not Applicable	Clinical and non-Clinical Isolatesc,e	No	No	1	i	No	No	No	No	No	No	No	No	No	No	No	No	No	Not Applicable
32974	6460	Kansasd	2013	KSU-USMARC	Not Applicable	Clinical and non-Clinical Isolatesc	No	No	1	not subtyped due to missing data	Yes	No	No	No	Yes	Yes	No	No	Yes	Yes	No	Yes	Yes	4
52687f	6486	unknown	unknown	KSU-USMARC	Not Applicable	Clinical and non-Clinical Isolatesc	No	No	2	d	Yes	No	No	No	No	No	No	No	No	No	No	No	No	Not Applicable
56467g	11594	unknown	unknown	KSU-USMARC	Not Applicable	Clinical and non-Clinical Isolatesc	No	No	2	b recombinant type 2	Yes	No	No	No	No	No	No	No	Yes	No	No	No	No	3
56470h	11595	unknown	unknown	KSU-USMARC	Not Applicable	Clinical and non-Clinical Isolatesc	No	No	2	b recombinant type 2	Yes	No	No	No	No	No	No	No	Yes	No	No	No	No	3
aIsolates were selected for association testing based on reduced epidemiological-relatedness to other isolates within groups.
bRestant gene combinations 1-7 are described in Figure 7 of manuscript.
cIsolates of this group originated from either lung or nasopharynx samples.
dCattle previously passed through either Tennessee, Missouri, or Kentucky before being sampled for isolates in Kansas.
eIsolate genome was sequenced and genotyped in previous study [30].
fProvided by Dr Brad White, Dept of Clinical Sciences, College of Veterinary Medicine, Kansas State University, Manhattan, KS, USA. Isolate is KSU challenge strain G +.
gProvided by: Dr Tony Confer, Dept of Veterinary Pathology, College of Veterinary Medicine, Oklahoma State University, Stillwater, OK, USA. Isolate is lkt deletion mutant of parent strain 89010807N.
hProvided by: Dr Tony Confer, Dept of Veterinary Pathology, College of Veterinary Medicine, Oklahoma State University, Stillwater, OK, USA. Isolate is Wild type strain 89010807N.
