# Supplementary material for: Genomic signatures of Mannheimia haemolytica that associate with the lungs of cattle with respiratory disease, an integrative conjugative element, and antibiotic resistance genes
Source: BMC Genomics. 2016 Nov 29;17:982. doi: 10.1186/s12864-016-3316-8 (PMC5127058; doi:10.1186/s12864-016-3316-8)
Supplement: Additional file 2: — Table of nucleotide polymorphism allele locations and genotypes used to initially type all 1133 M. haemolytica isolates (first table). Due to the size of the dataset this is the first of two tables that contain the genotypes (Additional files 2 and 3). The table contains the locations and allele scores for 11,306 of 16,447 nucleotide polymorphisms that were used to generate the tree of Fig. 1. Each polymorphism was unambiguously scored in 95% or more of the isolates. (ZIP 4344 kb) [file 12864_2016_3316_MOESM2_ESM.zip]

Archive with 3 entries (2 files):
- Additional File 2@1.csv
- __MACOSX/
- __MACOSX/._Additional File 2@1.csv
