# Supplementary material for: Genomic signatures of Mannheimia haemolytica that associate with the lungs of cattle with respiratory disease, an integrative conjugative element, and antibiotic resistance genes
Source: BMC Genomics. 2016 Nov 29;17:982. doi: 10.1186/s12864-016-3316-8 (PMC5127058; doi:10.1186/s12864-016-3316-8)
Supplement: Additional file 2: — Table of nucleotide polymorphism allele locations and genotypes used to initially type all 1133 M. haemolytica isolates (first table). Due to the size of the dataset this is the first of two tables that contain the genotypes (Additional files 2 and 3). The table contains the locations and allele scores for 11,306 of 16,447 nucleotide polymorphisms that were used to generate the tree of Fig. 1. Each polymorphism was unambiguously scored in 95% or more of the isolates. (ZIP 4344 kb) [file 12864_2016_3316_MOESM2_ESM.zip › Additional File 2@1.csv]

Nucleotide polymorphism allele locations and genotypes used to initially type all 1,133 M. haemolytica isolates (first of two tables of data (Additional Files 2 and 3))
		Position(a)	149	487	617	634	831	1014	1304	1466	1589	2488	3028	4054	4781	5281	6249	6250	6258	6262	6269	6283	6292	6304	6307	6313	6319	6324	6325	6331	6336	6343	6357	6361	6372	6373	6375	6376	6379	6394	6397	6400	6401	6406	6412	6416	6418	6427	6433
Isolate and Library(b)	Clade(c)
Mh1329_LIB6450	1		G(d)	G	A	A	A	G	C	T	C	C	G	A	T	G	T	A	T	T	T	T	T	G	T	A	C	G	A	C	C	A	T	G	G	C	T	T	G	G	A	G	T	T	T	T	T	C	G
Mh1363_LIB6451	1		G	G	A	A	A	G	C	T	C	C	G	A	T	G	T	A	T	T	T	T	T	G	T	A	C	G	A	C	C	A	T	G	G	C	T	T	G	G	A	G	T	T	T	T	T	C	G
Mh1367_LIB6452	1		G	G	A	A	A	G	C	T	C	C	G	A	T	G	T	A	T	T	T	T	T	G	T	A	C	G	A	C	C	A	T	G	G	C	T	T	G	G	A	G	T	T	T	T	T	C	G
Mh1371_LIB4821	1		G	G	A	A	A	G	C	T	C	C	G	A	T	G	T	A	T	T	T	T	T	G	T	A	C	G	A	C	C	A	T	G	G	C	T	T	G	G	A	G	T	T	T	T	T	C	G
Mh1460_LIB3895	1		G	G	A	A	A	G	C	T	C	C	G	A	T	G	T	A	T	T	T	T	T	G	T	A	C	G	A	C	C	A	T	G	G	C	T	T	G	G	A	G	T	T	T	T	T	C	G
Mh1517_LIB3482	1		G	G	A	A	A	G	C	T	C	C	G	A	T	G	T	A	T	T	T	T	T	G	T	A	C	G	A	C	C	A	T	G	G	C	T	T	G	G	A	G	T	T	T	T	T	C	G
Mh1535_LIB3494	1		G	G	A	A	A	G	C	T	C	C	G	A	T	G	T	A	T	T	T	T	T	G	T	A	C	G	A	C	C	A	T	G	G	C	T	T	G	G	A	G	T	T	T	T	T	C	G
Mh1544_LIB3497	1		G	G	A	A	A	G	C	T	C	C	G	A	T	G	T	A	T	T	T	T	T	G	T	A	C	G	A	C	C	A	T	G	G	C	T	T	G	G	A	G	T	T	T	T	T	C	G
Mh1564_LIB3506	1		G	G	A	A	A	G	C	T	C	C	G	A	T	G	T	A	T	T	T	T	T	G	T	A	C	G	A	C	C	A	T	G	G	C	T	T	G	G	A	G	T	T	T	T	T	C	G
Mh1567_LIB3507	1		G	G	A	A	A	G	C	T	C	C	G	A	T	G	T	A	T	T	T	T	T	G	T	A	C	G	A	C	C	A	T	G	G	C	T	T	G	G	A	G	T	T	T	T	T	C	G
Mh1571_LIB3549	1		G	G	A	A	A	G	C	T	C	C	G	A	T	G	T	A	T	T	T	T	T	G	T	A	C	G	A	C	C	A	T	G	G	C	T	T	G	G	A	G	T	T	T	T	T	C	G
Mh1583_LIB3515	1		G	G	A	A	A	G	C	T	C	C	G	A	T	G	T	A	T	T	T	T	T	G	T	A	C	G	A	C	C	A	T	G	G	C	T	T	G	G	A	G	T	T	T	T	T	C	G
Mh1586_LIB1694	1		G	G	A	A	A	G	C	T	C	C	G	A	T	G	T	A	T	T	T	T	T	G	T	A	C	G	A	C	C	A	T	G	G	C	T	T	G	G	A	G	T	T	T	T	T	C	G
Mh1594_LIB3519	1		G	G	A	A	A	G	C	T	C	C	G	A	T	G	T	A	T	T	T	T	T	G	T	A	C	G	A	C	C	A	T	G	G	C	T	T	G	G	A	G	T	T	T	T	T	C	G
Mh1637_LIB3303	1		G	G	A	A	A	G	C	T	C	C	G	A	T	G	T	A	T	T	T	T	T	G	T	A	C	G	A	C	C	A	T	G	G	C	T	T	G	G	A	G	T	T	T	T	T	C	G
Mh22562_LIB5321	1		G	G	A	A	A	G	C	T	C	C	G	A	T	G	T	A	T	T	T	T	T	G	T	A	C	G	A	C	C	A	T	G	G	C	T	T	G	G	A	G	T	T	T	T	T	C	G
Mh22563_LIB3726	1		G	G	A	A	A	G	C	T	C	C	G	A	T	G	T	A	T	T	T	T	T	G	T	A	C	G	A	C	C	A	T	G	G	C	T	T	G	G	A	G	T	T	T	T	T	C	G
Mh22603_LIB5320	1		G	G	A	A	A	G	C	T	C	C	G	A	T	G	T	A	T	T	T	T	T	G	T	A	C	G	A	C	C	A	T	G	G	C	T	T	G	G	A	G	T	T	T	T	T	C	G
Mh22604_LIB5319	1		G	G	A	A	A	G	C	T	C	C	G	A	T	G	T	A	T	T	T	T	T	G	T	A	C	G	A	C	C	A	T	G	G	C	T	T	G	G	A	G	T	T	T	T	T	C	G
Mh22605_LIB5318	1		G	G	A	A	A	G	C	T	C	C	G	A	T	G	T	A	T	T	T	T	T	G	T	A	C	G	A	C	C	A	T	G	G	C	T	T	G	G	A	G	T	T	T	T	T	C	G
Mh22627_LIB5317	1		G	G	A	A	A	G	C	T	C	C	G	A	T	G	T	A	T	T	T	T	T	G	T	A	C	G	A	C	C	A	T	G	G	C	T	T	G	G	A	G	T	T	T	T	T	C	G
Mh22645_LIB3658	1		G	G	A	A	A	G	C	T	C	C	G	A	T	G	T	A	T	T	T	T	T	G	T	A	C	G	A	C	C	A	T	G	G	C	T	T	G	G	A	G	T	T	T	T	T	C	G
Mh22650_LIB3657	1		G	G	A	A	A	G	C	T	C	C	G	A	T	G	T	A	T	T	T	T	T	G	T	A	C	G	A	C	C	A	T	G	G	C	T	T	G	G	A	G	T	T	T	T	T	C	G
Mh22651_LIB3656	1		G	G	A	A	A	G	C	T	C	C	G	A	T	G	T	A	T	T	T	T	T	G	T	A	C	G	A	C	C	A	T	G	G	C	T	T	G	G	A	G	T	T	T	T	T	C	G
Mh22652_LIB3655	1		G	G	A	A	A	G	C	T	C	C	G	A	T	G	T	A	T	T	T	T	T	G	T	A	C	G	A	C	C	A	T	G	G	C	T	T	G	G	A	G	T	T	T	T	T	C	G
Mh23217_LIB3606	1		G	G	A	A	A	G	C	T	C	C	G	A	T	G	T	A	T	T	T	T	T	G	T	A	C	G	A	C	C	A	T	G	G	C	T	T	G	G	A	G	T	T	T	T	T	C	G
Mh23218_LIB3605	1		G	G	A	A	A	G	C	T	C	C	G	A	T	G	T	A	T	T	T	T	T	G	T	A	C	G	A	C	C	A	T	G	G	C	T	T	G	G	A	G	T	T	T	T	T	C	G
Mh23219_LIB3604	1		G	G	A	A	A	G	C	T	C	C	G	A	T	G	T	A	T	T	T	T	T	G	T	A	C	G	A	C	C	A	T	G	G	C	T	T	G	G	A	G	T	T	T	T	T	C	G
Mh23278_LIB3595	1		G	G	A	A	A	G	C	T	C	C	G	A	T	G	T	A	T	T	T	T	T	G	T	A	C	G	A	C	C	A	T	G	G	C	T	T	G	G	A	G	T	T	T	T	T	C	G
Mh23299_LIB3592	1		G	G	A	A	A	G	C	T	C	C	G	A	T	G	T	A	T	T	T	T	T	G	T	A	C	G	A	C	C	A	T	G	G	C	T	T	G	G	A	G	T	T	T	T	T	C	G
Mh23309_LIB11523	1		G	G	A	A	A	G	C	T	C	C	G	A	T	G	T	A	T	T	T	T	T	G	T	A	C	G	A	C	C	A	T	G	G	C	T	T	G	G	A	G	T	T	T	T	T	C	G
Mh23309_LIB4514	1		G	G	A	A	A	G	C	T	C	C	G	A	T	G	T	A	T	T	T	T	T	G	T	A	C	G	A	C	C	A	T	G	G	C	T	T	G	G	A	G	T	T	T	T	T	C	G
Mh23310_LIB3590	1		G	G	A	A	A	G	C	T	C	C	G	A	T	G	T	A	T	T	T	T	T	G	T	A	C	G	A	C	C	A	T	G	G	C	T	T	G	G	A	G	T	T	T	T	T	C	G
Mh23311_LIB3589	1		G	G	A	A	A	G	C	T	C	C	G	A	T	G	T	A	T	T	T	T	T	G	T	A	C	G	A	C	C	A	T	G	G	C	T	T	G	G	A	G	T	T	T	T	T	C	G
Mh23348_LIB3587	1		G	G	A	A	A	G	C	T	C	C	G	A	T	G	T	A	T	T	T	T	T	G	T	A	C	G	A	C	C	A	T	G	G	C	T	T	G	G	A	G	T	T	T	T	T	C	G
Mh23358_LIB3586	1		G	G	A	A	A	G	C	T	C	C	G	A	T	G	T	A	T	T	T	T	T	G	T	A	C	G	A	C	C	A	T	G	G	C	T	T	G	G	A	G	T	T	T	T	T	C	G
Mh23359_LIB3585	1		G	G	A	A	A	G	C	T	C	C	G	A	T	G	T	A	T	T	T	T	T	G	T	A	C	G	A	C	C	A	T	G	G	C	T	T	G	G	A	G	T	T	T	T	T	C	G
Mh23360_LIB3584	1		G	G	A	A	A	G	C	T	C	C	G	A	T	G	T	A	T	T	T	T	T	G	T	A	C	G	A	C	C	A	T	G	G	C	T	T	G	G	A	G	T	T	T	T	T	C	G
Mh23471_LIB3565	1		G	G	A	A	A	G	C	T	C	C	G	A	T	G	T	A	T	T	T	T	T	G	T	A	C	G	A	C	C	A	T	G	G	C	T	T	G	G	A	G	T	T	T	T	T	C	G
Mh23472_LIB3564	1		G	G	A	A	A	G	C	T	C	C	G	A	T	G	T	A	T	T	T	T	T	G	T	A	C	G	A	C	C	A	T	G	G	C	T	T	G	G	A	G	T	T	T	T	T	C	G
Mh23473_LIB3563	1		G	G	A	A	A	G	C	T	C	C	G	A	T	G	T	A	T	T	T	T	T	G	T	A	C	G	A	C	C	A	T	G	G	C	T	T	G	G	A	G	T	T	T	T	T	C	G
Mh23531_LIB3651	1		G	G	A	A	A	G	C	T	C	C	G	A	T	G	T	A	T	T	T	T	T	G	T	A	C	G	A	C	C	A	T	G	G	C	T	T	G	G	A	G	T	T	T	T	T	C	G
Mh23532_LIB3650	1		G	G	A	A	A	G	C	T	C	C	G	A	T	G	T	A	T	T	T	T	T	G	T	A	C	G	A	C	C	A	T	G	G	C	T	T	G	G	A	G	T	T	T	T	T	C	G
Mh23533_LIB3649	1		G	G	A	A	A	G	C	T	C	C	G	A	T	G	T	A	T	T	T	T	T	G	T	A	C	G	A	C	C	A	T	G	G	C	T	T	G	G	A	G	T	T	T	T	T	C	G
Mh23556_LIB3647	1		G	G	A	A	A	G	C	T	C	C	G	A	T	G	T	A	T	T	T	T	T	G	T	A	C	G	A	C	C	A	T	G	G	C	T	T	G	G	A	G	T	T	T	T	T	C	G
Mh23558_LIB3646	1		G	G	A	A	A	G	C	T	C	C	G	A	T	G	T	A	T	T	T	T	T	G	T	A	C	G	A	C	C	A	T	G	G	C	T	T	G	G	A	G	T	T	T	T	T	C	G
Mh23568_LIB3645	1		G	G	A	A	A	G	C	T	C	C	G	A	T	G	T	A	T	T	T	T	T	G	T	A	C	G	A	C	C	A	T	G	G	C	T	T	G	G	A	G	T	T	T	T	T	C	G
Mh23569_LIB3644	1		G	G	A	A	A	G	C	T	C	C	G	A	T	G	T	A	T	T	T	T	T	G	T	A	C	G	A	C	C	A	T	G	G	C	T	T	G	G	A	G	T	T	T	T	T	C	G
Mh23570_LIB3643	1		G	G	A	A	A	G	C	T	C	C	G	A	T	G	T	A	T	T	T	T	T	G	T	A	C	G	A	C	C	A	T	G	G	C	T	T	G	G	A	G	T	T	T	T	T	C	G
Mh23579_LIB3642	1		G	G	A	A	A	G	C	T	C	C	G	A	T	G	T	A	T	T	T	T	T	G	T	A	C	G	A	C	C	A	T	G	G	C	T	T	G	G	A	G	T	T	T	T	T	C	G
Mh23580_LIB3641	1		G	G	A	A	A	G	C	T	C	C	G	A	T	G	T	A	T	T	T	T	T	G	T	A	C	G	A	C	C	A	T	G	G	C	T	T	G	G	A	G	T	T	T	T	T	C	G
Mh23582_LIB3640	1		G	G	A	A	A	G	C	T	C	C	G	A	T	G	T	A	T	T	T	T	T	G	T	A	C	G	A	C	C	A	T	G	G	C	T	T	G	G	A	G	T	T	T	T	T	C	G
Mh23592_LIB3639	1		G	G	A	A	A	G	C	T	C	C	G	A	T	G	T	A	T	T	T	T	T	G	T	A	C	G	A	C	C	A	T	G	G	C	T	T	G	G	A	G	T	T	T	T	T	C	G
Mh23593_LIB3638	1		G	G	A	A	A	G	C	T	C	C	G	A	T	G	T	A	T	T	T	T	T	G	T	A	C	G	A	C	C	A	T	G	G	C	T	T	G	G	A	G	T	T	T	T	T	C	G
Mh23594_LIB3637	1		G	G	A	A	A	G	C	T	C	C	G	A	T	G	T	A	T	T	T	T	T	G	T	A	C	G	A	C	C	A	T	G	G	C	T	T	G	G	A	G	T	T	T	T	T	C	G
Mh28226_LIB5323	1		G	G	A	A	A	G	C	T	C	C	G	A	T	G	T	A	T	T	T	T	T	G	T	A	C	G	A	C	C	A	T	G	G	C	T	T	G	G	A	G	T	T	T	T	T	C	G
Mh28228_LIB3731	1		G	G	A	A	A	N	C	T	C	C	G	A	T	G	N	N	N	T	T	T	T	G	T	A	C	G	A	C	C	A	T	G	G	C	T	T	G	G	A	G	T	T	T	T	T	C	G
Mh28229_LIB3732	1		G	G	A	A	A	G	C	T	C	C	G	A	T	G	T	A	T	T	T	T	T	G	T	A	C	G	A	C	C	A	T	G	G	C	T	T	G	G	A	G	T	T	T	T	T	C	G
Mh28239_LIB5324	1		G	G	A	A	A	G	C	T	C	C	G	A	T	G	T	A	T	T	T	T	T	G	T	A	C	G	A	C	C	A	T	G	G	C	T	T	G	G	A	G	T	T	T	T	T	C	G
Mh28240_LIB3734	1		G	G	A	A	A	G	C	T	C	C	G	A	T	G	T	A	T	T	T	T	T	G	T	A	C	G	A	C	C	A	T	G	G	C	T	T	G	G	A	G	T	T	T	T	T	C	G
Mh28252_LIB3736	1		G	G	A	A	A	G	C	T	C	C	G	A	T	G	T	A	T	T	T	T	T	G	T	A	C	G	A	C	C	A	T	G	G	C	T	T	G	G	A	G	T	T	T	T	T	C	G
Mh28253_LIB3737	1		G	G	A	A	A	G	C	T	C	C	G	A	T	G	T	A	T	T	T	T	T	G	T	A	C	G	A	C	C	A	T	G	G	C	T	T	G	G	A	G	T	T	T	T	T	C	G
Mh28254_LIB3738	1		G	G	A	A	A	G	C	T	C	C	G	A	T	G	T	A	T	T	T	T	T	G	T	A	C	G	A	C	C	A	T	G	G	C	T	T	G	G	A	G	T	T	T	T	T	C	G
Mh28264_LIB3739	1		G	G	A	A	A	G	C	T	C	C	G	A	T	G	T	A	T	T	T	T	T	G	T	A	C	G	A	C	C	A	T	G	G	C	T	T	G	G	A	G	T	T	T	T	T	C	G
Mh28265_LIB3740	1		G	G	A	A	A	G	C	T	C	C	G	A	T	G	T	A	T	T	T	T	T	G	T	A	C	G	A	C	C	A	T	G	G	C	T	T	G	G	A	G	T	T	T	T	T	C	G
Mh28266_LIB3741	1		G	G	A	A	A	G	C	T	C	C	G	A	T	G	T	A	T	T	T	T	T	G	T	A	C	G	A	C	C	A	T	G	G	C	T	T	G	G	A	G	T	T	T	T	T	C	G
Mh28284_LIB3742	1		G	G	A	A	A	G	C	T	C	C	G	A	T	G	T	A	T	T	T	T	T	G	T	A	C	G	A	C	C	A	T	G	G	C	T	T	G	G	A	G	T	T	T	T	T	C	G
Mh28308_LIB5325	1		G	G	A	A	A	G	C	T	C	C	G	A	T	G	T	A	T	T	T	T	T	G	T	A	C	G	A	C	C	A	T	G	G	C	T	T	G	G	A	G	T	T	T	T	T	C	G
Mh28309_LIB3744	1		G	G	A	A	A	G	C	T	C	C	G	A	T	G	T	A	T	T	T	T	T	G	T	A	C	G	A	C	C	A	T	G	G	C	T	T	G	G	A	G	T	T	T	T	T	C	G
Mh28310_LIB5326	1		G	G	A	A	A	G	C	T	C	C	G	A	T	G	T	A	T	T	T	T	T	G	T	A	C	G	A	C	C	A	T	G	G	C	T	T	G	G	A	G	T	T	T	T	T	C	G
Mh28353_LIB3750	1		G	G	A	A	A	G	C	T	C	C	G	A	T	G	T	A	T	T	T	T	T	G	T	A	C	G	A	C	C	A	T	G	G	C	T	T	G	G	A	G	T	T	T	T	T	C	G
Mh28354_LIB3751	1		G	G	A	A	A	G	C	T	C	C	G	A	T	G	N	A	T	T	T	T	T	G	T	A	C	G	A	C	C	A	T	G	G	C	T	T	G	G	A	G	T	T	T	T	T	C	G
Mh28367_LIB3752	1		G	G	A	A	A	G	C	T	C	C	G	A	T	G	T	A	T	T	T	T	T	G	T	A	C	G	A	C	C	A	T	G	G	C	T	T	G	G	A	G	T	T	T	T	T	C	G
Mh28438_LIB3756	1		G	G	A	A	A	G	C	T	C	C	G	A	T	G	T	A	T	T	T	T	T	G	T	A	C	G	A	C	C	A	T	G	G	C	T	T	G	G	A	G	T	T	T	T	T	C	G
Mh28439_LIB3757	1		G	G	A	A	A	G	C	T	C	C	G	A	T	G	T	A	T	T	T	T	T	G	T	A	C	G	A	C	C	A	T	G	G	C	T	T	G	G	A	G	T	T	T	T	T	C	G
Mh28440_LIB3758	1		G	G	A	A	A	G	C	T	C	C	G	A	T	G	T	A	T	T	T	T	T	G	T	A	C	G	A	C	C	A	T	G	G	C	T	T	G	G	A	G	T	T	T	T	T	C	G
Mh28454_LIB3759	1		G	G	A	A	A	G	C	T	C	C	G	A	T	G	T	A	T	T	T	T	T	G	T	A	C	G	A	C	C	A	T	G	G	C	T	T	G	G	A	G	T	T	T	T	T	C	G
Mh28455_LIB3760	1		G	G	A	A	A	G	C	T	C	C	G	A	T	G	T	A	T	T	T	T	T	G	T	A	C	G	A	C	C	A	T	G	G	C	T	T	G	G	A	G	T	T	T	T	T	C	G
Mh28456_LIB3761	1		G	G	A	A	A	G	C	T	C	C	G	A	T	G	T	A	T	T	T	T	T	G	T	A	C	G	A	C	C	A	T	G	G	C	T	T	G	G	A	G	T	T	T	T	T	C	G
Mh28539_LIB3768	1		G	G	A	A	A	G	C	T	C	C	G	A	T	G	T	A	T	T	T	T	T	G	T	A	C	G	A	C	C	A	T	G	G	C	T	T	G	G	A	G	T	T	T	T	T	C	G
Mh28562_LIB3769	1		G	G	A	A	A	G	C	T	C	C	G	A	T	G	T	A	T	T	T	T	T	G	T	A	C	G	A	C	C	A	T	G	G	C	T	T	G	G	A	G	T	T	T	T	T	C	G
Mh28563_LIB3770	1		G	N	A	A	A	G	C	T	C	C	G	A	T	G	T	A	T	T	T	T	T	G	T	A	C	G	A	C	C	A	T	G	G	C	T	T	G	G	A	G	T	T	T	T	T	C	G
Mh32770_LIB4625	1		G	G	A	A	A	G	C	T	C	C	G	A	T	G	T	A	N	T	T	T	T	G	T	A	C	G	A	C	C	A	T	G	G	C	T	T	G	G	A	G	T	T	T	T	T	C	G
Mh32794_LIB4626	1		G	G	A	A	A	G	C	T	C	C	G	A	T	G	N	N	T	T	T	T	T	G	T	A	C	G	A	C	C	A	T	G	G	C	T	T	G	G	A	G	T	T	T	T	T	C	G
Mh32795_LIB4627	1		G	G	A	A	A	G	C	T	C	C	G	A	T	G	T	A	T	T	T	T	T	G	T	A	C	G	A	C	C	A	T	G	G	C	T	T	G	G	A	G	T	T	T	T	T	C	G
Mh32796_LIB4628	1		G	G	A	A	A	G	C	T	C	C	G	A	T	G	T	A	T	T	T	T	T	G	T	A	C	G	A	C	C	A	T	G	G	C	T	T	G	G	A	G	T	T	T	T	T	C	G
Mh32797_LIB4629	1		G	G	A	A	A	G	C	T	C	C	G	A	T	G	T	A	T	T	T	T	T	G	T	A	C	G	A	C	C	A	T	G	G	C	T	T	G	G	A	G	T	T	T	T	T	C	G
Mh32798_LIB4630	1		G	G	A	A	A	G	C	T	C	C	G	A	T	G	T	A	T	T	T	T	T	G	T	A	C	G	A	C	C	A	T	G	G	C	T	T	G	G	A	G	T	T	T	T	T	C	G
Mh32799_LIB4631	1		G	G	A	A	A	G	C	T	C	C	G	A	T	G	T	A	T	T	T	T	T	G	T	A	C	G	A	C	C	A	T	G	G	C	T	T	G	G	A	G	T	T	T	T	T	C	G
Mh32800_LIB4632	1		G	G	A	A	A	G	C	T	C	C	G	A	T	G	T	A	T	T	T	T	T	G	T	A	C	G	A	C	C	A	T	G	G	C	T	T	G	G	A	G	T	T	T	T	T	C	G
Mh32801_LIB4633	1		G	G	A	A	A	G	C	T	C	C	G	A	T	G	T	A	T	T	T	T	T	G	T	A	C	G	A	C	C	A	T	G	G	C	T	T	G	G	A	G	T	T	T	T	T	C	G
Mh32802_LIB4634	1		G	G	A	A	A	G	C	T	C	C	G	A	T	G	T	A	T	T	T	T	T	G	T	A	C	G	A	C	C	A	T	G	G	C	T	T	G	G	A	G	T	T	T	T	T	C	G
Mh32803_LIB4635	1		G	G	A	A	A	G	C	T	C	C	G	A	T	G	T	A	T	T	T	T	T	G	T	A	C	G	A	C	C	A	T	G	G	C	T	T	G	G	A	G	T	T	T	T	T	C	G
Mh32804_LIB4636	1		G	G	A	A	A	G	C	T	C	C	G	A	T	G	T	A	T	T	T	T	T	G	T	A	C	G	A	C	C	A	T	G	G	C	T	T	G	G	A	G	T	T	T	T	T	C	G
Mh32805_LIB4637	1		G	G	A	A	A	G	C	T	C	C	G	A	T	G	T	A	T	T	T	T	T	G	T	A	C	G	A	C	C	A	T	G	G	C	T	T	G	G	A	G	T	T	T	T	T	C	G
Mh32818_LIB4639	1		G	G	A	A	A	G	C	T	C	C	G	A	T	G	T	A	T	T	T	T	T	G	T	A	C	G	A	C	C	A	T	G	G	C	T	T	G	G	A	G	T	T	T	T	T	C	G
Mh32819_LIB4640	1		G	G	A	A	A	G	C	T	C	C	G	A	T	G	T	A	T	T	T	T	T	G	T	A	C	G	A	C	C	A	T	G	G	C	T	T	G	G	A	G	T	T	T	T	T	C	G
Mh32820_LIB4641	1		G	G	A	A	A	G	C	T	C	C	G	A	T	G	T	A	T	T	T	T	T	G	T	A	C	G	A	C	C	A	T	G	G	C	T	T	G	G	A	G	T	T	T	T	T	C	G
Mh32821_LIB4642	1		G	G	A	A	A	G	C	T	C	C	G	A	T	G	T	A	T	T	T	T	T	G	T	A	C	G	A	C	C	A	T	G	G	C	T	T	G	G	A	G	T	T	T	T	T	C	G
Mh32822_LIB4643	1		G	G	A	A	A	G	C	T	C	C	G	A	T	G	T	A	T	T	T	T	T	G	T	A	C	G	A	C	C	A	T	G	G	C	T	T	G	G	A	G	T	T	T	T	T	C	G
Mh32852_LIB4658	1		G	G	A	A	A	G	C	T	C	C	G	A	T	G	T	A	T	T	T	T	T	G	T	A	C	G	A	C	C	A	T	G	G	C	T	T	G	G	A	G	T	T	T	T	T	C	G
Mh32915_LIB4666	1		G	G	A	A	A	G	C	T	C	C	G	A	T	G	T	A	T	T	T	T	T	G	T	A	C	G	A	C	C	A	T	G	G	C	T	T	G	G	A	G	T	T	T	T	T	C	G
Mh32916_LIB4667	1		G	G	A	A	A	G	C	T	C	C	G	A	T	G	T	A	T	T	T	T	T	G	T	A	C	G	A	C	C	A	T	G	G	C	T	T	G	G	A	G	T	T	T	T	T	C	G
Mh32917_LIB4668	1		G	G	A	A	A	G	C	T	C	C	G	A	T	G	T	A	T	T	T	T	T	G	T	A	C	G	A	C	C	A	T	G	G	C	T	T	G	G	A	G	T	T	T	T	T	C	G
Mh32918_LIB4669	1		G	G	A	A	A	G	C	T	C	C	G	A	T	G	T	A	T	T	T	T	T	G	T	A	C	G	A	C	C	A	T	G	G	C	T	T	G	G	A	G	T	T	T	T	T	C	G
Mh32923_LIB4670	1		G	G	A	A	A	G	C	T	C	C	G	A	T	G	T	A	T	T	T	T	T	G	T	A	C	G	A	C	C	A	T	G	G	C	T	T	G	G	A	G	T	T	T	T	T	C	G
Mh32924_LIB4671	1		G	G	A	A	A	G	C	T	C	C	G	A	T	G	T	A	T	T	T	T	T	G	T	A	C	G	A	C	C	A	T	G	G	C	T	T	G	G	A	G	T	T	T	T	T	C	G
Mh32925_LIB4672	1		G	G	A	A	A	G	C	T	C	C	G	A	T	G	T	A	T	T	T	T	T	G	T	A	C	G	A	C	C	A	T	G	G	C	T	T	G	G	A	G	T	T	T	T	T	C	G
Mh32926_LIB4673	1		G	G	A	A	A	G	C	T	C	C	G	A	T	G	T	A	T	T	T	T	T	G	T	A	C	G	A	C	C	A	T	G	G	C	T	T	G	G	A	G	T	T	T	T	T	C	G
Mh32927_LIB4674	1		G	G	A	A	A	G	C	T	C	C	G	A	T	G	T	A	T	T	T	T	T	G	T	A	C	G	A	C	C	A	T	G	G	C	T	T	G	G	A	G	T	T	T	T	T	C	G
Mh32928_LIB4675	1		G	G	A	A	A	G	C	T	C	C	G	A	T	G	T	A	T	T	T	T	T	G	T	A	C	G	A	C	C	A	T	G	G	C	T	T	G	G	A	G	T	T	T	T	T	C	G
Mh32929_LIB4676	1		G	G	A	A	A	G	C	T	C	C	G	A	T	G	T	A	T	T	T	T	T	G	T	A	C	G	A	C	C	A	T	G	G	C	T	T	G	G	A	G	T	T	T	T	T	C	G
Mh32930_LIB4677	1		G	G	A	A	A	G	C	T	C	C	G	A	T	G	T	A	T	T	T	T	T	G	T	A	C	G	A	C	C	A	T	G	G	C	T	T	G	G	A	G	T	T	T	T	T	C	G
Mh32931_LIB4678	1		G	G	A	A	A	G	C	T	C	C	G	A	T	G	T	A	T	T	T	T	T	G	T	A	C	G	A	C	C	A	T	G	G	C	T	T	G	G	A	G	T	T	T	T	T	C	G
Mh32932_LIB4679	1		G	G	A	A	A	G	C	T	C	C	G	A	T	G	T	A	T	T	T	T	T	G	T	A	C	G	A	C	C	A	T	G	G	C	T	T	G	G	A	G	T	T	T	T	T	C	G
Mh32933_LIB4680	1		G	G	A	A	A	G	C	T	C	C	G	A	T	G	T	A	T	T	T	T	T	G	T	A	C	G	A	C	C	A	T	G	G	C	T	T	G	G	A	G	T	T	T	T	T	C	G
Mh32934_LIB4681	1		G	G	A	A	A	G	C	T	C	C	G	A	T	G	T	A	T	T	T	T	T	G	T	A	C	G	A	C	C	A	T	G	G	C	T	T	G	G	A	G	T	T	T	T	T	C	G
Mh32957_LIB6457	1		G	G	A	A	A	G	C	T	C	C	G	A	T	G	T	A	T	T	T	T	T	G	T	A	C	G	A	C	C	A	T	G	G	C	T	T	G	G	A	G	T	T	T	T	T	C	G
Mh32958_LIB4683	1		G	G	A	A	A	G	C	T	C	C	G	A	T	G	T	A	T	T	T	T	T	G	T	A	C	G	A	C	C	A	T	G	G	C	T	T	G	G	A	G	T	T	T	T	T	C	G
Mh32959_LIB4684	1		G	G	A	A	A	G	C	T	C	C	G	A	T	G	T	A	T	T	T	T	T	G	T	A	C	G	A	C	C	A	T	G	G	C	T	T	G	G	A	G	T	T	T	T	T	C	G
Mh32964_LIB4685	1		G	G	A	A	A	G	C	T	C	C	G	A	T	G	T	A	T	T	T	T	T	G	T	A	C	G	A	C	C	A	T	G	G	C	T	T	G	G	A	G	T	T	T	T	T	C	G
Mh32965_LIB4686	1		G	G	A	A	A	G	C	T	C	C	G	A	T	G	T	A	T	T	T	T	T	G	T	A	C	G	A	C	C	A	T	G	G	C	T	T	G	G	A	G	T	T	T	T	T	C	G
Mh33054_LIB4747	1		G	G	A	A	A	G	C	T	C	C	G	A	T	G	T	A	T	T	T	T	T	G	T	A	C	G	A	C	C	A	T	G	G	C	T	T	G	G	A	G	T	T	T	T	T	C	G
Mh33055_LIB4748	1		G	G	A	A	A	G	C	T	C	C	G	A	T	G	T	A	T	T	T	T	T	G	T	A	C	G	A	C	C	A	T	G	G	C	T	T	G	G	A	G	T	T	T	T	T	C	G
Mh33056_LIB4749	1		G	G	A	A	A	G	C	T	C	C	G	A	T	G	T	A	T	T	T	T	T	G	T	A	C	G	A	C	C	A	T	G	G	C	T	T	G	G	A	G	T	T	T	T	T	C	G
Mh33057_LIB4750	1		G	G	A	A	A	G	C	T	C	C	G	A	T	G	T	A	T	T	T	T	T	G	T	A	C	G	A	C	C	A	T	G	G	C	T	T	G	G	A	G	T	T	T	T	T	C	G
Mh33058_LIB4751	1		G	G	A	A	A	G	C	T	C	C	G	A	T	G	T	A	T	T	T	T	T	G	T	A	C	G	A	C	C	A	T	G	G	C	T	T	G	G	A	G	T	T	T	T	T	C	G
Mh33059_LIB4752	1		G	G	A	A	A	G	C	T	C	C	G	A	T	G	T	A	T	T	T	T	T	G	T	A	C	G	A	C	C	A	T	G	G	C	T	T	G	G	A	G	T	T	T	T	T	C	G
Mh33060_LIB4753	1		G	G	A	A	A	G	C	T	C	C	G	A	T	G	T	A	T	T	T	T	T	G	T	A	C	G	A	C	C	A	T	G	G	C	T	T	G	G	A	G	T	T	T	T	T	C	G
Mh33061_LIB4754	1		G	G	A	A	A	G	C	T	C	C	G	A	T	G	T	A	T	T	T	T	T	G	T	A	C	G	A	C	C	A	T	G	G	C	T	T	G	G	A	G	T	T	T	T	T	C	G
Mh33062_LIB4755	1		G	G	A	A	A	G	C	T	C	C	G	A	T	G	T	A	T	T	T	T	T	G	T	A	C	G	A	C	C	A	T	G	G	C	T	T	G	G	A	G	T	T	T	T	T	C	G
Mh33063_LIB4756	1		G	G	A	A	A	G	C	T	C	C	G	A	T	G	T	A	T	T	T	T	T	G	T	A	C	G	A	C	C	A	T	G	G	C	T	T	G	G	A	G	T	T	T	T	T	C	G
Mh33064_LIB4757	1		G	G	A	A	A	G	C	T	C	C	G	A	T	G	T	A	T	T	T	T	T	G	T	A	C	G	A	C	C	A	T	G	G	C	T	T	G	G	A	G	T	T	T	T	T	C	G
Mh33065_LIB4758	1		G	G	A	A	A	G	C	T	C	C	G	A	T	G	T	A	T	T	T	T	T	G	T	A	C	G	A	C	C	A	T	G	G	C	T	T	G	G	A	G	T	T	T	T	T	C	G
Mh33156_LIB4767	1		G	G	A	A	A	G	C	T	C	C	G	A	T	G	T	A	T	T	T	T	T	G	T	A	C	G	A	C	C	A	T	G	G	C	T	T	G	G	A	G	T	T	T	T	T	C	G
Mh33157_LIB4768	1		G	G	A	A	A	G	C	T	C	C	G	A	T	G	T	A	T	T	T	T	T	G	T	A	C	G	A	C	C	A	T	G	G	C	T	T	G	G	A	G	T	T	T	T	T	C	G
Mh33158_LIB4769	1		G	G	A	A	A	G	C	T	C	C	G	A	T	G	T	A	T	T	T	T	T	G	T	A	C	G	A	C	C	A	T	G	G	C	T	T	G	G	A	G	T	T	T	T	T	C	G
Mh33159_LIB4770	1		G	G	A	A	A	G	C	N	C	C	G	A	T	G	T	A	T	T	T	T	T	G	T	A	C	G	A	C	C	A	T	G	G	C	T	T	G	G	A	G	T	T	T	T	T	C	G
Mh33160_LIB6462	1		G	G	A	A	A	G	C	T	C	C	G	A	T	G	T	A	T	T	T	T	T	G	T	A	C	G	A	C	C	A	T	G	G	C	T	T	G	G	A	G	T	T	T	T	T	C	G
Mh33161_LIB4772	1		G	G	A	A	A	G	C	T	C	C	G	A	T	G	T	A	T	T	T	T	T	G	T	A	C	G	A	C	C	A	T	G	G	C	T	T	G	G	A	G	T	T	T	T	T	C	G
Mh33162_LIB4773	1		N	G	A	A	A	G	C	T	C	C	G	A	T	G	T	A	T	T	T	T	T	G	T	A	C	G	A	C	C	A	T	G	G	C	T	T	G	G	A	G	T	T	T	T	T	C	G
Mh33163_LIB4774	1		G	G	A	A	A	G	C	T	C	C	G	A	T	G	T	A	T	T	T	T	T	G	T	A	C	G	A	C	C	A	T	G	G	C	T	T	G	G	A	G	T	T	T	T	T	C	G
Mh33164_LIB4775	1		G	G	A	A	A	G	C	T	C	C	G	A	T	G	T	A	T	T	T	T	T	G	T	A	C	G	A	C	C	A	T	G	G	C	T	T	G	G	A	G	T	T	T	T	T	C	G
Mh33165_LIB6463	1		G	G	A	A	A	G	C	T	C	C	G	A	T	G	T	A	T	T	T	T	T	G	T	A	C	G	A	C	C	A	T	G	G	C	T	T	G	G	A	G	T	T	T	T	T	C	G
Mh33166_LIB4777	1		G	G	A	A	A	G	C	T	C	C	G	A	T	G	T	A	T	T	T	T	T	G	T	A	C	G	A	C	C	A	T	G	G	C	T	T	G	G	A	G	T	T	T	T	T	C	G
Mh33167_LIB4778	1		G	G	A	A	A	G	C	T	C	C	G	A	T	G	T	A	T	T	T	T	T	G	T	A	C	G	A	C	C	A	T	G	G	C	T	T	G	G	A	G	T	T	T	T	T	C	G
Mh33204_LIB4803	1		G	G	A	A	A	G	C	T	C	C	G	A	T	G	T	A	T	T	T	T	T	G	T	A	C	G	A	C	C	A	T	G	G	C	T	T	G	G	A	G	T	T	T	T	T	C	G
Mh33205_LIB4804	1		G	G	A	A	A	G	C	T	C	C	G	A	T	G	T	A	T	T	T	T	T	G	T	A	C	G	A	C	C	A	T	G	G	C	T	T	G	G	A	G	T	T	T	T	T	C	G
Mh33319_LIB4765	1		G	G	A	A	A	G	C	T	C	C	G	A	T	G	T	A	T	T	T	T	T	G	T	A	C	G	A	C	C	A	T	G	G	C	T	T	G	G	A	G	T	T	T	T	T	C	G
Mh33320_LIB4766	1		G	G	A	A	A	G	C	T	C	C	G	A	T	G	T	A	T	T	T	T	T	G	T	A	C	G	A	C	C	A	T	G	G	C	T	T	G	G	A	G	T	T	T	T	T	C	G
Mh33332_LIB3773	1		G	G	A	A	A	G	C	T	C	C	G	A	T	G	T	A	T	T	T	T	T	G	T	A	C	G	A	C	C	A	T	G	G	C	T	T	G	G	A	G	T	T	T	T	T	C	G
Mh33333_LIB5327	1		G	G	A	A	A	G	C	T	C	C	G	A	T	G	T	A	T	T	T	T	T	G	T	A	C	G	A	C	C	A	T	G	G	C	T	T	G	G	A	G	T	T	T	T	T	C	G
Mh33334_LIB3775	1		G	G	A	A	A	G	C	T	C	C	G	A	T	G	T	A	T	T	T	T	T	G	T	A	C	G	A	C	C	A	T	G	G	C	T	T	G	G	A	G	T	T	T	T	T	C	G
Mh33482_LIB3778	1		G	G	A	A	A	G	C	T	C	C	G	A	T	G	T	A	T	T	T	T	T	G	T	A	C	G	A	C	C	A	T	G	G	C	T	T	G	G	A	G	T	T	T	T	T	C	G
Mh33503_LIB3779	1		G	G	A	A	A	G	C	T	C	C	G	A	T	G	T	A	T	T	T	T	T	G	T	A	C	G	A	C	C	A	T	G	G	C	T	T	G	G	A	G	T	T	T	T	T	C	G
Mh33504_LIB3780	1		G	G	A	A	A	G	C	T	C	C	G	A	T	G	N	N	T	T	T	T	T	G	T	A	C	G	A	C	C	A	T	G	G	C	T	T	G	G	A	G	T	T	T	T	T	C	G
Mh33505_LIB3781	1		G	G	A	A	A	G	C	T	C	C	G	A	T	G	T	A	T	T	T	T	T	G	T	A	C	G	A	C	C	A	T	G	G	C	T	T	G	G	A	G	T	T	T	T	T	C	G
Mh33515_LIB3782	1		G	G	A	A	A	G	C	T	C	C	G	A	T	G	T	A	T	T	T	T	T	G	T	A	C	G	A	C	C	A	T	G	G	C	T	T	G	G	A	G	T	T	T	T	T	C	G
Mh33516_LIB3783	1		G	G	A	A	A	G	C	T	C	C	G	A	T	G	T	A	T	T	T	T	T	G	T	A	C	G	A	C	C	A	T	G	G	C	T	T	G	G	A	G	T	T	T	T	T	C	G
Mh33517_LIB3784	1		G	G	A	A	A	G	C	T	C	C	G	A	T	G	T	A	T	T	T	T	T	G	T	A	C	G	A	C	C	A	T	G	G	C	T	T	G	G	A	G	T	T	T	T	T	C	G
Mh33591_LIB3788	1		G	G	A	A	A	G	C	T	C	C	G	A	T	G	T	A	T	T	T	T	T	G	T	A	C	G	A	C	C	A	T	G	G	C	T	T	G	G	A	G	T	T	T	T	T	C	G
Mh33624_LIB3789	1		G	G	A	A	A	G	C	T	C	C	G	A	T	G	T	A	T	T	T	T	T	G	T	A	C	G	A	C	C	A	T	G	G	C	T	T	G	G	A	G	T	T	T	T	T	C	G
Mh33625_LIB3790	1		G	G	A	A	A	G	C	T	C	C	G	A	T	G	T	A	T	T	T	T	T	G	T	A	C	G	A	C	C	A	T	G	G	C	T	T	G	G	A	G	T	T	T	T	T	C	G
Mh33626_LIB3791	1		G	G	A	A	A	G	C	T	C	C	G	A	T	G	T	A	T	T	T	T	T	G	T	A	C	G	A	C	C	A	T	G	G	C	T	T	G	G	A	G	T	T	T	T	T	C	G
Mh33636_LIB3792	1		G	G	A	A	A	G	C	T	C	C	G	A	T	G	T	A	T	T	T	T	T	G	T	A	C	G	A	C	C	A	T	G	G	C	T	T	G	G	A	G	T	T	T	T	T	C	G
Mh33637_LIB3793	1		G	G	A	A	A	G	C	T	C	C	G	A	T	G	T	A	T	T	T	T	T	G	T	A	C	G	A	C	C	A	T	G	G	C	T	T	G	G	A	G	T	T	T	T	T	C	G
Mh33654_LIB5329	1		G	G	A	A	A	G	C	T	C	C	G	A	T	G	T	A	T	T	T	T	T	G	T	A	C	G	A	C	C	A	T	G	G	C	T	T	G	G	A	G	T	T	T	T	T	C	G
Mh33655_LIB3795	1		G	G	A	A	A	G	C	T	C	C	G	A	T	G	T	A	T	T	T	T	T	G	T	A	C	G	A	C	C	A	T	G	G	C	T	T	G	G	A	G	T	T	T	T	T	C	G
Mh33666_LIB3796	1		G	G	A	A	A	G	C	T	C	C	G	A	T	G	T	A	T	T	T	T	T	G	T	A	C	G	A	C	C	A	T	G	G	C	T	T	G	G	A	G	T	T	T	T	T	C	G
Mh33667_LIB5330	1		G	G	A	A	A	G	C	T	C	C	G	A	T	G	T	A	T	T	T	T	T	G	T	A	C	G	A	C	C	A	T	G	G	C	T	T	G	G	A	G	T	T	T	T	T	C	G
Mh33668_LIB3798	1		G	G	A	A	A	G	C	T	C	C	G	A	T	G	T	A	T	T	T	T	T	G	T	A	C	G	A	C	C	A	T	G	G	C	T	T	G	G	A	G	T	T	T	T	T	C	G
Mh33690_LIB3801	1		G	G	A	A	A	G	C	T	C	C	G	A	T	G	T	A	T	T	T	T	T	G	T	A	C	G	A	C	C	A	T	G	G	C	T	T	G	G	A	G	T	T	T	T	T	C	G
Mh33702_LIB3802	1		G	G	A	A	A	G	C	T	C	C	G	A	T	G	T	A	T	T	T	T	T	G	T	A	C	G	A	C	C	A	T	G	G	C	T	T	G	G	A	G	T	T	T	T	T	C	G
Mh33714_LIB3805	1		G	G	A	A	A	G	C	T	C	C	G	A	T	G	T	A	T	T	T	T	T	G	T	A	C	G	A	C	C	A	T	G	G	C	T	T	G	G	A	G	T	T	T	T	T	C	G
Mh33716_LIB5332	1		G	G	A	A	A	G	C	T	C	C	G	A	T	G	T	A	T	T	T	T	T	G	T	A	C	G	A	C	C	A	T	G	G	C	T	T	G	G	A	G	T	T	T	T	T	C	G
Mh33749_LIB3807	1		G	G	A	A	A	G	C	T	C	C	G	G	T	A	N	N	N	N	N	N	N	N	N	N	N	N	N	N	N	N	N	N	N	N	N	N	N	N	N	N	N	N	N	N	N	N	N
Mh33823_LIB3825	1		G	G	A	A	A	G	C	T	C	C	G	A	T	G	N	N	N	T	T	T	T	G	T	A	C	G	A	C	C	A	T	G	G	C	T	T	G	G	A	G	T	T	T	T	T	C	G
Mh33924_LIB3830	1		G	G	A	A	A	G	C	T	C	C	G	A	T	G	T	A	T	T	T	T	T	G	T	A	C	G	A	C	C	A	T	G	G	C	T	T	G	G	A	G	T	T	T	T	T	C	G
Mh33925_LIB3831	1		G	N	A	A	A	G	C	T	C	C	G	A	T	G	T	A	T	T	T	T	T	G	T	A	C	G	A	C	C	A	T	G	G	C	T	T	G	G	A	G	T	T	T	T	T	C	G
Mh33926_LIB5336	1		G	G	A	A	A	G	C	T	C	C	G	A	T	G	T	A	T	T	T	T	T	G	T	A	C	G	A	C	C	A	T	G	G	C	T	T	G	G	A	G	T	T	T	T	T	C	G
Mh33953_LIB3833	1		G	G	A	A	A	G	C	T	C	C	G	A	T	G	T	A	T	T	T	T	T	G	T	A	C	G	A	C	C	A	T	G	G	C	T	T	G	G	A	G	T	T	T	T	T	C	G
Mh33954_LIB3834	1		G	G	A	A	A	G	C	T	C	C	G	A	T	G	T	A	T	T	T	T	T	G	T	A	C	G	A	C	C	A	T	G	G	C	T	T	G	G	A	G	T	T	T	T	T	C	G
Mh33955_LIB3835	1		G	G	A	A	A	G	C	T	C	C	G	A	T	G	T	A	T	T	T	T	T	G	T	A	C	G	A	C	C	A	T	G	G	C	T	T	G	G	A	G	T	T	T	T	T	C	G
Mh33980_LIB6455	1		G	G	A	A	A	G	C	T	C	C	G	A	T	G	T	A	T	T	T	T	T	G	T	A	C	G	A	C	C	A	T	G	G	C	T	T	G	G	A	G	T	T	T	T	T	C	G
Mh33981_LIB3837	1		G	G	A	A	A	G	C	T	C	C	G	A	T	G	T	A	T	T	T	T	T	G	T	A	C	G	A	C	C	A	T	G	G	C	T	T	G	G	A	G	T	T	T	T	T	C	G
Mh33982_LIB3838	1		G	G	A	A	A	G	C	T	C	C	G	A	T	G	T	A	T	T	T	T	T	G	T	A	C	G	A	C	C	A	T	G	G	C	T	T	G	G	A	G	T	T	T	T	T	C	G
Mh34141_LIB3847	1		G	G	A	A	A	G	C	T	C	C	G	A	T	G	T	A	T	T	T	T	T	G	T	A	C	G	A	C	C	A	T	G	G	C	T	T	G	G	A	G	T	T	T	T	T	C	G
Mh34142_LIB3848	1		G	G	A	A	A	G	C	T	C	C	G	A	T	G	T	A	T	T	T	T	T	G	T	A	C	G	A	C	C	A	T	G	G	C	T	T	G	G	A	G	T	T	T	T	T	C	G
Mh34143_LIB3849	1		G	G	A	A	A	G	C	T	C	C	G	A	T	G	T	A	T	T	T	T	T	G	T	A	C	G	A	C	C	A	T	G	G	C	T	T	G	G	A	G	T	T	T	T	T	C	G
Mh34154_LIB3850	1		G	G	A	A	A	G	C	T	C	C	G	A	T	G	T	A	T	T	T	T	T	G	T	A	C	G	A	C	C	A	T	G	G	C	T	T	G	G	A	G	T	T	T	T	T	C	G
Mh34166_LIB5338	1		G	G	A	A	A	G	C	T	C	C	G	A	T	G	T	A	T	T	T	T	T	G	T	A	C	G	A	C	C	A	T	G	G	C	T	T	G	G	A	G	T	T	T	T	T	C	G
Mh34180_LIB3853	1		G	G	A	A	A	G	C	T	C	C	G	A	T	G	T	A	T	T	T	T	T	G	T	A	C	G	A	C	C	A	T	G	G	C	T	T	G	G	A	G	T	T	T	T	T	C	G
Mh34248_LIB5339	1		G	G	A	A	A	G	C	T	C	C	G	A	T	G	T	A	T	T	T	T	T	G	T	A	C	G	A	C	C	A	T	G	G	C	T	T	G	G	A	G	T	T	T	T	T	C	G
Mh34249_LIB3858	1		G	G	A	A	A	G	C	T	C	C	G	A	T	G	T	A	T	T	T	T	T	G	T	A	C	G	A	C	C	A	T	G	G	C	T	T	G	G	A	G	T	T	T	T	T	C	G
Mh34250_LIB3859	1		G	G	A	A	A	G	C	T	C	C	G	A	T	G	T	A	T	T	T	T	T	G	T	A	C	G	A	C	C	A	T	G	G	C	T	T	G	G	A	G	T	T	T	T	T	C	G
Mh34284_LIB3863	1		G	G	A	A	A	G	C	T	C	C	G	A	T	G	T	A	T	T	T	T	T	G	T	A	C	G	A	C	C	A	T	G	G	C	T	T	G	G	A	G	T	T	T	T	T	C	G
Mh34286_LIB3864	1		G	G	A	A	A	G	C	T	C	C	G	A	T	G	T	A	T	T	T	T	T	G	T	A	C	G	A	C	C	A	T	G	G	C	T	T	G	G	A	G	T	T	T	T	T	C	G
Mh34296_LIB3865	1		G	G	A	A	A	G	C	T	C	C	G	A	T	G	T	A	T	T	T	T	T	G	T	A	C	G	A	C	C	A	T	G	G	C	T	T	G	G	A	G	T	T	T	T	T	C	G
Mh34298_LIB3866	1		G	G	A	A	A	G	C	T	C	C	G	A	T	G	T	A	T	T	T	T	T	G	T	A	C	G	A	C	C	A	T	G	G	C	T	T	G	G	A	G	T	T	T	T	T	C	G
Mh37009_LIB3867	1		G	G	A	A	A	G	C	T	C	C	G	A	T	G	T	A	T	T	T	T	T	G	T	A	C	G	A	C	C	A	T	G	G	C	T	T	G	G	A	G	T	T	T	T	T	C	G
Mh37010_LIB3868	1		G	G	A	A	A	G	C	T	C	C	G	A	T	G	N	N	T	T	T	T	T	G	T	A	C	G	A	C	C	A	T	G	G	C	T	T	G	G	A	G	T	T	T	T	T	C	G
Mh37011_LIB5340	1		G	G	A	A	A	G	C	T	C	C	G	A	T	G	T	A	T	T	T	T	T	G	T	A	C	G	A	C	C	A	T	G	G	C	T	T	G	G	A	G	T	T	T	T	T	C	G
Mh37021_LIB3870	1		G	G	A	A	A	G	C	T	C	C	G	A	T	G	T	A	T	T	T	T	T	G	T	A	C	G	A	C	C	A	T	G	G	C	T	T	G	G	A	G	T	T	T	T	T	C	G
Mh37022_LIB3871	1		G	G	A	A	A	G	C	T	C	C	G	A	T	G	T	A	T	T	T	T	T	G	T	A	C	G	A	C	C	A	T	G	G	C	T	T	G	G	A	G	T	T	T	T	T	C	G
Mh37023_LIB3872	1		G	G	A	A	A	G	C	T	C	C	G	A	T	G	T	A	T	T	T	T	T	G	T	A	C	G	A	C	C	A	T	G	G	C	T	T	G	G	A	G	T	T	T	T	T	C	G
Mh37034_LIB3873	1		G	G	A	A	A	G	C	T	C	C	G	A	T	G	T	A	T	T	T	T	T	G	T	A	C	G	A	C	C	A	T	G	G	C	T	T	G	G	A	G	T	T	T	T	T	C	G
Mh37090_LIB5341	1		G	G	A	A	A	G	C	T	C	C	G	A	T	G	T	A	T	T	T	T	T	G	T	A	C	G	A	C	C	A	T	G	G	C	T	T	G	G	A	G	T	T	T	T	T	C	G
Mh37109_LIB3878	1		G	G	A	A	A	G	C	T	C	C	G	A	T	G	T	A	T	T	T	T	T	G	T	A	C	G	A	C	C	A	T	G	G	C	T	T	G	G	A	G	T	T	T	T	T	C	G
Mh37110_LIB3879	1		G	G	A	A	A	G	C	T	C	C	G	A	T	G	T	A	T	T	T	T	T	G	T	A	C	G	A	C	C	A	T	G	G	C	T	T	G	G	A	G	T	T	T	T	T	C	G
Mh37111_LIB3880	1		G	G	A	A	A	G	C	T	C	C	G	A	T	G	T	A	T	T	T	T	T	G	T	A	C	G	A	C	C	A	T	G	G	C	T	T	G	G	A	G	T	T	T	T	T	C	G
Mh37121_LIB3881	1		G	G	A	A	A	G	C	T	C	C	G	A	T	G	T	A	T	T	T	T	T	G	T	A	C	G	A	C	C	A	T	G	G	C	T	T	G	G	A	G	T	T	T	T	T	C	G
Mh37122_LIB3882	1		G	G	A	A	A	G	C	T	C	C	G	A	T	G	T	A	T	T	T	T	T	G	T	A	C	G	A	C	C	A	T	G	G	C	T	T	G	G	A	G	T	T	T	T	T	C	G
Mh37123_LIB3883	1		G	G	A	A	A	G	C	T	C	C	G	A	T	G	T	A	T	T	T	T	T	G	T	A	C	G	A	C	C	A	T	G	G	C	T	T	G	G	A	G	T	T	T	T	T	C	G
Mh37145_LIB3885	1		G	G	A	A	A	G	C	T	C	C	G	A	T	G	T	A	T	T	T	T	T	G	T	A	C	G	A	C	C	A	T	G	G	C	T	T	G	G	A	G	T	T	T	T	T	C	G
Mh37146_LIB3886	1		G	G	A	A	A	G	C	T	C	C	G	A	T	G	T	A	T	T	T	T	T	G	T	A	C	G	A	C	C	A	T	G	G	C	T	T	G	G	A	G	T	T	T	T	T	C	G
Mh37147_LIB3887	1		G	G	A	A	A	G	C	T	C	C	G	A	T	G	T	A	T	T	T	T	T	G	T	A	C	G	A	C	C	A	T	G	G	C	T	T	G	G	A	G	T	T	T	T	T	C	G
Mh37169_LIB3888	1		G	G	A	A	A	G	C	T	C	C	G	A	T	G	T	A	T	T	T	T	T	G	T	A	C	G	A	C	C	A	T	G	G	C	T	T	G	G	A	G	T	T	T	T	T	C	G
Mh37170_LIB5343	1		G	G	A	A	A	G	C	T	C	C	G	A	T	G	T	A	T	T	T	T	T	G	T	A	C	G	A	C	C	A	T	G	G	C	T	T	G	G	A	G	T	T	T	T	T	C	G
Mh37171_LIB5344	1		G	G	A	A	A	G	C	T	C	C	G	A	T	G	T	A	T	T	T	T	T	G	T	A	C	G	A	C	C	A	T	G	G	C	T	T	G	G	A	G	T	T	T	T	T	C	G
Mh37190_LIB5345	1		G	G	A	A	A	G	C	T	C	C	G	A	T	G	T	A	T	T	T	T	T	G	T	A	C	G	A	C	C	A	T	G	G	C	T	T	G	G	A	G	T	T	T	T	T	C	G
Mh37191_LIB5346	1		G	G	A	A	A	G	C	T	C	C	G	A	T	G	T	A	T	T	T	T	T	G	T	A	C	G	A	C	C	A	T	G	G	C	T	T	G	G	A	G	T	T	T	T	T	C	G
Mh37201_LIB5347	1		G	G	A	A	A	G	C	T	C	C	G	A	T	G	T	A	T	T	T	T	T	G	T	A	C	G	A	C	C	A	T	G	G	C	T	T	G	G	A	G	T	T	T	T	T	C	G
Mh37202_LIB5348	1		G	G	A	A	A	G	C	T	C	C	G	A	T	G	T	A	T	T	T	T	T	G	T	A	C	G	A	C	C	A	T	G	G	C	T	T	G	G	A	G	T	T	T	T	T	C	G
Mh37203_LIB5349	1		G	G	A	A	A	G	C	T	C	C	G	A	T	G	T	A	T	T	T	T	T	G	T	A	C	G	A	C	C	A	T	G	G	C	T	T	G	G	A	G	T	T	T	T	T	C	G
Mh37217_LIB5350	1		G	G	A	A	A	G	C	T	C	C	G	A	T	G	T	A	T	T	T	T	T	G	T	A	C	G	A	C	C	A	T	G	G	C	T	T	G	G	A	G	T	T	T	T	T	C	G
Mh37218_LIB3897	1		G	G	A	A	A	G	C	T	C	C	G	A	T	G	N	N	T	T	T	T	T	G	T	A	C	G	A	C	C	A	T	G	G	C	T	T	G	G	A	G	T	T	T	T	T	C	G
Mh37219_LIB3898	1		G	G	A	A	A	G	C	T	C	C	G	A	T	G	T	A	T	T	T	T	T	G	T	A	C	G	A	C	C	A	T	G	G	C	T	T	G	G	A	G	T	T	T	T	T	C	G
Mh37229_LIB3899	1		G	G	A	A	A	G	C	T	C	C	G	A	T	G	T	A	T	T	T	T	T	G	T	A	C	G	A	C	C	A	T	G	G	C	T	T	G	G	A	G	T	T	T	T	T	C	G
Mh37230_LIB5351	1		G	G	A	A	A	G	C	T	C	C	G	A	T	G	T	A	T	T	T	T	T	G	T	A	C	G	A	C	C	A	T	G	G	C	T	T	G	G	A	G	T	T	T	T	T	C	G
Mh37231_LIB5352	1		G	G	A	A	A	G	C	T	C	C	G	A	T	G	T	A	T	T	T	T	T	G	T	A	C	G	A	C	C	A	T	G	G	C	T	T	G	G	A	G	T	T	T	T	T	C	G
Mh37241_LIB5353	1		G	G	A	A	A	G	C	T	C	C	G	A	T	G	T	A	T	T	T	T	T	G	T	A	C	G	A	C	C	A	T	G	G	C	T	T	G	G	A	G	T	T	T	T	T	C	G
Mh37245_LIB3903	1		G	G	A	A	A	G	C	T	C	C	G	A	T	G	T	A	T	T	T	T	T	G	T	A	C	G	A	C	C	A	T	G	G	C	T	T	G	G	A	G	T	T	T	T	T	C	G
Mh37246_LIB3904	1		G	G	A	A	A	G	C	T	C	C	G	A	T	G	T	A	T	T	T	T	T	G	T	A	C	G	A	C	C	A	T	G	G	C	T	T	G	G	A	G	T	T	T	T	T	C	G
Mh37248_LIB3905	1		G	G	A	A	A	G	C	T	C	C	G	A	T	G	N	N	T	T	T	T	T	G	T	A	C	G	A	C	C	A	T	G	G	C	T	T	G	G	A	G	T	T	T	T	T	C	G
Mh37249_LIB5354	1		G	G	A	A	A	G	C	T	C	C	G	A	T	G	T	A	T	T	T	T	T	G	T	A	C	G	A	C	C	A	T	G	G	C	T	T	G	G	A	G	T	T	T	T	T	C	G
Mh37250_LIB3907	1		G	G	A	A	A	G	C	T	C	C	G	A	T	G	T	A	T	T	T	T	T	G	T	A	C	G	A	C	C	A	T	G	G	C	T	T	G	G	A	G	T	T	T	T	T	C	G
Mh37267_LIB5355	1		G	G	A	A	A	G	C	T	C	C	G	A	T	G	T	A	T	T	T	T	T	G	T	A	C	G	A	C	C	A	T	G	G	C	T	T	G	G	A	G	T	T	T	T	T	C	G
Mh37268_LIB5356	1		G	G	A	A	A	G	C	T	C	C	G	A	T	G	T	A	T	T	T	T	T	G	T	A	C	G	A	C	C	A	T	G	G	C	T	T	G	G	A	G	T	T	T	T	T	C	G
Mh37269_LIB5357	1		G	G	A	A	A	G	C	T	C	C	G	A	T	G	T	A	T	T	T	T	T	G	T	A	C	G	A	C	C	A	T	G	G	C	T	T	G	G	A	G	T	T	T	T	T	C	G
Mh37279_LIB5358	1		G	G	A	A	A	G	C	T	C	C	G	A	T	G	T	A	T	T	T	T	T	G	T	A	C	G	A	C	C	A	T	G	G	C	T	T	G	G	A	G	T	T	T	T	T	C	G
Mh37280_LIB5359	1		G	G	A	A	A	G	C	T	C	C	G	A	T	G	T	A	T	T	T	T	T	G	T	A	C	G	A	C	C	A	T	G	G	C	T	T	G	G	A	G	T	T	T	T	T	C	G
Mh37281_LIB5360	1		G	G	A	A	A	G	C	T	C	C	G	A	T	G	T	A	T	T	T	T	T	G	T	A	C	G	A	C	C	A	T	G	G	C	T	T	G	G	A	G	T	T	T	T	T	C	G
Mh37291_LIB5361	1		G	G	A	A	A	G	C	T	C	C	G	A	T	G	T	A	T	T	T	T	T	G	T	A	C	G	A	C	C	A	T	G	G	C	T	T	G	G	A	G	T	T	T	T	T	C	G
Mh37292_LIB5362	1		G	G	A	A	A	G	C	T	C	C	G	A	T	G	T	A	T	T	T	T	T	G	T	A	C	G	A	C	C	A	T	G	G	C	T	T	G	G	A	G	T	T	T	T	T	C	G
Mh37293_LIB3917	1		G	G	A	A	A	G	C	T	C	C	G	A	T	G	T	A	T	T	T	T	T	G	T	A	C	G	A	C	C	A	T	G	G	C	T	T	G	G	A	G	T	T	T	T	T	C	G
Mh37308_LIB3918	1		G	G	A	A	A	G	C	T	C	C	G	A	T	G	T	A	T	T	T	T	T	G	T	A	C	G	A	C	C	A	T	G	G	C	T	T	G	G	A	G	T	T	T	T	T	C	G
Mh37309_LIB3919	1		G	G	A	A	A	G	C	T	C	C	G	A	T	G	T	A	T	T	T	T	T	G	T	A	C	G	A	C	C	A	T	G	G	C	T	T	G	G	A	G	T	T	T	T	T	C	G
Mh37310_LIB3920	1		G	G	A	A	A	G	C	T	C	C	G	A	T	G	T	A	T	T	T	T	T	G	T	A	C	G	A	C	C	A	T	G	G	C	T	T	G	G	A	G	T	T	T	T	T	C	G
Mh37322_LIB3975	1		G	G	A	A	A	G	C	T	C	C	G	A	T	G	T	A	T	T	T	T	T	G	T	A	C	G	A	C	C	A	T	G	G	C	T	T	G	G	A	G	T	T	T	T	T	C	G
Mh37324_LIB3976	1		G	G	A	A	A	G	C	T	C	C	G	A	T	G	T	A	T	T	T	T	T	G	T	A	C	G	A	C	C	A	T	G	G	C	T	T	G	G	A	G	T	T	T	T	T	C	G
Mh37336_LIB3979	1		G	G	A	A	A	G	C	T	C	C	G	A	T	G	T	A	T	T	T	T	T	G	T	A	C	G	A	C	C	A	T	G	G	C	T	T	G	G	A	G	T	T	T	T	T	C	G
Mh37337_LIB3980	1		G	G	A	A	A	G	C	T	C	C	G	A	T	G	T	A	T	T	T	T	T	G	T	A	C	G	A	C	C	A	T	G	G	C	T	T	G	G	A	G	T	T	T	T	T	C	G
Mh37338_LIB3981	1		G	G	A	A	A	G	C	T	C	C	G	A	T	G	T	A	T	T	T	T	T	G	T	A	C	G	A	C	C	A	T	G	G	C	T	T	G	G	A	G	T	T	T	T	T	C	G
Mh37352_LIB3982	1		G	G	A	A	A	G	C	T	C	C	G	A	T	G	T	A	T	T	T	T	T	G	T	A	C	G	A	C	C	A	T	G	G	C	T	T	G	G	A	G	T	T	T	T	T	C	G
Mh37353_LIB3983	1		G	G	A	A	A	G	C	T	C	C	G	A	T	G	T	A	T	T	T	T	T	G	T	A	C	G	A	C	C	A	T	G	G	C	T	T	G	G	A	G	T	T	T	T	T	C	G
Mh37354_LIB3984	1		G	G	A	A	A	G	C	T	C	C	G	A	T	G	T	A	T	T	T	T	T	G	T	A	C	G	A	C	C	A	T	G	G	C	T	T	G	G	A	G	T	T	T	T	T	C	G
Mh37365_LIB3985	1		G	G	A	A	A	G	C	T	C	C	G	A	T	G	T	A	T	T	T	T	T	G	T	A	C	G	A	C	C	A	T	G	G	C	T	T	G	G	A	G	T	T	T	T	T	C	G
Mh37366_LIB3986	1		G	G	A	A	A	G	C	T	C	C	G	A	T	G	T	A	T	T	T	T	T	G	T	A	C	G	A	C	C	A	T	G	G	C	T	T	G	G	A	G	T	T	T	T	T	C	G
Mh37367_LIB3987	1		G	G	A	A	A	G	C	T	C	C	G	A	T	G	T	A	T	T	T	T	T	G	T	A	C	G	A	C	C	A	T	G	G	C	T	T	G	G	A	G	T	T	T	T	T	C	G
Mh37435_LIB3989	1		G	G	A	A	A	G	C	T	C	C	G	A	T	G	T	A	T	T	T	T	T	G	T	A	C	G	A	C	C	A	T	G	G	C	T	T	G	G	A	G	T	T	T	T	T	C	G
Mh37436_LIB3990	1		G	G	A	A	A	G	C	T	C	C	G	A	T	G	T	A	T	T	T	T	T	G	T	A	C	G	A	C	C	A	T	G	G	C	T	T	G	G	A	G	T	T	T	T	T	C	G
Mh37437_LIB3991	1		G	G	A	A	A	G	C	T	C	C	G	A	T	G	T	A	T	T	T	T	T	G	T	A	C	G	A	C	C	A	T	G	G	C	T	T	G	G	A	G	T	T	T	T	T	C	G
Mh37474_LIB3992	1		G	G	A	A	A	G	C	T	C	C	G	A	T	G	T	A	T	T	T	T	T	G	T	A	C	G	A	C	C	A	T	G	G	C	T	T	G	G	A	G	T	T	T	T	T	C	G
Mh37475_LIB5363	1		G	G	A	A	A	G	C	T	C	C	G	A	T	G	T	A	T	T	T	T	T	G	T	A	C	G	A	C	C	A	T	G	G	C	T	T	G	G	A	G	T	T	T	T	T	C	G
Mh37476_LIB3994	1		G	G	A	A	A	G	C	T	C	C	G	A	T	G	T	A	T	T	T	T	T	G	T	A	C	G	A	C	C	A	T	G	G	C	T	T	G	G	A	G	T	T	T	T	T	C	G
Mh37520_LIB3997	1		G	G	A	A	A	G	C	T	C	C	G	A	T	G	T	A	T	T	T	T	T	G	T	A	C	G	A	C	C	A	T	G	G	C	T	T	G	G	A	G	T	T	T	T	T	C	G
Mh37521_LIB3998	1		G	G	A	A	A	G	C	T	C	C	G	A	T	G	T	A	T	T	T	T	T	G	T	A	C	G	A	C	C	A	T	G	G	C	T	T	G	G	A	G	T	T	T	T	T	C	G
Mh37522_LIB3999	1		G	G	A	A	A	G	C	T	C	C	G	A	T	G	T	A	T	T	T	T	T	G	T	A	C	G	A	C	C	A	T	G	G	C	T	T	G	G	A	G	T	T	T	T	T	C	G
Mh37539_LIB4000	1		G	G	A	A	A	G	C	T	C	C	G	A	T	G	T	A	T	T	T	T	T	G	T	A	C	G	A	C	C	A	T	G	G	C	T	T	G	G	A	G	T	T	T	T	T	C	G
Mh37540_LIB4001	1		G	G	A	A	A	G	C	T	C	C	G	A	T	G	T	A	T	T	T	T	T	G	T	A	C	G	A	C	C	A	T	G	G	C	T	T	G	G	A	G	T	T	T	T	T	C	G
Mh37541_LIB4002	1		G	G	A	A	A	G	C	T	C	C	G	A	T	G	T	A	T	T	T	T	T	G	T	A	C	G	A	C	C	A	T	G	G	C	T	T	G	G	A	G	T	T	T	T	T	C	G
Mh37562_LIB4003	1		G	G	A	A	A	G	C	T	C	C	G	A	T	G	T	A	T	T	T	T	T	G	T	A	C	G	A	C	C	A	T	G	G	C	T	T	G	G	A	G	T	T	T	T	T	C	G
Mh37563_LIB4004	1		G	G	A	A	A	G	C	T	C	C	G	A	T	G	T	A	T	T	T	T	T	G	T	A	C	G	A	C	C	A	T	G	G	C	T	T	G	G	A	G	T	T	T	T	T	C	G
Mh37564_LIB4005	1		G	G	A	A	A	G	C	T	C	C	G	A	T	G	T	A	T	T	T	T	T	G	T	A	C	G	A	C	C	A	T	G	G	C	T	T	G	G	A	G	T	T	T	T	T	C	G
Mh37664_LIB4014	1		G	G	A	A	A	G	C	T	C	C	G	A	T	G	T	A	T	T	T	T	T	G	T	A	C	G	A	C	C	A	T	G	G	C	T	T	G	G	A	G	T	T	T	T	T	C	G
Mh37666_LIB4015	1		G	G	A	A	A	G	C	T	C	C	G	A	T	G	T	A	T	T	T	T	T	G	T	A	C	G	A	C	C	A	T	G	G	C	T	T	G	G	A	G	T	T	T	T	T	C	G
Mh37709_LIB4022	1		G	G	A	A	A	G	C	T	C	C	G	A	T	G	T	A	T	T	T	T	T	G	T	A	C	G	A	C	C	A	T	G	G	C	T	T	G	G	A	G	T	T	T	T	T	C	G
Mh37711_LIB4024	1		G	G	A	A	A	G	C	T	C	C	G	A	T	G	T	A	T	T	T	T	T	G	T	A	C	G	A	C	C	A	T	G	G	C	T	T	G	G	A	G	T	T	T	T	T	C	G
Mh37734_LIB4025	1		G	G	A	A	A	G	C	T	C	C	G	A	T	G	T	A	T	T	T	T	T	G	T	A	C	G	A	C	C	A	T	G	G	C	T	T	G	G	A	G	T	T	T	T	T	C	G
Mh37735_LIB4026	1		G	G	A	A	A	G	C	T	C	C	G	A	T	G	T	A	T	T	T	T	T	G	T	A	C	G	A	C	C	A	T	G	G	C	T	T	G	G	A	G	T	T	T	T	T	C	G
Mh37736_LIB4027	1		G	G	A	A	A	G	C	T	C	C	G	A	T	G	T	A	T	T	T	T	T	G	T	A	C	G	A	C	C	A	T	G	G	C	T	T	G	G	A	G	T	T	T	T	T	C	G
Mh37754_LIB4028	1		G	G	A	A	A	G	C	T	C	C	G	A	T	G	T	A	T	T	T	T	T	G	T	A	C	G	A	C	C	A	T	G	G	C	T	T	G	G	A	G	T	T	T	T	T	C	G
Mh37755_LIB4029	1		G	G	A	A	A	G	C	T	C	C	G	A	T	G	T	A	T	T	T	T	T	G	T	A	C	G	A	C	C	A	T	G	G	C	T	T	G	G	A	G	T	T	T	T	T	C	G
Mh37756_LIB4030	1		G	G	A	A	A	G	C	T	C	C	G	A	T	G	T	A	T	T	T	T	T	G	T	A	C	G	A	C	C	A	T	G	G	C	T	T	G	G	A	G	T	T	T	T	T	C	G
Mh37766_LIB4031	1		G	G	A	A	A	G	C	T	C	C	G	A	T	G	T	A	T	T	T	T	T	G	T	A	C	G	A	C	C	A	T	G	G	C	T	T	G	G	A	G	T	T	T	T	T	C	G
Mh37767_LIB4032	1		G	G	A	A	A	G	C	T	C	C	G	A	T	G	T	A	T	T	T	T	T	G	T	A	C	G	A	C	C	A	T	G	G	C	T	T	G	G	A	G	T	T	T	T	T	C	G
Mh37768_LIB4033	1		G	G	A	A	A	G	C	T	C	C	G	A	T	G	T	A	T	T	T	T	T	G	T	A	C	G	A	C	C	A	T	G	G	C	T	T	G	G	A	G	T	T	T	T	T	C	G
Mh37778_LIB4034	1		G	G	A	A	A	G	C	T	C	C	G	A	T	G	T	A	T	T	T	T	T	G	T	A	C	G	A	C	C	A	T	G	G	C	T	T	G	G	A	G	T	T	T	T	T	C	G
Mh37779_LIB4035	1		G	G	A	A	A	G	C	T	C	C	G	A	T	G	T	A	T	T	T	T	T	G	T	A	C	G	A	C	C	A	T	G	G	C	T	T	G	G	A	G	T	T	T	T	T	C	G
Mh37780_LIB4036	1		G	G	A	A	A	G	C	T	C	C	G	A	T	G	T	A	T	T	T	T	T	G	T	A	C	G	A	C	C	A	T	G	G	C	T	T	G	G	A	G	T	T	T	T	T	C	G
Mh37821_LIB5364	1		G	G	A	A	A	G	C	T	C	C	G	A	T	G	T	A	T	T	T	T	T	G	T	A	C	G	A	C	C	A	T	G	G	C	T	T	G	G	A	G	T	T	T	T	T	C	G
Mh37822_LIB4041	1		G	G	A	A	A	G	C	T	C	C	G	A	T	G	T	A	T	T	T	T	T	G	T	A	C	G	A	C	C	A	T	G	G	C	T	T	G	G	A	G	T	T	T	T	T	C	G
Mh37823_LIB4042	1		G	G	A	A	A	G	C	T	C	C	G	A	T	G	T	A	T	T	T	T	T	G	T	A	C	G	A	C	C	A	T	G	G	C	T	T	G	G	A	G	T	T	T	T	T	C	G
Mh37849_LIB4046	1		G	G	A	A	A	G	C	T	C	C	G	A	T	G	T	A	T	T	T	T	T	G	T	A	C	G	A	C	C	A	T	G	G	C	T	T	G	G	A	G	T	T	T	T	T	C	G
Mh37880_LIB5365	1		G	G	A	A	A	G	C	T	C	C	G	A	T	G	T	A	T	T	T	T	T	G	T	A	C	G	A	C	C	A	T	G	G	C	T	T	G	G	A	G	T	T	T	T	T	C	G
Mh37881_LIB4051	1		G	G	A	A	A	G	C	T	C	C	G	A	T	G	T	A	T	T	T	T	T	G	T	A	C	G	A	C	C	A	T	G	G	C	T	T	G	G	A	G	T	T	T	T	T	C	G
Mh37882_LIB4052	1		G	G	A	A	A	G	C	T	C	C	G	A	T	G	T	A	T	T	T	T	T	G	T	A	C	G	A	C	C	A	T	G	G	C	T	T	G	G	A	G	T	T	T	T	T	C	G
Mh37902_LIB4053	1		G	G	A	A	A	G	C	T	C	C	G	A	T	G	T	A	T	T	T	T	T	G	T	A	C	G	A	C	C	A	T	G	G	C	T	T	G	G	A	G	T	T	T	T	T	C	G
Mh37903_LIB4054	1		G	G	A	A	A	G	C	T	C	C	G	A	T	G	N	N	N	T	T	T	T	G	T	A	C	G	A	C	C	A	T	G	G	C	T	T	G	G	A	G	T	T	T	T	T	C	G
Mh37904_LIB5366	1		G	G	A	A	A	G	C	T	C	C	G	A	T	G	T	A	T	T	T	T	T	G	T	A	C	G	A	C	C	A	T	G	G	C	T	T	G	G	A	G	T	T	T	T	T	C	G
Mh37915_LIB5314	1		G	G	A	A	A	G	C	T	C	C	G	A	T	G	T	A	T	T	T	T	T	G	T	A	C	G	A	C	C	A	T	G	G	C	T	T	G	G	A	G	T	T	T	T	T	C	G
Mh37916_LIB4057	1		G	G	A	A	A	G	C	T	C	C	G	A	T	G	T	A	T	T	T	T	T	G	T	A	C	G	A	C	C	A	T	G	G	C	T	T	G	G	A	G	T	T	T	T	T	C	G
Mh37917_LIB4058	1		G	G	A	A	A	G	C	T	C	C	G	A	T	G	T	A	T	T	T	T	T	G	T	A	C	G	A	C	C	A	T	G	G	C	T	T	G	G	A	G	T	T	T	T	T	C	G
Mh37956_LIB4059	1		G	G	A	A	A	G	C	T	C	C	G	A	T	G	T	A	T	T	T	T	T	G	T	A	C	G	A	C	C	A	T	G	G	C	T	T	G	G	A	G	T	T	T	T	T	C	G
Mh37957_LIB4060	1		G	G	A	A	A	G	C	T	C	C	G	A	T	G	T	A	T	T	T	T	T	G	T	A	C	G	A	C	C	A	T	G	G	C	T	T	G	G	A	G	T	T	T	T	T	C	G
Mh38072_LIB4061	1		G	G	A	A	A	G	C	T	C	C	G	A	T	G	T	A	T	T	T	T	T	G	T	A	C	G	A	C	C	A	T	G	G	C	T	T	G	G	A	G	T	T	T	T	T	C	G
Mh38073_LIB4062	1		G	G	A	A	A	G	C	T	C	C	G	A	T	G	T	A	T	T	T	T	T	G	T	A	C	G	A	C	C	A	T	G	G	C	T	T	G	G	A	G	T	T	T	T	T	C	G
Mh38074_LIB4063	1		G	G	A	A	A	G	C	T	C	C	G	A	T	G	T	A	T	T	T	T	T	G	T	A	C	G	A	C	C	A	T	G	G	C	T	T	G	G	A	G	T	T	T	T	T	C	G
Mh38089_LIB4064	1		G	G	A	A	A	G	C	T	C	C	G	A	T	G	T	A	T	T	T	T	T	G	T	A	C	G	A	C	C	A	T	G	G	C	T	T	G	G	A	G	T	T	T	T	T	C	G
Mh38090_LIB4065	1		G	G	A	A	A	G	C	T	C	C	G	A	T	G	T	A	T	T	T	T	T	G	T	A	C	G	A	C	C	A	T	G	G	C	T	T	G	G	A	G	T	T	T	T	T	C	G
Mh38091_LIB4066	1		G	G	A	A	A	G	C	T	C	C	G	A	T	G	T	A	T	T	T	T	T	G	T	A	C	G	A	C	C	A	T	G	G	C	T	T	G	G	A	G	T	T	T	T	T	C	G
Mh38101_LIB4067	1		G	G	A	A	A	G	C	T	C	C	G	A	T	G	T	A	T	T	T	T	T	G	T	A	C	G	A	C	C	A	T	G	G	C	T	T	G	G	A	G	T	T	T	T	T	C	G
Mh38102_LIB4068	1		G	G	A	A	A	G	C	T	C	C	G	A	T	G	T	A	T	T	T	T	T	G	T	A	C	G	A	C	C	A	T	G	G	C	T	T	G	G	A	G	T	T	T	T	T	C	G
Mh38103_LIB4069	1		G	G	A	A	A	G	C	T	C	C	G	A	T	G	T	A	T	T	T	T	T	G	T	A	C	G	A	C	C	A	T	G	G	C	T	T	G	G	A	G	T	T	T	T	T	C	G
Mh38113_LIB4070	1		G	G	A	A	A	G	C	T	C	C	G	A	T	G	T	A	T	T	T	T	T	G	T	A	C	G	A	C	C	A	T	G	G	C	T	T	G	G	A	G	T	T	T	T	T	C	G
Mh38114_LIB4099	1		G	G	A	A	A	G	C	T	C	C	G	A	T	G	T	A	T	T	T	T	T	G	T	A	C	G	A	C	C	A	T	G	G	C	T	T	G	G	A	G	T	T	T	T	T	C	G
Mh38115_LIB4100	1		G	G	A	A	A	G	C	T	C	C	G	A	T	G	T	A	T	T	T	T	T	G	T	A	C	G	A	C	C	A	T	G	G	C	T	T	G	G	A	G	T	T	T	T	T	C	G
Mh38119_LIB4101	1		G	G	A	A	A	G	C	T	C	C	G	A	T	G	T	A	T	T	T	T	T	G	T	A	C	G	A	C	C	A	T	G	G	C	T	T	G	G	A	G	T	T	T	T	T	C	G
Mh38120_LIB4102	1		G	G	A	A	A	G	C	T	C	C	G	A	T	G	T	A	T	T	T	T	T	G	T	A	C	G	A	C	C	A	T	G	G	C	T	T	G	G	A	G	T	T	T	T	T	C	G
Mh38121_LIB4103	1		G	G	A	A	A	G	C	T	C	C	G	A	T	G	T	A	T	T	T	T	T	G	T	A	C	G	A	C	C	A	T	G	G	C	T	T	G	G	A	G	T	T	T	T	T	C	G
Mh38134_LIB4104	1		G	G	A	A	A	G	C	T	C	C	G	A	T	G	T	A	T	T	T	T	T	G	T	A	C	G	A	C	C	A	T	G	G	C	T	T	G	G	A	G	T	T	T	T	T	C	G
Mh38135_LIB4105	1		G	G	A	A	A	G	C	T	C	C	G	A	T	G	T	A	T	T	T	T	T	G	T	A	C	G	A	C	C	A	T	G	G	C	T	T	G	G	A	G	T	T	T	T	T	C	G
Mh38136_LIB4106	1		G	G	A	A	A	G	C	T	C	C	G	A	T	G	T	A	T	T	T	T	T	G	T	A	C	G	A	C	C	A	T	G	G	C	T	T	G	G	A	G	T	T	T	T	T	C	G
Mh38146_LIB4107	1		G	G	A	A	A	G	C	T	C	C	G	A	T	G	T	A	T	T	T	T	T	G	T	A	C	G	A	C	C	A	T	G	G	C	T	T	G	G	A	G	T	T	T	T	T	C	G
Mh38147_LIB4108	1		G	G	A	A	A	G	C	T	C	C	G	A	T	G	T	A	T	T	T	T	T	G	T	A	C	G	A	C	C	A	T	G	G	C	T	T	G	G	A	G	T	T	T	T	T	C	G
Mh38148_LIB4109	1		G	G	A	A	A	G	C	T	C	C	G	A	T	G	T	A	T	T	T	T	T	G	T	A	C	G	A	C	C	A	T	G	G	C	T	T	G	G	A	G	T	T	T	T	T	C	G
Mh38158_LIB4110	1		G	G	A	A	A	G	C	T	C	C	G	A	T	G	N	N	N	N	N	N	N	N	N	A	C	G	A	C	C	A	T	G	G	C	T	T	G	G	A	G	T	T	T	T	T	C	G
Mh38159_LIB4111	1		G	G	A	A	A	G	C	T	C	C	G	A	T	G	T	A	T	T	T	T	T	G	T	A	C	G	A	C	C	A	T	G	G	C	T	T	G	G	A	G	T	T	T	T	T	C	G
Mh38160_LIB4112	1		G	G	A	A	A	G	C	T	C	C	G	A	T	G	T	A	T	T	T	T	T	G	T	A	C	G	A	C	C	A	T	G	G	C	T	T	G	G	A	G	T	T	T	T	T	C	G
Mh38164_LIB4113	1		G	G	A	A	A	G	C	T	C	C	G	A	T	G	T	A	T	T	T	T	T	G	T	A	C	G	A	C	C	A	T	G	G	C	T	T	G	G	A	G	T	T	T	T	T	C	G
Mh38165_LIB4114	1		G	G	A	A	A	G	C	T	C	C	G	A	T	G	T	A	T	T	T	T	T	G	T	A	C	G	A	C	C	A	T	G	G	C	T	T	G	G	A	G	T	T	T	T	T	C	G
Mh38166_LIB4115	1		G	G	A	A	A	G	C	T	C	C	G	A	T	G	T	A	T	T	T	T	T	G	T	A	C	G	A	C	C	A	T	G	G	C	T	T	G	G	A	G	T	T	T	T	T	C	G
Mh38176_LIB4116	1		G	G	A	A	A	G	C	T	C	C	G	A	T	G	T	A	T	T	T	T	T	G	T	A	C	G	A	C	C	A	T	G	G	C	T	T	G	G	A	G	T	T	T	T	T	C	G
Mh38177_LIB4117	1		G	G	A	A	A	G	C	T	C	C	G	A	T	G	T	A	T	T	T	T	T	G	T	A	C	G	A	C	C	A	T	G	G	C	T	T	G	G	A	G	T	T	T	T	T	C	G
Mh38178_LIB4118	1		G	G	A	A	A	G	C	T	C	C	G	A	T	G	T	A	T	T	T	T	T	G	T	A	C	G	A	C	C	A	T	G	G	C	T	T	G	G	A	G	T	T	T	T	T	C	G
Mh38188_LIB4119	1		G	G	A	A	A	G	C	T	C	C	G	A	T	G	T	A	T	T	T	T	T	G	T	A	C	G	A	C	C	A	T	G	G	C	T	T	G	G	A	G	T	T	T	T	T	C	G
Mh38189_LIB4120	1		G	G	A	A	A	G	C	T	C	C	G	A	T	G	N	N	N	N	N	N	N	N	N	A	C	G	A	C	C	A	T	G	G	C	T	T	G	G	A	G	T	T	T	T	T	C	G
Mh38190_LIB4121	1		G	G	A	A	A	G	C	T	C	C	G	A	T	G	T	A	T	T	T	T	T	G	T	A	C	G	A	C	C	A	T	G	G	C	T	T	G	G	A	G	T	T	T	T	T	C	G
Mh38200_LIB4122	1		G	G	A	A	A	G	C	T	C	C	G	A	T	G	T	A	T	T	T	T	T	G	T	A	C	G	A	C	C	A	T	G	G	C	T	T	G	G	A	G	T	T	T	T	T	C	G
Mh38201_LIB4123	1		G	G	A	A	A	G	C	T	C	C	G	A	T	G	T	A	T	T	T	T	T	G	T	A	C	G	A	C	C	A	T	G	G	C	T	T	G	G	A	G	T	T	T	T	T	C	G
Mh38202_LIB4124	1		G	G	A	A	A	G	C	T	C	C	G	A	T	G	T	A	T	T	T	T	T	G	T	A	C	G	A	C	C	A	T	G	G	C	T	T	G	G	A	G	T	T	T	T	T	C	G
Mh38212_LIB4125	1		G	G	A	A	A	G	C	T	C	C	G	A	T	G	T	A	T	T	T	T	T	G	T	A	C	G	A	C	C	A	T	G	G	C	T	T	G	G	A	G	T	T	T	T	T	C	G
Mh38213_LIB4126	1		G	G	A	A	A	G	C	T	C	C	G	A	T	G	T	A	T	T	T	T	T	G	T	A	C	G	A	C	C	A	T	G	G	C	T	T	G	G	A	G	T	T	T	T	T	C	G
Mh38214_LIB4127	1		G	G	A	A	A	G	C	T	C	C	G	A	T	G	T	A	T	T	T	T	T	G	T	A	C	G	A	C	C	A	T	G	G	C	T	T	G	G	A	G	T	T	T	T	T	C	G
Mh38226_LIB4128	1		G	G	A	A	A	G	C	T	C	C	G	A	T	G	T	A	T	T	T	T	T	G	T	A	C	G	A	C	C	A	T	G	G	C	T	T	G	G	A	G	T	T	T	T	T	C	G
Mh38236_LIB4129	1		G	G	A	A	A	G	C	T	C	C	G	A	T	G	T	A	T	T	T	T	T	G	T	A	C	G	A	C	C	A	T	G	G	C	T	T	G	G	A	G	T	T	T	T	T	C	G
Mh38237_LIB4130	1		G	G	A	A	A	G	C	T	C	C	G	A	T	G	T	A	T	T	T	T	T	G	T	A	C	G	A	C	C	A	T	G	G	C	T	T	G	G	A	G	T	T	T	T	T	C	G
Mh38238_LIB4131	1		G	G	A	A	A	G	C	T	C	C	G	A	T	G	T	A	T	T	T	T	T	G	T	A	C	G	A	C	C	A	T	G	G	C	T	T	G	G	A	G	T	T	T	T	T	C	G
Mh38248_LIB4132	1		G	G	A	A	A	G	C	T	C	C	G	A	T	G	T	A	T	T	T	T	T	G	T	A	C	G	A	C	C	A	T	G	G	C	T	T	G	G	A	G	T	T	T	T	T	C	G
Mh38249_LIB4133	1		G	G	A	A	A	G	C	T	C	C	G	A	T	G	T	A	T	T	T	T	T	G	T	A	C	G	A	C	C	A	T	G	G	C	T	T	G	G	A	G	T	T	T	T	T	C	G
Mh38250_LIB4134	1		G	G	A	A	A	G	C	T	C	C	G	A	T	G	T	A	T	T	T	T	T	G	T	A	C	G	A	C	C	A	T	G	G	C	T	T	G	G	A	G	T	T	T	T	T	C	G
Mh38266_LIB4135	1		G	G	A	A	A	G	C	T	C	C	G	A	T	G	T	A	T	T	T	T	T	G	T	A	C	G	A	C	C	A	T	G	G	C	T	T	G	G	A	G	T	T	T	T	T	C	G
Mh38267_LIB4136	1		G	G	A	A	A	G	C	T	C	C	G	A	T	G	T	A	T	T	T	T	T	G	T	A	C	G	A	C	C	A	T	G	G	C	T	T	G	G	A	G	T	T	T	T	T	C	G
Mh38268_LIB4137	1		G	G	A	A	A	G	C	T	C	C	G	A	T	G	T	A	T	T	T	T	T	G	T	A	C	G	A	C	C	A	T	G	G	C	T	T	G	G	A	G	T	T	T	T	T	C	G
Mh38278_LIB4138	1		G	G	A	A	A	G	C	T	C	C	G	A	T	G	T	A	T	T	T	T	T	G	T	A	C	G	A	C	C	A	T	G	G	C	T	T	G	G	A	G	T	T	T	T	T	C	G
Mh38279_LIB4139	1		G	G	A	A	A	G	C	T	C	C	G	A	T	G	T	A	T	T	T	T	T	G	T	A	C	G	A	C	C	A	T	G	G	C	T	T	G	G	A	G	T	T	T	T	T	C	G
Mh38280_LIB4140	1		G	G	A	A	A	G	C	T	C	C	G	A	T	G	T	A	T	T	T	T	T	G	T	A	C	G	A	C	C	A	T	G	G	C	T	T	G	G	A	G	T	T	T	T	T	C	G
Mh38290_LIB5333	1		G	G	A	A	A	G	C	T	C	C	G	A	T	G	T	A	T	T	T	T	T	G	T	A	C	G	A	C	C	A	T	G	G	C	T	T	G	G	A	G	T	T	T	T	T	C	G
Mh38291_LIB4142	1		G	G	A	A	A	G	C	T	C	C	G	A	T	G	T	A	T	T	T	T	T	G	T	A	C	G	A	C	C	A	T	G	G	C	T	T	G	G	A	G	T	T	T	T	T	C	G
Mh38292_LIB4143	1		G	G	A	A	A	G	C	T	C	C	G	A	T	G	T	A	T	T	T	T	T	G	T	A	C	G	A	C	C	A	T	G	G	C	T	T	G	G	A	G	T	T	T	T	T	C	G
Mh38302_LIB4144	1		G	G	A	A	A	G	C	T	C	C	G	A	T	G	T	A	T	T	T	T	T	G	T	A	C	G	A	C	C	A	T	G	G	C	T	T	G	G	A	G	T	T	T	T	T	C	G
Mh38304_LIB4145	1		G	G	A	A	A	G	C	T	C	C	G	A	T	G	T	A	T	T	T	T	T	G	T	A	C	G	A	C	C	A	T	G	G	C	T	T	G	G	A	G	T	T	T	T	T	C	G
Mh38314_LIB4146	1		G	G	A	A	A	G	C	T	C	C	G	A	T	G	T	A	T	T	T	T	T	G	T	A	C	G	A	C	C	A	T	G	G	C	T	T	G	G	A	G	T	T	T	T	T	C	G
Mh38315_LIB4147	1		G	G	A	A	A	G	C	T	C	C	G	A	T	G	T	A	T	T	T	T	T	G	T	A	C	G	A	C	C	A	T	G	G	C	T	T	G	G	A	G	T	T	T	T	T	C	G
Mh38316_LIB4148	1		G	G	A	A	A	G	C	T	C	C	G	A	T	G	T	A	T	T	T	T	T	G	T	A	C	G	A	C	C	A	T	G	G	C	T	T	G	G	A	G	T	T	T	T	T	C	G
Mh38329_LIB4149	1		G	G	A	A	A	G	C	T	C	C	G	A	T	G	T	A	T	T	T	T	T	G	T	A	C	G	A	C	C	A	T	G	G	C	T	T	G	G	A	G	T	T	T	T	T	C	G
Mh38330_LIB4150	1		G	G	A	A	A	G	C	T	C	C	G	A	T	G	T	A	T	T	T	T	T	G	T	A	C	G	A	C	C	A	T	G	G	C	T	T	G	G	A	G	T	T	T	T	T	C	G
Mh38331_LIB4151	1		G	G	A	A	A	G	C	T	C	C	G	A	T	G	T	A	T	T	T	T	T	G	T	A	C	G	A	C	C	A	T	G	G	C	T	T	G	G	A	G	T	T	T	T	T	C	G
Mh38341_LIB4152	1		G	G	A	A	A	G	C	T	C	C	G	A	T	G	T	A	T	T	T	T	T	G	T	A	C	G	A	C	C	A	T	G	G	C	T	T	G	G	A	G	T	T	T	T	T	C	G
Mh38342_LIB4153	1		G	G	A	A	A	G	C	T	C	C	G	A	T	G	T	A	T	T	T	T	T	G	T	A	C	G	A	C	C	A	T	G	G	C	T	T	G	G	A	G	T	T	T	T	T	C	G
Mh38343_LIB4154	1		G	G	A	A	A	G	C	T	C	C	G	A	T	G	T	A	T	T	T	T	T	G	T	A	C	G	A	C	C	A	T	G	G	C	T	T	G	G	A	G	T	T	T	T	T	C	G
Mh38353_LIB4155	1		G	G	A	A	A	G	C	T	C	C	G	A	T	G	T	A	T	T	T	T	T	G	T	A	C	G	A	C	C	A	T	G	G	C	T	T	G	G	A	G	T	T	T	T	T	C	G
Mh38354_LIB4156	1		G	G	A	A	A	G	C	T	C	C	G	A	T	G	T	A	T	T	T	T	T	G	T	A	C	G	A	C	C	A	T	G	G	C	T	T	G	G	A	G	T	T	T	T	T	C	G
Mh38355_LIB4157	1		G	G	A	A	A	G	C	T	C	C	G	A	T	G	T	A	T	T	T	T	T	G	T	A	C	G	A	C	C	A	T	G	G	C	T	T	G	G	A	G	T	T	T	T	T	C	G
Mh38365_LIB4158	1		G	G	A	A	A	G	C	T	C	C	G	A	T	G	T	A	T	T	T	T	T	G	T	A	C	G	A	C	C	A	T	G	G	C	T	T	G	G	A	G	T	T	T	T	T	C	G
Mh38389_LIB4162	1		G	G	A	A	A	G	C	T	C	C	G	A	T	G	T	A	T	T	T	T	T	G	T	A	C	G	A	C	C	A	T	G	G	C	T	T	G	G	A	G	T	T	T	T	T	C	G
Mh38390_LIB4163	1		G	G	A	A	A	G	C	T	C	C	G	A	T	G	T	A	T	T	T	T	T	G	T	A	C	G	A	C	C	A	T	G	G	C	T	T	G	G	A	G	T	T	T	T	T	C	G
Mh38391_LIB4164	1		G	G	A	A	A	G	C	T	C	C	G	A	T	G	T	A	T	T	T	T	T	G	T	A	C	G	A	C	C	A	T	G	G	C	T	T	G	G	A	G	T	T	T	T	T	C	G
Mh38445_LIB4170	1		G	G	A	A	A	G	C	T	C	C	G	A	T	G	T	A	T	T	T	T	T	G	T	A	C	G	A	C	C	A	T	G	G	C	T	T	G	G	A	G	T	T	T	T	T	C	G
Mh38446_LIB4171	1		G	G	A	A	A	G	C	T	C	C	G	A	T	G	T	A	T	T	T	T	T	G	T	A	C	G	A	C	C	A	T	G	G	C	T	T	G	G	A	G	T	T	T	T	T	C	G
Mh38447_LIB4172	1		G	G	A	A	A	G	C	T	C	C	G	A	T	G	T	A	T	T	T	T	T	G	T	A	C	G	A	C	C	A	T	G	G	C	T	T	G	G	A	G	T	T	T	T	T	C	G
Mh38461_LIB4173	1		G	G	A	A	A	G	C	T	C	C	G	A	T	G	T	A	T	T	T	T	T	G	T	A	C	G	A	C	C	A	T	G	G	C	T	T	G	G	A	G	T	T	T	T	T	C	G
Mh38463_LIB5334	1		G	G	A	A	A	G	C	T	C	C	G	A	T	G	T	A	T	T	T	T	T	G	T	A	C	G	A	C	C	A	T	G	G	C	T	T	G	G	A	G	T	T	T	T	T	C	G
Mh38464_LIB4175	1		G	G	A	A	A	G	C	T	C	C	G	A	T	G	T	A	T	T	T	T	T	G	T	A	C	G	A	C	C	A	T	G	G	C	T	T	G	G	A	G	T	T	T	T	T	C	G
Mh38465_LIB4176	1		G	G	A	A	A	G	C	T	C	C	G	A	T	G	T	A	T	T	T	T	T	G	T	A	C	G	A	C	C	A	T	G	G	C	T	T	G	G	A	G	T	T	T	T	T	C	G
Mh38509_LIB4178	1		G	G	A	A	A	G	C	T	C	C	G	A	T	G	T	A	T	T	T	T	T	G	T	A	C	G	A	C	C	A	T	G	G	C	T	T	G	G	A	G	T	T	T	T	T	C	G
Mh38510_LIB4179	1		G	G	A	A	A	G	C	T	C	C	G	A	T	G	T	A	T	T	T	T	T	G	T	A	C	G	A	C	C	A	T	G	G	C	T	T	G	G	A	G	T	T	T	T	T	C	G
Mh38511_LIB4180	1		G	G	A	A	A	G	C	T	C	C	G	A	T	G	T	A	T	T	T	T	T	G	T	A	C	G	A	C	C	A	T	G	G	C	T	T	G	G	A	G	T	T	T	T	T	C	G
Mh38521_LIB4181	1		G	G	A	A	A	G	C	T	C	C	G	A	T	G	T	A	T	T	T	T	T	G	T	A	C	G	A	C	C	A	T	G	G	C	T	T	G	G	A	G	T	T	T	T	T	C	G
Mh38522_LIB4182	1		G	G	A	A	A	G	C	T	C	C	G	A	T	G	T	A	T	T	T	T	T	G	T	A	C	G	A	C	C	A	T	G	G	C	T	T	G	G	A	G	T	T	T	T	T	C	G
Mh38523_LIB4183	1		G	G	A	A	A	G	C	T	C	C	G	A	T	G	T	A	T	T	T	T	T	G	T	A	C	G	A	C	C	A	T	G	G	C	T	T	G	G	A	G	T	T	T	T	T	C	G
Mh38969_LIB5426	1		G	G	A	A	A	G	C	T	C	C	G	A	T	G	T	A	T	T	T	T	T	G	T	A	C	G	A	C	C	A	T	G	G	C	T	T	G	G	A	G	T	T	T	T	T	C	G
Mh38970_LIB5427	1		G	G	A	A	A	G	C	T	C	C	G	A	T	G	T	A	T	T	T	T	T	G	T	A	C	G	A	C	C	A	T	G	G	C	T	T	G	G	A	G	T	T	T	T	T	C	G
Mh38971_LIB5428	1		G	G	A	A	A	G	C	T	C	C	G	A	T	G	T	A	T	T	T	T	T	G	T	A	C	G	A	C	C	A	T	G	G	C	T	T	G	G	A	G	T	T	T	T	T	C	G
Mh39034_LIB5436	1		G	G	A	A	A	G	C	T	C	C	G	A	T	G	T	A	T	T	T	T	T	G	T	A	C	G	A	C	C	A	T	G	G	C	T	T	G	G	A	G	T	T	T	T	T	C	G
Mh39035_LIB5437	1		G	G	A	A	A	G	C	T	C	C	G	A	T	G	T	A	T	T	T	T	T	G	T	A	C	G	A	C	C	A	T	G	G	C	T	T	G	G	A	G	T	T	T	T	T	C	G
Mh39036_LIB5438	1		G	G	A	A	A	G	C	T	C	C	G	A	T	G	T	A	T	T	T	T	T	G	T	A	C	G	A	C	C	A	T	G	G	C	T	T	G	G	A	G	T	T	T	T	T	C	G
Mh39047_LIB5439	1		G	G	A	A	A	G	C	T	C	C	G	A	T	G	T	A	T	T	T	T	T	G	T	A	C	G	A	C	C	A	T	G	G	C	T	T	G	G	A	G	T	T	T	T	T	C	G
Mh39048_LIB5440	1		G	G	A	A	A	G	C	T	C	C	G	A	T	G	T	A	T	T	T	T	T	G	T	A	C	G	A	C	C	A	T	G	G	C	T	T	G	G	A	G	T	T	T	T	T	C	G
Mh39049_LIB5441	1		G	G	A	A	A	G	C	T	C	C	G	A	T	G	T	A	T	T	T	T	T	G	T	A	C	G	A	C	C	A	T	G	G	C	T	T	G	G	A	G	T	T	T	T	T	C	G
Mh39059_LIB5442	1		G	G	A	A	A	G	C	T	C	C	G	A	T	G	T	A	T	T	T	T	T	G	T	A	C	G	A	C	C	A	T	G	G	C	T	T	G	G	A	G	T	T	T	T	T	C	G
Mh39060_LIB5443	1		G	G	A	A	A	G	C	T	C	C	G	A	T	G	T	A	T	T	T	T	T	G	T	A	C	G	A	C	C	A	T	G	G	C	T	T	G	G	A	G	T	T	T	T	T	C	G
Mh39061_LIB5444	1		G	G	A	A	A	G	C	T	C	C	G	A	T	G	T	A	T	T	T	T	T	G	T	A	C	G	A	C	C	A	T	G	G	C	T	T	G	G	A	G	T	T	T	T	T	C	G
Mh39107_LIB5445	1		G	G	A	A	A	G	C	T	C	C	G	A	T	G	T	A	T	T	T	T	T	G	T	A	C	G	A	C	C	A	T	G	G	C	T	T	G	G	A	G	T	T	T	T	T	C	G
Mh39108_LIB5446	1		G	G	A	A	A	G	C	T	C	C	G	A	T	G	T	A	T	T	T	T	T	G	T	A	C	G	A	C	C	A	T	G	G	C	T	T	G	G	A	G	T	T	T	T	T	C	G
Mh39109_LIB5447	1		G	G	A	A	A	G	C	T	C	C	G	A	T	G	T	A	T	T	T	T	T	G	T	A	C	G	A	C	C	A	T	G	G	C	T	T	G	G	A	G	T	T	T	T	T	C	G
Mh39179_LIB5460	1		G	G	A	A	A	G	C	T	C	C	G	A	T	G	T	A	T	T	T	T	T	G	T	A	C	G	A	C	C	A	T	G	G	C	T	T	G	G	A	G	T	T	T	T	T	C	G
Mh39180_LIB5461	1		G	G	A	A	A	G	C	T	C	C	G	A	T	G	T	A	T	T	T	T	T	G	T	A	C	G	A	C	C	A	T	G	G	C	T	T	G	G	A	G	T	T	T	T	T	C	G
Mh39181_LIB5462	1		G	G	A	A	A	G	C	T	C	C	G	A	T	G	T	A	T	T	T	T	T	G	T	A	C	G	A	C	C	A	T	G	G	C	T	T	G	G	A	G	T	T	T	T	T	C	G
Mh39192_LIB5464	1		G	G	A	A	A	G	C	T	C	C	G	A	T	G	T	A	T	T	T	T	T	G	T	A	C	G	A	C	C	A	T	G	G	C	T	T	G	G	A	G	T	T	T	T	T	C	G
Mh39193_LIB5465	1		G	G	A	A	A	G	C	T	C	C	G	A	T	G	T	A	T	T	T	T	T	G	T	A	C	G	A	C	C	A	T	G	G	C	T	T	G	G	A	G	T	T	T	T	T	C	G
Mh39233_LIB5472	1		G	G	A	A	A	G	C	T	C	C	G	A	T	G	T	A	T	T	T	T	T	G	T	A	C	G	A	C	C	A	T	G	G	C	T	T	G	G	A	G	T	T	T	T	T	C	G
Mh39234_LIB5473	1		G	G	A	A	A	G	C	T	C	C	G	A	T	G	T	A	T	T	T	T	T	G	T	A	C	G	A	C	C	A	T	G	G	C	T	T	G	G	A	G	T	T	T	T	T	C	G
Mh39235_LIB5474	1		G	G	A	A	A	G	C	T	C	C	G	A	T	G	T	A	T	T	T	T	T	G	T	A	C	G	A	C	C	A	T	G	G	C	T	T	G	G	A	G	T	T	T	T	T	C	G
Mh39257_LIB5475	1		G	G	A	A	A	G	C	T	C	C	G	A	T	G	T	A	T	T	T	T	T	G	T	A	C	G	A	C	C	A	T	G	G	C	T	T	G	G	A	G	T	T	T	T	T	C	G
Mh39258_LIB5476	1		G	G	A	A	A	G	C	T	C	C	G	A	T	G	T	A	T	T	T	T	T	G	T	A	C	G	A	C	C	A	T	G	G	C	T	T	G	G	A	G	T	T	T	T	T	C	G
Mh39259_LIB5477	1		G	G	A	A	A	G	C	T	C	C	G	A	T	G	T	A	T	T	T	T	T	G	T	A	C	G	A	C	C	A	T	G	G	C	T	T	G	G	A	G	T	T	T	T	T	C	G
Mh39260_LIB5478	1		G	G	A	A	A	G	C	T	C	C	G	A	T	G	T	A	T	T	T	T	T	G	T	A	C	G	A	C	C	A	T	G	G	C	T	T	G	G	A	G	T	T	T	T	T	C	G
Mh39270_LIB5479	1		G	G	A	A	A	G	C	T	C	C	G	A	T	G	T	A	T	T	T	T	T	G	T	A	C	G	A	C	C	A	T	G	G	C	T	T	G	G	A	G	T	T	T	T	T	C	G
Mh39271_LIB5480	1		G	G	A	A	A	G	C	T	C	C	G	A	T	G	T	A	T	T	T	T	T	G	T	A	C	G	A	C	C	A	T	G	G	C	T	T	G	G	A	G	T	T	T	T	T	C	G
Mh39272_LIB5481	1		G	G	A	A	A	G	C	T	C	C	G	A	T	G	T	A	T	T	T	T	T	G	T	A	C	G	A	C	C	A	T	G	G	C	T	T	G	G	A	G	T	T	T	T	T	C	G
Mh39274_LIB5482	1		G	G	A	A	A	G	C	T	C	C	G	A	T	G	T	A	T	T	T	T	T	G	T	A	C	G	A	C	C	A	T	G	G	C	T	T	G	G	A	G	T	T	T	T	T	C	G
Mh39275_LIB5483	1		G	G	A	A	A	G	C	T	C	C	G	A	T	G	T	A	T	T	T	T	T	G	T	A	C	G	A	C	C	A	T	G	G	C	T	T	G	G	A	G	T	T	T	T	T	C	G
Mh39276_LIB5484	1		G	G	A	A	A	G	C	T	C	C	G	A	T	G	T	A	T	T	T	T	T	G	T	A	C	G	A	C	C	A	T	G	G	C	T	T	G	G	A	G	T	T	T	T	T	C	G
Mh39284_LIB5485	1		G	G	A	A	A	G	C	T	C	C	G	A	T	G	T	A	T	T	T	T	T	G	T	A	C	G	A	C	C	A	T	G	G	C	T	T	G	G	A	G	T	T	T	T	T	C	G
Mh39285_LIB5486	1		G	G	A	A	A	G	C	T	C	C	G	A	T	G	T	A	T	T	T	T	T	G	T	A	C	G	A	C	C	A	T	G	G	C	T	T	G	G	A	G	T	T	T	T	T	C	G
Mh39286_LIB5487	1		G	G	A	A	A	G	C	T	C	C	G	A	T	G	T	A	T	T	T	T	T	G	T	A	C	G	A	C	C	A	T	G	G	C	T	T	G	G	A	G	T	T	T	T	T	C	G
Mh39296_LIB5488	1		G	G	A	A	A	G	C	T	C	C	G	A	T	G	T	A	T	T	T	T	T	G	T	A	C	G	A	C	C	A	T	G	G	C	T	T	G	G	A	G	T	T	T	T	T	C	G
Mh39297_LIB5489	1		G	G	A	A	A	G	C	T	C	C	G	A	T	G	T	A	T	T	T	T	T	G	T	A	C	G	A	C	C	A	T	G	G	C	T	T	G	G	A	G	T	T	T	T	T	C	G
Mh39298_LIB5490	1		G	G	A	A	A	G	C	T	C	C	G	A	T	G	T	A	T	T	T	T	T	G	T	A	C	G	A	C	C	A	T	G	G	C	T	T	G	G	A	G	T	T	T	T	T	C	G
Mh39308_LIB4452	1		G	G	A	A	A	G	C	T	C	C	G	A	T	G	T	A	T	T	T	T	T	G	T	A	C	G	A	C	C	A	T	G	G	C	T	T	G	G	A	G	T	T	T	T	T	C	G
Mh39309_LIB4453	1		G	G	A	A	A	G	C	T	C	C	G	A	T	G	T	A	T	T	T	T	T	G	T	A	C	G	A	C	C	A	T	G	G	C	T	T	G	G	A	G	T	T	T	T	T	C	G
Mh39310_LIB4454	1		G	G	A	A	A	G	C	T	C	C	G	A	T	G	T	A	T	T	T	T	T	G	T	A	C	G	A	C	C	A	T	G	G	C	T	T	G	G	A	G	T	T	T	T	T	C	G
Mh39320_LIB4455	1		G	G	A	A	A	G	C	T	C	C	G	A	T	G	T	A	T	T	T	T	T	G	T	A	C	G	A	C	C	A	T	G	G	C	T	T	G	G	A	G	T	T	T	T	T	C	G
Mh39321_LIB4456	1		G	G	A	A	A	G	C	T	C	C	G	A	T	G	T	A	T	T	T	T	T	G	T	A	C	G	A	C	C	A	T	G	G	C	T	T	G	G	A	G	T	T	T	T	T	C	G
Mh39322_LIB4457	1		G	G	A	A	A	G	C	T	C	C	G	A	T	G	T	A	T	T	T	T	T	G	T	A	C	G	A	C	C	A	T	G	G	C	T	T	G	G	A	G	T	T	T	T	T	C	G
Mh39333_LIB4458	1		G	G	A	A	A	G	C	T	C	C	G	A	T	G	T	A	T	T	T	T	T	G	T	A	C	G	A	C	C	A	T	G	G	C	T	T	G	G	A	G	T	T	T	T	T	C	G
Mh39334_LIB4459	1		G	G	A	A	A	G	C	T	C	C	G	A	T	G	T	A	T	T	T	T	T	G	T	A	C	G	A	C	C	A	T	G	G	C	T	T	G	G	A	G	T	T	T	T	T	C	G
Mh39335_LIB4460	1		G	G	A	A	A	G	C	T	C	C	G	A	T	G	T	A	T	T	T	T	T	G	T	A	C	G	A	C	C	A	T	G	G	C	T	T	G	G	A	G	T	T	T	T	T	C	G
Mh39345_LIB4461	1		G	G	A	A	A	G	C	T	C	C	G	A	T	G	T	A	T	T	T	T	T	G	T	A	C	G	A	C	C	A	T	G	G	C	T	T	G	G	A	G	T	T	T	T	T	C	G
Mh39346_LIB4462	1		G	G	A	A	A	G	C	T	C	C	G	A	T	G	N	N	T	T	T	T	T	G	T	A	C	G	A	C	C	A	T	G	G	C	T	T	G	G	A	G	T	T	T	T	T	C	G
Mh39347_LIB4463	1		G	G	A	A	A	G	C	T	C	C	G	A	T	G	T	A	T	T	T	T	T	G	T	A	C	G	A	C	C	A	T	G	G	C	T	T	G	G	A	G	T	T	T	T	T	C	G
Mh39357_LIB4464	1		G	G	A	A	A	G	C	T	C	C	G	A	T	G	T	A	T	T	T	T	T	G	T	A	C	G	A	C	C	A	T	G	G	C	T	T	G	G	A	G	T	T	T	T	T	C	G
Mh39358_LIB4465	1		G	G	A	A	A	G	C	T	C	C	G	A	T	G	T	A	T	T	T	T	T	G	T	A	C	G	A	C	C	A	T	G	G	C	T	T	G	G	A	G	T	T	T	T	T	C	G
Mh39360_LIB4466	1		G	G	A	A	A	G	C	T	C	C	G	A	T	G	T	A	T	T	T	T	T	G	T	A	C	G	A	C	C	A	T	G	G	C	T	T	G	G	A	G	T	T	T	T	T	C	G
Mh39361_LIB4467	1		G	G	A	A	A	G	C	T	C	C	G	A	T	G	T	A	T	T	T	T	T	G	T	A	C	G	A	C	C	A	T	G	G	C	T	T	G	G	A	G	T	T	T	T	T	C	G
Mh39362_LIB4468	1		G	G	A	A	A	G	C	T	C	C	G	A	T	G	T	A	T	T	T	T	T	G	T	A	C	G	A	C	C	A	T	G	G	C	T	T	G	G	A	G	T	T	T	T	T	C	G
Mh39373_LIB4469	1		G	G	A	A	A	G	C	T	C	C	G	A	T	G	T	A	T	T	T	T	T	G	T	A	C	G	A	C	C	A	T	G	G	C	T	T	G	G	A	G	T	T	T	T	T	C	G
Mh39374_LIB4470	1		G	G	A	A	A	G	C	T	C	C	G	A	T	G	T	A	T	T	T	T	T	G	T	A	C	G	A	C	C	A	T	G	G	C	T	T	G	G	A	G	T	T	T	T	T	C	G
Mh39381_LIB4471	1		G	G	A	A	A	G	C	T	C	C	G	A	T	G	T	A	T	T	T	T	T	G	T	A	C	G	A	C	C	A	T	G	G	C	T	T	G	G	A	G	T	T	T	T	T	C	G
Mh39382_LIB4472	1		G	G	A	A	A	G	C	T	C	C	G	A	T	G	T	A	T	T	T	T	T	G	T	A	C	G	A	C	C	A	T	G	G	C	T	T	G	G	A	G	T	T	T	T	T	C	G
Mh39383_LIB4473	1		G	G	A	A	A	G	C	T	C	C	G	A	T	G	T	A	T	T	T	T	T	G	T	A	C	G	A	C	C	A	T	G	G	C	T	T	G	G	A	G	T	T	T	T	T	C	G
Mh39393_LIB4474	1		G	G	A	A	A	G	C	T	C	C	G	A	T	G	T	A	T	T	T	T	T	G	T	A	C	G	A	C	C	A	T	G	G	C	T	T	G	G	A	G	T	T	T	T	T	C	G
Mh39394_LIB4475	1		G	G	A	A	A	G	C	T	C	C	G	A	T	G	T	A	T	T	T	T	T	G	T	A	C	G	A	C	C	A	T	G	G	C	T	T	G	G	A	G	T	T	T	T	T	C	G
Mh39395_LIB4476	1		G	G	A	A	A	G	C	T	C	C	G	A	T	G	T	A	T	T	T	T	T	G	T	A	C	G	A	C	C	A	T	G	G	C	T	T	G	G	A	G	T	T	T	T	T	C	G
Mh39396_LIB4477	1		G	G	A	A	A	G	C	T	C	C	G	A	T	G	T	A	T	T	T	T	T	G	T	A	C	G	A	C	C	A	T	G	G	C	T	T	G	G	A	G	T	T	T	T	T	C	G
Mh39397_LIB4478	1		G	G	A	A	A	G	C	T	C	C	G	A	T	G	T	A	T	T	T	T	T	G	T	A	C	G	A	C	C	A	T	G	G	C	T	T	G	G	A	G	T	T	T	T	T	C	G
Mh39398_LIB4479	1		G	G	A	A	A	G	C	T	C	C	G	A	T	G	T	A	T	T	T	T	T	G	T	A	C	G	A	C	C	A	T	G	G	C	T	T	G	G	A	G	T	T	T	T	T	C	G
Mh39408_LIB4480	1		G	G	A	A	A	G	C	T	C	C	G	A	T	G	T	A	T	T	T	T	T	G	T	A	C	G	A	C	C	A	T	G	G	C	T	T	G	G	A	G	T	T	T	T	T	C	G
Mh39409_LIB4481	1		G	G	A	A	A	G	C	T	C	C	G	A	T	G	T	A	T	T	T	T	T	G	T	A	C	G	A	C	C	A	T	G	G	C	T	T	G	G	A	G	T	T	T	T	T	C	G
Mh39410_LIB4482	1		G	G	A	A	A	G	C	T	C	C	G	A	T	G	T	A	T	T	T	T	T	G	T	A	C	G	A	C	C	A	T	G	G	C	T	T	G	G	A	G	T	T	T	T	T	C	G
Mh39420_LIB4483	1		G	G	A	A	A	G	C	T	C	C	G	A	T	G	T	A	T	T	T	T	T	G	T	A	C	G	A	C	C	A	T	G	G	C	T	T	G	G	A	G	T	T	T	T	T	C	G
Mh39421_LIB4484	1		G	G	A	A	A	G	C	T	C	C	G	A	T	G	T	A	T	T	T	T	T	G	T	A	C	G	A	C	C	A	T	G	G	C	T	T	G	G	A	G	T	T	T	T	T	C	G
Mh39422_LIB4485	1		G	G	A	A	A	G	C	T	C	C	G	A	T	G	T	A	T	T	T	T	T	G	T	A	C	G	A	C	C	A	T	G	G	C	T	T	G	G	A	G	T	T	T	T	T	C	G
Mh39432_LIB4486	1		G	G	A	A	A	G	C	T	C	C	G	A	T	G	T	A	T	T	T	T	T	G	T	A	C	G	A	C	C	A	T	G	G	C	T	T	G	G	A	G	T	T	T	T	T	C	G
Mh39433_LIB4487	1		G	G	A	A	A	G	C	T	C	C	G	A	T	G	T	A	T	T	T	T	T	G	T	A	C	G	A	C	C	A	T	G	G	C	T	T	G	G	A	G	T	T	T	T	T	C	G
Mh39434_LIB4488	1		G	G	A	A	A	G	C	T	C	C	G	A	T	G	T	A	T	T	T	T	T	G	T	A	C	G	A	C	C	A	T	G	G	C	T	T	G	G	A	G	T	T	T	T	T	C	G
Mh39444_LIB4489	1		G	G	A	A	A	G	C	T	C	C	G	A	T	G	T	A	T	T	T	T	T	G	T	A	C	G	A	C	C	A	T	G	G	C	T	T	G	G	A	G	T	T	T	T	T	C	G
Mh39445_LIB4490	1		G	G	A	A	A	G	C	T	C	C	G	A	T	G	T	A	T	T	T	T	T	G	T	A	C	G	A	C	C	A	T	G	G	C	T	T	G	G	A	G	T	T	T	T	T	C	G
Mh39446_LIB4491	1		G	G	A	A	A	G	C	T	C	C	G	A	T	G	T	A	T	T	T	T	T	G	T	A	C	G	A	C	C	A	T	G	G	C	T	T	G	G	A	G	T	T	T	T	T	C	G
Mh39457_LIB4493	1		G	G	A	A	A	G	C	T	C	C	G	A	T	G	T	A	T	T	T	T	T	G	T	A	C	G	A	C	C	A	T	G	G	C	T	T	G	G	A	G	T	T	T	T	T	C	G
Mh39458_LIB4494	1		G	G	A	A	A	G	C	T	C	C	G	A	T	G	T	A	T	T	T	T	T	G	T	A	C	G	A	C	C	A	T	G	G	C	T	T	G	G	A	G	T	T	T	T	T	C	G
Mh39468_LIB4495	1		G	G	A	A	A	G	C	T	C	C	G	A	T	G	T	A	T	T	T	T	T	G	T	A	C	G	A	C	C	A	T	G	G	C	T	T	G	G	A	G	T	T	T	T	T	C	G
Mh39469_LIB4496	1		G	G	A	A	A	G	C	T	C	C	G	A	T	G	T	A	T	T	T	T	T	G	T	A	C	G	A	C	C	A	T	G	G	C	T	T	G	G	A	G	T	T	T	T	T	C	G
Mh39470_LIB4497	1		G	G	A	A	A	G	C	T	C	C	G	A	T	G	T	A	T	T	T	T	T	G	T	A	C	G	A	C	C	A	T	G	G	C	T	T	G	G	A	G	T	T	T	T	T	C	G
Mh39471_LIB4498	1		G	G	A	A	A	G	C	T	C	C	G	A	T	G	T	A	T	T	T	T	T	G	T	A	C	G	A	C	C	A	T	G	G	C	T	T	G	G	A	G	T	T	T	T	T	C	G
Mh39472_LIB4499	1		G	G	A	A	A	G	C	T	C	C	G	A	T	G	T	A	T	T	T	T	T	G	T	A	C	G	A	C	C	A	T	G	G	C	T	T	G	G	A	G	T	T	T	T	T	C	G
Mh39473_LIB4500	1		G	G	A	A	A	G	C	T	C	C	G	A	T	G	T	A	T	T	T	T	T	G	T	A	C	G	A	C	C	A	T	G	G	C	T	T	G	G	A	G	T	T	T	T	T	C	G
Mh39483_LIB4501	1		G	G	A	A	A	G	C	T	C	C	G	A	T	G	T	A	T	T	T	T	T	G	T	A	C	G	A	C	C	A	T	G	G	C	T	T	G	G	A	G	T	T	T	T	T	C	G
Mh39484_LIB4502	1		G	G	A	A	A	G	C	T	C	C	G	A	T	G	T	A	T	T	T	T	T	G	T	A	C	G	A	C	C	A	T	G	G	C	T	T	G	G	A	G	T	T	T	T	T	C	G
Mh39485_LIB4503	1		G	G	A	A	A	G	C	T	C	C	G	A	T	G	T	A	T	T	T	T	T	G	T	A	C	G	A	C	C	A	T	G	G	C	T	T	G	G	A	G	T	T	T	T	T	C	G
Mh39495_LIB4504	1		G	G	A	A	A	G	C	T	C	C	G	A	T	G	T	A	T	T	T	T	T	G	T	A	C	G	A	C	C	A	T	G	G	C	T	T	G	G	A	G	T	T	T	T	T	C	G
Mh39496_LIB4505	1		G	G	A	A	A	G	C	T	C	C	G	A	T	G	T	A	T	T	T	T	T	G	T	A	C	G	A	C	C	A	T	G	G	C	T	T	G	G	A	G	T	T	T	T	T	C	G
Mh39497_LIB4506	1		G	G	A	A	A	G	C	T	C	C	G	A	T	G	T	A	T	T	T	T	T	G	T	A	C	G	A	C	C	A	T	G	G	C	T	T	G	G	A	G	T	T	T	T	T	C	G
Mh56292_LIB11524	1		G	G	A	A	A	G	C	T	C	C	G	A	T	G	T	A	T	T	T	T	T	G	T	A	C	G	A	C	C	A	T	G	G	C	T	T	G	G	A	G	T	T	T	T	T	C	G
Mh56293_LIB11525	1		G	G	A	A	A	G	C	T	C	C	G	A	T	G	T	A	T	T	T	T	T	G	T	A	C	G	A	C	C	A	T	G	G	C	T	T	G	G	A	G	T	T	T	T	T	C	G
Mh56294_LIB11526	1		G	G	A	A	A	G	C	T	C	C	G	A	T	G	T	A	T	T	T	T	T	G	T	A	C	G	A	C	C	A	T	G	G	C	T	T	G	G	A	G	T	T	T	T	T	C	G
Mh56295_LIB11527	1		G	G	A	A	A	G	C	T	C	C	G	A	T	G	T	A	T	T	T	T	T	G	T	A	C	G	A	C	C	A	T	G	G	C	T	T	G	G	A	G	T	T	T	T	T	C	G
Mh56296_LIB11528	1		G	G	A	A	A	G	C	T	C	C	G	A	T	G	T	A	T	T	T	T	T	G	T	A	C	G	A	C	C	A	T	G	G	C	T	T	G	G	A	G	T	T	T	T	T	C	G
Mh56312_LIB11544	1		G	G	A	A	A	G	C	T	C	C	G	A	T	G	T	A	T	T	T	T	T	G	T	A	C	G	A	C	C	A	T	G	G	C	T	T	G	G	A	G	T	T	T	T	T	C	G
Mh56313_LIB11545	1		G	G	A	A	A	G	C	T	C	C	G	A	T	G	T	A	T	T	T	T	T	G	T	A	C	G	A	C	C	A	T	G	G	C	T	T	G	G	A	G	T	T	T	T	T	C	G
Mh56314_LIB11546	1		G	G	A	A	A	G	C	T	C	C	G	A	T	G	T	A	T	T	T	T	T	G	T	A	C	G	A	C	C	A	T	G	G	C	T	T	G	G	A	G	T	T	T	T	T	C	G
Mh56315_LIB11547	1		G	G	A	A	A	G	C	T	C	C	G	A	T	G	T	A	T	T	T	T	T	G	T	A	C	G	A	C	C	A	T	G	G	C	T	T	G	G	A	G	T	T	T	T	T	C	G
Mh56316_LIB11548	1		G	G	A	A	A	G	C	T	C	C	G	A	T	G	T	A	T	T	T	T	T	G	T	A	C	G	A	C	C	A	T	G	G	C	T	T	G	G	A	G	T	T	T	T	T	C	G
Mh56317_LIB11549	1		G	G	A	A	A	G	C	T	C	C	G	A	T	G	T	A	T	T	T	T	T	G	T	A	C	G	A	C	C	A	T	G	G	C	T	T	G	G	A	G	T	T	T	T	T	C	G
Mh56318_LIB11550	1		G	G	A	A	A	G	C	T	C	C	G	A	T	G	T	A	T	T	T	T	T	G	T	A	C	G	A	C	C	A	T	G	G	C	T	T	G	G	A	G	T	T	T	T	T	C	G
Mh56319_LIB11551	1		G	G	A	A	A	G	C	T	C	C	G	A	T	G	T	A	T	T	T	T	T	G	T	A	C	G	A	C	C	A	T	G	G	C	T	T	G	G	A	G	T	T	T	T	T	C	G
Mh56320_LIB11552	1		G	G	A	A	A	G	C	T	C	C	G	A	T	G	T	A	T	T	T	T	T	G	T	A	C	G	A	C	C	A	T	G	G	C	T	T	G	G	A	G	T	T	T	T	T	C	G
Mh56321_LIB11553	1		G	G	A	A	A	G	C	T	C	C	G	A	T	G	T	A	T	T	T	T	T	G	T	A	C	G	A	C	C	A	T	G	G	C	T	T	G	G	A	G	T	T	T	T	T	C	G
Mh56322_LIB11554	1		G	G	A	A	A	G	C	T	C	C	G	A	T	G	T	A	T	T	T	T	T	G	T	A	C	G	A	C	C	A	T	G	G	C	T	T	G	G	A	G	T	T	T	T	T	C	G
Mh56323_LIB11555	1		G	G	A	A	A	G	C	T	C	C	G	A	T	G	T	A	T	T	T	T	T	G	T	A	C	G	A	C	C	A	T	G	G	C	T	T	G	G	A	G	T	T	T	T	T	C	G
Mh56324_LIB11556	1		G	G	A	A	A	G	C	T	C	C	G	A	T	G	T	A	T	T	T	T	T	G	T	A	C	G	A	C	C	A	T	G	G	C	T	T	G	G	A	G	T	T	T	T	T	C	G
Mh56325_LIB11557	1		G	G	A	A	A	G	C	T	C	C	G	A	T	G	T	A	T	T	T	T	T	G	T	A	C	G	A	C	C	A	T	G	G	C	T	T	G	G	A	G	T	T	T	T	T	C	G
Mh56326_LIB11558	1		G	G	A	A	A	G	C	T	C	C	G	A	T	G	T	A	T	T	T	T	T	G	T	A	C	G	A	C	C	A	T	G	G	C	T	T	G	G	A	G	T	T	T	T	T	C	G
Mh56327_LIB11559	1		G	G	A	A	A	G	C	T	C	C	G	A	T	G	T	A	T	T	T	T	T	G	T	A	C	G	A	C	C	A	T	G	G	C	T	T	G	G	A	G	T	T	T	T	T	C	G
Mh56328_LIB11560	1		G	G	A	A	A	G	C	T	C	C	G	A	T	G	T	A	T	T	T	T	T	G	T	A	C	G	A	C	C	A	T	G	G	C	T	T	G	G	A	G	T	T	T	T	T	C	G
Mh56329_LIB11561	1		G	G	A	A	A	G	C	T	C	C	G	A	T	G	T	A	T	T	T	T	T	G	T	A	C	G	A	C	C	A	T	G	G	C	T	T	G	G	A	G	T	T	T	T	T	C	G
Mh56330_LIB11562	1		G	G	A	A	A	G	C	T	C	C	G	A	T	G	T	A	T	T	T	T	T	G	T	A	C	G	A	C	C	A	T	G	G	C	T	T	G	G	A	G	T	T	T	T	T	C	G
Mh56331_LIB11563	1		G	G	A	A	A	G	C	T	C	C	G	A	T	G	T	A	T	T	T	T	T	G	T	A	C	G	A	C	C	A	T	G	G	C	T	T	G	G	A	G	T	T	T	T	T	C	G
Mh56332_LIB11564	1		G	G	A	A	A	G	C	T	C	C	G	A	T	G	T	A	T	T	T	T	T	G	T	A	C	G	A	C	C	A	T	G	G	C	T	T	G	G	A	G	T	T	T	T	T	C	G
Mh56333_LIB11565	1		G	G	A	A	A	G	C	T	C	C	G	A	T	G	T	A	T	T	T	T	T	G	T	A	C	G	A	C	C	A	T	G	G	C	T	T	G	G	A	G	T	T	T	T	T	C	G
Mh56334_LIB11566	1		G	G	A	A	A	G	C	T	C	C	G	A	T	G	T	A	T	T	T	T	T	G	T	A	C	G	A	C	C	A	T	G	G	C	T	T	G	G	A	G	T	T	T	T	T	C	G
Mh56335_LIB11567	1		G	G	A	A	A	G	C	T	C	C	G	A	T	G	T	A	T	T	T	T	T	G	T	A	C	G	A	C	C	A	T	G	G	C	T	T	G	G	A	G	T	T	T	T	T	C	G
Mh56336_LIB11568	1		G	G	A	A	A	G	C	T	C	C	G	A	T	G	T	A	T	T	T	T	T	G	T	A	C	G	A	C	C	A	T	G	G	C	T	T	G	G	A	G	T	T	T	T	T	C	G
Mh56337_LIB11569	1		G	G	A	A	A	G	C	T	C	C	G	A	T	G	T	A	T	T	T	T	T	G	T	A	C	G	A	C	C	A	T	G	G	C	T	T	G	G	A	G	T	T	T	T	T	C	G
Mh56338_LIB11570	1		G	G	A	A	A	G	C	T	C	C	G	A	T	G	T	A	T	T	T	T	T	G	T	A	C	G	A	C	C	A	T	G	G	C	T	T	G	G	A	G	T	T	T	T	T	C	G
Mh56339_LIB11571	1		G	G	A	A	A	G	C	T	C	C	G	A	T	G	T	A	T	T	T	T	T	G	T	A	C	G	A	C	C	A	T	G	G	C	T	T	G	G	A	G	T	T	T	T	T	C	G
Mh56340_LIB11572	1		G	G	A	A	A	G	C	T	C	C	G	A	T	G	T	A	T	T	T	T	T	G	T	A	C	G	A	C	C	A	T	G	G	C	T	T	G	G	A	G	T	T	T	T	T	C	G
Mh56341_LIB11573	1		G	G	A	A	A	G	C	T	C	C	G	A	T	G	T	A	T	T	T	T	T	G	T	A	C	G	A	C	C	A	T	G	G	C	T	T	G	G	A	G	T	T	T	T	T	C	G
Mh56342_LIB11574	1		G	G	A	A	A	G	C	T	C	C	G	A	T	G	T	A	T	T	T	T	T	G	T	A	C	G	A	C	C	A	T	G	G	C	T	T	G	G	A	G	T	T	T	T	T	C	G
Mh56343_LIB11575	1		G	G	A	A	A	G	C	T	C	C	G	A	T	G	T	A	T	T	T	T	T	G	T	A	C	G	A	C	C	A	T	G	G	C	T	T	G	G	A	G	T	T	T	T	T	C	G
Mh56344_LIB11576	1		G	G	A	A	A	G	C	T	C	C	G	A	T	G	T	A	T	T	T	T	T	G	T	A	C	G	A	C	C	A	T	G	G	C	T	T	G	G	A	G	T	T	T	T	T	C	G
Mh56345_LIB11577	1		G	G	A	A	A	G	C	T	C	C	G	A	T	G	T	A	T	T	T	T	T	G	T	A	C	G	A	C	C	A	T	G	G	C	T	T	G	G	A	G	T	T	T	T	T	C	G
Mh56346_LIB11578	1		G	G	A	A	A	G	C	T	C	C	G	A	T	G	T	A	T	T	T	T	T	G	T	A	C	G	A	C	C	A	T	G	G	C	T	T	G	G	A	G	T	T	T	T	T	C	G
Mh1268_LIB1676	2		A	A	C	C	G	A	A	C	C	T	A	G	C	A	T	A	T	T	T	T	T	G	T	A	C	G	A	C	C	A	T	G	G	C	T	T	G	G	A	G	T	T	T	T	T	C	G
Mh1270_LIB3215	2		A	A	C	C	G	A	A	C	C	T	A	G	C	A	T	A	T	T	T	T	T	G	T	A	C	G	A	C	C	A	T	G	G	C	T	T	G	G	A	G	T	T	T	T	T	C	G
Mh1271_LIB3216	2		A	A	C	C	G	A	A	C	C	T	A	G	C	A	T	A	T	T	T	T	T	G	T	A	C	G	A	C	C	A	T	G	G	C	T	T	G	G	A	G	T	T	T	T	T	C	G
Mh1272_LIB3541	2		A	A	C	C	G	A	A	C	C	T	A	G	C	A	T	A	T	T	T	T	T	G	T	A	C	G	A	C	C	A	T	G	G	C	T	T	G	G	A	G	T	T	T	T	T	C	G
Mh1273_LIB3361	2		A	A	C	C	G	A	A	C	C	T	A	G	C	A	T	A	T	T	T	T	T	G	T	A	C	G	A	C	C	A	T	G	N	C	T	T	N	N	N	G	N	T	N	T	N	N	N
Mh1274_LIB3362	2		A	A	C	C	G	A	A	C	C	T	A	G	C	A	T	N	N	N	N	N	N	N	N	N	N	N	N	N	N	N	N	N	G	N	N	N	G	N	N	G	T	T	T	T	T	C	G
Mh1275_LIB1677	2		A	A	C	C	G	A	A	C	C	T	A	G	C	A	T	A	T	T	T	T	T	G	T	A	C	G	A	C	C	A	T	G	G	C	T	T	G	G	A	G	T	T	T	T	T	C	G
Mh1276_LIB3363	2		A	A	C	C	G	A	A	C	C	T	A	G	C	A	T	A	T	T	T	T	T	G	T	A	C	G	A	C	C	A	T	G	G	C	T	T	G	G	A	G	T	T	T	T	T	C	G
Mh1277_LIB3364	2		A	A	C	C	G	A	A	C	C	T	A	G	C	A	T	A	T	T	T	T	T	G	T	A	C	G	A	C	C	A	T	G	G	C	T	T	G	G	A	G	T	T	T	T	T	C	G
Mh1280_LIB3365	2		A	A	C	C	G	A	A	C	C	T	A	G	C	A	T	N	N	N	N	N	N	N	N	N	N	N	N	N	N	N	T	G	G	C	T	T	G	G	A	G	T	T	T	T	T	C	G
Mh1281_LIB12653	2		A	A	C	C	G	A	A	C	C	T	A	G	C	A	T	A	T	T	T	T	T	G	T	A	C	G	A	C	C	A	T	G	G	C	T	T	G	G	A	G	T	T	T	T	T	C	G
Mh1282_LIB3366	2		A	A	C	C	G	A	A	C	C	T	A	G	C	A	T	A	T	T	T	T	T	G	T	A	C	G	A	C	C	A	T	G	G	C	T	T	G	G	A	G	T	T	T	T	T	C	G
Mh1283_LIB1614	2		A	A	C	C	G	A	A	C	C	T	A	G	C	A	T	A	T	T	T	T	T	G	T	A	C	G	A	C	C	A	T	G	G	C	T	T	G	G	A	G	T	T	T	T	T	C	G
Mh1284_LIB3367	2		A	A	C	C	G	A	A	C	C	T	A	G	C	A	T	A	T	T	T	T	T	G	T	A	C	G	A	C	C	A	T	G	G	C	T	T	G	N	N	G	T	T	T	T	T	C	N
Mh1285_LIB3368	2		A	A	C	C	G	A	A	C	C	T	A	G	C	A	T	A	T	T	T	T	T	G	T	A	C	G	A	C	C	A	T	G	G	C	T	T	G	G	A	G	T	T	T	T	T	C	G
Mh1286_LIB1722	2		A	A	C	C	G	A	A	C	C	T	A	G	C	A	T	A	T	T	T	T	T	G	T	A	C	G	A	C	C	A	T	G	G	C	T	T	G	G	A	G	T	T	T	T	T	C	G
Mh1287_LIB3219	2		A	A	C	C	G	A	A	C	C	T	A	G	C	A	T	A	T	T	T	T	T	G	T	A	C	G	A	C	C	A	T	G	G	C	T	T	G	G	A	G	T	T	T	T	T	C	G
Mh1288_LIB3220	2		A	A	C	C	G	A	A	C	C	T	A	G	C	A	T	A	T	T	T	T	T	G	T	A	C	G	A	C	C	A	T	G	G	C	T	T	G	G	A	G	T	T	T	T	T	C	G
Mh1290_LIB5273	2		A	A	C	C	G	A	A	C	C	T	A	G	C	A	T	A	T	T	T	T	T	G	T	A	C	G	A	C	C	A	T	G	N	C	T	T	N	N	N	G	N	T	N	T	N	N	N
Mh1291_LIB3369	2		A	A	C	C	G	A	A	C	C	T	A	G	C	A	T	A	T	T	T	T	T	G	T	A	C	G	A	C	C	A	T	G	G	C	T	T	G	G	A	G	T	T	T	T	T	C	G
Mh1292_LIB3221	2		A	A	C	C	G	A	A	C	C	T	A	G	C	A	T	N	N	N	N	N	N	N	N	N	N	N	N	N	N	N	N	N	N	N	N	N	N	N	N	N	T	T	T	T	T	C	G
Mh1293_LIB3222	2		A	A	C	C	G	A	A	C	C	T	A	G	C	A	T	A	T	T	T	T	T	G	T	A	C	G	A	C	C	A	T	G	G	C	T	T	G	G	A	G	T	T	T	T	T	C	G
Mh1294_LIB3223	2		A	A	C	C	G	A	A	C	C	T	A	G	C	A	T	A	T	T	T	T	T	G	T	A	C	G	A	C	C	A	T	G	G	C	T	T	G	G	A	G	T	T	T	T	T	C	G
Mh1295_LIB3370	2		A	A	C	C	G	A	A	C	C	T	A	G	C	A	T	A	T	T	T	T	T	G	T	A	C	G	A	C	C	A	T	G	G	C	T	T	G	G	A	G	T	T	T	T	T	C	G
Mh1297_LIB3372	2		A	A	C	C	G	A	A	C	C	T	A	G	C	A	T	A	T	T	T	T	T	G	T	A	C	G	A	C	C	A	T	G	G	C	T	T	G	G	A	G	T	T	T	T	T	C	G
Mh1299_LIB3224	2		A	A	C	C	G	A	A	C	C	T	A	G	C	A	T	A	T	T	T	T	T	G	T	A	C	G	A	C	C	A	T	G	G	C	T	T	G	G	A	G	T	T	T	T	T	C	G
Mh1300_LIB3373	2		A	A	C	C	G	A	A	C	C	T	A	G	C	A	T	A	T	T	T	T	T	G	T	A	C	G	A	C	C	A	T	G	G	C	T	T	G	G	A	G	T	T	T	T	T	C	G
Mh1301_LIB3225	2		A	A	C	C	G	A	A	C	C	T	A	G	C	A	T	A	T	T	T	T	T	G	T	A	C	G	A	C	C	A	T	G	G	C	T	T	G	G	A	G	T	T	T	T	T	C	G
Mh1302_LIB3226	2		A	A	C	C	G	A	A	C	C	T	A	G	C	A	T	A	T	T	T	T	T	G	T	A	C	G	A	C	C	A	T	G	G	C	T	T	G	G	A	G	T	T	T	T	T	C	G
Mh1303_LIB3374	2		A	A	C	C	G	A	A	C	C	T	A	G	C	A	T	A	T	T	T	T	T	G	T	A	C	G	A	C	C	A	T	G	G	C	T	T	G	G	A	G	T	T	T	T	T	C	G
Mh1304_LIB1615	2		A	A	C	C	G	A	A	C	C	T	A	G	C	A	T	A	T	T	T	T	T	G	T	A	C	G	A	C	C	A	T	G	G	C	T	T	G	G	A	G	T	T	T	T	T	C	G
Mh1305_LIB1616	2		A	A	C	C	G	A	A	C	C	T	A	G	C	A	T	A	T	T	T	T	T	G	T	A	C	G	A	C	C	A	T	G	G	C	T	T	G	G	A	G	T	T	T	T	T	C	G
Mh1306_LIB3375	2		A	A	C	C	G	A	A	C	C	T	A	G	C	A	T	A	T	T	T	T	T	G	T	A	C	G	A	C	C	A	T	G	G	C	T	T	G	G	A	G	T	T	T	T	T	C	G
Mh1309_LIB3376	2		A	A	C	C	G	A	A	C	C	T	A	G	C	A	T	A	T	T	T	T	T	G	T	A	C	G	A	C	C	A	T	G	G	C	T	T	G	G	A	G	T	T	T	T	T	C	G
Mh1311_LIB3377	2		A	A	C	C	G	A	A	C	C	T	A	G	C	A	T	A	T	T	T	T	T	G	T	A	C	G	A	C	C	A	T	G	G	C	T	T	G	G	A	G	T	T	T	T	T	C	G
Mh1313_LIB3378	2		A	A	C	C	G	A	A	C	C	T	A	G	C	A	T	A	T	T	T	T	T	G	T	A	C	G	A	C	C	A	T	G	G	C	T	T	G	G	A	G	T	T	T	T	T	C	G
Mh1315_LIB3379	2		A	A	C	C	G	A	A	C	C	T	A	G	C	A	T	A	T	T	T	T	T	G	T	A	C	G	A	C	C	A	T	G	G	C	T	T	G	G	A	G	T	T	T	T	T	C	G
Mh1317_LIB3227	2		A	A	C	C	G	A	A	C	C	T	A	G	C	A	T	A	T	T	T	T	T	G	T	A	C	G	A	C	C	A	T	G	G	C	T	T	G	G	A	G	T	T	T	T	T	C	G
Mh1318_LIB5274	2		A	A	C	C	G	A	A	C	C	T	A	G	C	A	T	A	T	T	T	T	T	G	T	A	C	G	A	C	C	A	T	G	G	C	T	T	G	G	A	G	T	T	T	T	T	C	G
Mh1319_LIB3380	2		A	A	C	C	G	A	A	C	C	T	A	G	C	A	T	A	T	T	T	T	T	G	T	A	C	G	A	C	C	A	T	G	G	C	T	T	G	G	A	G	T	T	T	T	T	C	G
Mh1320_LIB1679	2		A	A	C	C	G	A	A	C	C	T	A	G	C	A	T	A	T	T	T	T	T	G	T	A	C	G	A	C	C	A	T	G	G	C	T	T	G	G	A	G	T	T	T	T	T	C	G
Mh1321_LIB3381	2		A	A	C	C	G	A	A	C	C	T	A	G	C	A	T	A	T	T	T	T	T	G	T	A	C	G	A	C	C	A	T	G	G	C	T	T	G	G	A	G	T	T	T	T	T	C	G
Mh1322_LIB5275	2		A	A	C	C	G	A	A	C	C	T	A	G	C	A	T	A	T	T	T	T	T	G	T	A	C	G	A	C	C	A	T	G	G	C	T	T	G	G	A	G	T	T	T	T	T	C	G
Mh1323_LIB3382	2		A	A	C	C	G	A	A	C	C	T	A	G	C	A	T	A	T	T	T	T	T	G	T	A	C	G	A	C	C	A	T	G	G	C	T	T	G	G	A	G	T	T	T	T	T	C	G
Mh1324_LIB1617	2		A	A	C	C	G	A	A	C	C	T	A	G	C	A	T	A	T	T	T	T	T	G	T	A	C	G	A	C	C	A	T	G	G	C	T	T	G	G	A	G	T	T	T	T	T	C	G
Mh1325_LIB3383	2		A	A	C	C	G	A	A	C	C	T	A	G	C	A	T	A	T	T	T	T	T	G	T	A	C	G	A	C	C	A	T	G	G	C	T	T	G	G	A	G	T	T	T	T	T	C	G
Mh1326_LIB3384	2		A	A	C	C	G	A	A	C	C	T	A	G	C	A	T	A	T	T	T	T	T	G	T	A	C	G	A	C	C	A	T	G	G	C	T	T	G	G	A	G	T	T	T	T	T	C	G
Mh1331_LIB1680	2		A	A	C	C	G	A	A	C	C	T	A	G	C	A	T	A	T	T	T	T	T	G	T	A	C	G	A	C	C	A	T	G	G	C	T	T	G	G	A	G	T	T	T	T	T	C	G
Mh1332_LIB5276	2		A	A	C	C	G	A	A	C	T	T	A	G	C	A	T	A	T	T	T	T	T	G	T	A	C	G	A	C	C	A	T	G	G	C	T	T	G	G	A	G	T	T	T	T	T	C	G
Mh1333_LIB4013	2		A	A	C	C	G	A	A	C	C	T	A	G	C	A	T	A	T	T	T	T	T	G	T	A	C	G	A	C	C	A	T	G	G	C	T	T	G	G	A	G	T	T	T	T	T	C	G
Mh1335_LIB1619	2		A	A	C	C	G	A	A	C	C	T	A	G	C	A	T	A	T	T	T	T	T	G	T	A	C	G	A	C	C	A	T	G	G	C	T	T	G	G	A	G	T	T	T	T	T	C	G
Mh1339_LIB5277	2		A	A	C	C	G	A	A	C	C	T	A	G	C	A	T	A	T	T	T	T	T	G	T	A	C	G	A	C	C	A	T	G	G	C	T	T	G	G	A	G	T	T	T	T	T	C	G
Mh1340_LIB4141	2		A	A	C	C	G	A	A	C	C	T	A	G	C	A	T	A	T	T	T	T	T	G	T	A	C	G	A	C	C	A	T	G	G	C	T	T	G	G	A	G	T	T	T	T	T	C	G
Mh1340_LIB4805	2		A	A	C	C	G	A	A	C	C	T	A	G	C	A	T	A	T	T	T	T	T	G	T	A	C	G	A	C	C	A	T	G	G	C	T	T	G	G	A	G	T	T	T	T	T	C	G
Mh1341_LIB1681	2		A	A	C	C	G	A	A	C	C	T	A	G	C	A	T	A	T	T	T	T	T	G	T	A	C	G	A	C	C	A	T	G	G	C	T	T	G	G	A	G	T	T	T	T	T	C	G
Mh1342_LIB4806	2		A	A	C	C	G	A	A	C	C	T	A	G	C	A	T	A	T	T	T	T	T	G	T	A	C	G	A	C	C	A	T	G	G	C	T	T	G	G	A	G	T	T	T	T	T	C	G
Mh1343_LIB5278	2		A	A	C	C	G	A	A	C	C	T	A	G	C	A	T	A	T	T	T	T	T	G	T	A	C	G	A	C	C	A	T	G	G	C	T	T	G	G	A	G	T	T	T	T	T	C	G
Mh1344_LIB4807	2		A	A	C	C	G	A	A	C	C	T	A	G	C	A	T	A	T	T	T	T	T	G	T	A	C	G	A	C	C	A	T	G	N	C	T	T	N	N	N	G	N	T	N	T	N	N	N
Mh1347_LIB4808	2		A	A	C	C	G	A	A	C	C	T	A	G	C	A	T	N	N	N	N	N	N	N	N	N	N	N	N	N	N	N	T	G	G	C	T	T	G	G	A	G	T	T	T	T	T	C	G
Mh1348_LIB4809	2		A	A	C	C	G	A	A	C	C	T	A	G	C	A	T	A	T	T	T	T	T	G	T	A	C	G	A	C	C	A	T	G	N	C	T	T	N	N	N	G	N	T	N	T	N	N	N
Mh1349_LIB4810	2		A	A	C	C	G	A	A	C	C	T	A	G	C	A	T	A	T	T	T	T	T	G	T	A	C	G	A	C	C	A	T	G	G	C	T	T	G	G	A	G	T	T	T	T	T	C	G
Mh1350_LIB3543	2		A	A	C	C	G	A	A	C	C	T	A	G	C	A	T	A	T	T	T	T	T	G	T	A	C	G	A	C	C	A	T	G	G	C	T	T	G	G	A	G	T	T	T	T	T	C	G
Mh1351_LIB11521	2		A	A	C	C	G	A	A	C	C	T	A	G	C	A	T	A	T	T	T	T	T	G	T	A	C	G	A	C	C	A	T	G	G	C	T	T	G	G	A	G	T	T	T	T	T	C	G
Mh1352_LIB1621	2		A	A	C	C	G	A	A	C	C	T	A	G	C	A	T	A	T	T	T	T	T	G	T	A	C	G	A	C	C	A	T	G	G	C	T	T	G	G	A	G	T	T	T	T	T	C	G
Mh1353_LIB4811	2		A	A	C	C	G	A	A	C	C	T	A	G	C	A	T	A	T	T	T	T	T	G	T	A	C	G	A	C	C	A	T	G	N	C	T	T	N	N	N	G	N	T	N	T	N	N	N
Mh1356_LIB4813	2		A	A	C	C	G	A	A	C	C	T	A	G	C	A	T	A	T	T	T	T	T	G	T	A	C	G	A	C	C	A	T	G	G	C	T	T	G	G	A	G	T	T	T	T	T	C	G
Mh1357_LIB4814	2		A	A	C	C	G	A	A	C	C	T	A	G	C	A	T	A	T	T	T	T	T	G	T	A	C	G	A	C	C	A	T	G	G	C	T	T	G	G	A	G	T	T	T	T	T	C	G
Mh1358_LIB3231	2		A	A	C	C	G	A	A	C	C	T	A	G	C	A	T	A	T	T	T	T	T	G	T	A	C	G	A	C	C	A	T	G	G	C	T	T	G	G	A	G	T	T	T	T	T	C	G
Mh1360_LIB4816	2		A	A	C	C	G	A	A	C	C	T	A	G	C	A	T	A	T	T	T	T	T	G	T	A	C	G	A	C	C	A	T	G	G	C	T	T	G	G	A	G	T	T	T	T	T	C	G
Mh1361_LIB4817	2		A	A	C	C	G	A	A	C	C	T	A	G	C	A	T	A	T	T	T	T	T	G	T	A	C	G	A	C	C	A	T	G	G	C	T	T	G	G	A	G	T	T	T	T	T	N	N
Mh1364_LIB4819	2		A	A	C	C	G	A	A	C	C	T	A	G	C	A	T	A	T	T	T	T	T	G	T	A	C	G	A	C	C	A	T	G	N	C	T	T	N	G	A	G	T	T	T	T	T	C	G
Mh1365_LIB5280	2		A	A	C	C	G	A	A	C	C	T	A	G	C	A	T	A	T	T	T	T	T	G	T	A	C	G	A	C	C	A	T	G	G	C	T	T	G	G	A	G	T	T	T	T	T	C	G
Mh1366_LIB3232	2		A	A	C	C	G	A	A	C	C	T	A	G	C	A	T	A	T	T	T	T	T	G	T	A	C	G	A	C	C	A	T	G	G	C	T	T	G	G	A	G	T	T	T	T	T	C	G
Mh1368_LIB5281	2		A	A	C	C	G	A	A	C	C	T	A	G	C	A	T	A	T	T	T	T	T	G	T	A	C	G	A	C	C	A	T	G	G	C	T	T	G	G	A	G	T	T	T	T	T	C	G
Mh1372_LIB1682	2		A	A	C	C	G	A	A	C	C	T	A	G	C	A	T	A	T	T	T	T	T	G	T	A	C	G	A	C	C	A	T	G	G	C	T	T	G	G	A	G	T	T	T	T	T	C	G
Mh1373_LIB4822	2		A	A	C	C	G	A	A	C	C	T	A	G	C	A	T	A	T	T	T	T	T	G	T	A	C	G	A	C	C	A	T	G	N	C	T	T	N	N	N	G	N	T	N	T	N	N	N
Mh1374_LIB5282	2		A	A	C	C	G	A	A	C	C	T	A	G	C	A	T	A	T	T	T	T	T	G	T	A	C	G	A	C	C	A	T	G	N	C	T	T	N	N	N	G	N	T	N	T	N	N	N
Mh1375_LIB4823	2		A	A	C	C	G	A	A	C	C	T	A	G	C	A	T	A	T	T	T	T	T	G	T	A	C	G	A	C	C	A	T	G	G	C	T	T	G	G	A	G	T	T	T	T	T	C	G
Mh1376_LIB3233	2		A	A	C	C	G	A	A	C	C	T	A	G	C	A	T	A	T	T	T	T	T	G	T	A	C	G	A	C	C	A	T	G	N	C	T	T	N	N	N	G	N	T	N	T	N	N	N
Mh1377_LIB4824	2		A	A	C	C	G	A	A	C	C	T	A	G	C	A	T	A	T	T	T	T	T	G	T	A	C	G	A	C	C	A	T	G	G	C	T	T	G	G	A	G	T	T	T	T	T	C	G
Mh1378_LIB3234	2		A	A	C	C	G	A	A	C	C	T	A	G	C	A	T	A	T	T	T	T	T	G	T	A	C	G	A	C	C	A	T	G	G	C	T	T	G	G	A	G	T	T	T	T	T	C	G
Mh1379_LIB4825	2		A	A	C	C	G	A	A	C	C	T	A	G	C	A	T	A	T	T	T	T	T	G	T	A	C	G	A	C	C	A	T	G	N	C	T	T	N	N	N	G	N	T	N	T	N	N	N
Mh1380_LIB4826	2		A	A	C	C	G	A	A	C	C	T	A	G	C	A	T	A	T	T	T	T	T	G	T	A	C	G	A	C	C	A	T	G	N	C	T	T	N	N	N	G	N	T	N	T	N	N	N
Mh1381_LIB1683	2		A	A	C	C	G	A	A	C	C	T	A	G	C	A	T	A	T	T	T	T	T	G	T	A	C	G	A	C	C	A	T	G	G	C	T	T	G	G	A	G	T	T	T	T	T	C	G
Mh1382_LIB4827	2		A	A	C	C	G	A	A	C	C	T	A	G	C	A	T	A	T	T	T	T	T	G	T	A	C	G	A	C	C	A	T	G	N	C	T	T	N	N	N	G	N	T	N	T	N	N	N
Mh1383_LIB1684	2		A	A	C	C	G	A	A	C	C	T	A	G	C	A	T	A	T	T	T	T	T	G	T	A	C	G	A	C	C	A	T	G	G	C	T	T	G	G	A	G	T	T	T	T	T	C	G
Mh1384_LIB3235	2		A	A	C	C	G	A	A	C	C	T	A	G	C	A	T	A	T	T	T	T	T	G	T	A	C	G	A	C	C	A	T	G	G	C	T	T	G	G	A	G	T	T	T	T	T	C	G
Mh1385_LIB4828	2		A	A	C	C	G	A	A	C	C	T	A	G	C	A	T	A	T	T	T	T	T	G	T	A	C	G	A	C	C	A	T	G	G	C	T	T	G	G	A	G	T	T	T	T	T	C	G
Mh1386_LIB5283	2		A	A	C	C	G	A	A	C	C	T	A	G	C	A	T	A	T	T	T	T	T	G	T	A	C	G	A	C	C	A	T	G	G	C	T	T	G	G	A	G	T	T	T	T	T	C	G
Mh1387_LIB4829	2		A	A	C	C	G	A	A	C	C	T	A	G	C	A	T	A	T	T	T	T	T	G	T	A	C	G	A	C	C	A	T	G	G	C	T	T	G	G	A	G	T	T	T	T	T	C	G
Mh1389_LIB5284	2		A	A	C	C	G	A	A	C	C	T	A	G	C	A	T	N	N	N	N	N	N	N	N	N	N	N	N	N	N	N	N	N	N	N	N	N	N	N	N	N	T	N	T	T	T	C	G
Mh1390_LIB3236	2		A	A	C	C	G	A	A	C	C	T	A	G	C	A	T	A	T	T	T	T	T	G	T	A	C	G	A	C	C	A	T	G	G	C	T	T	G	G	A	G	T	T	T	T	T	C	G
Mh1391_LIB4830	2		A	A	C	C	G	A	A	C	C	T	A	G	C	A	T	A	T	T	T	T	T	G	T	A	C	G	A	C	C	A	T	G	G	C	T	T	G	G	A	G	T	T	T	T	T	C	G
Mh1392_LIB4831	2		A	A	C	C	G	A	A	C	C	T	A	G	C	A	T	A	T	T	T	T	T	G	T	A	C	G	A	C	C	A	T	G	G	C	T	T	G	G	A	G	T	T	T	T	T	C	G
Mh1393_LIB5285	2		A	A	C	C	G	A	A	C	C	T	A	G	C	A	T	A	T	T	T	T	T	G	T	A	C	G	A	C	C	A	T	G	G	C	T	T	G	G	A	G	T	T	T	T	T	C	G
Mh1394_LIB3237	2		A	A	C	C	G	A	A	C	C	T	A	G	C	A	T	A	T	T	T	T	T	G	T	A	C	G	A	C	C	A	T	G	G	C	T	T	G	G	A	G	T	T	T	T	T	C	G
Mh1395_LIB6453	2		A	A	C	C	G	A	A	C	C	T	A	G	C	A	T	A	T	T	T	T	T	G	T	A	C	G	A	C	C	A	T	G	G	C	T	T	G	G	A	G	T	T	T	T	T	C	G
Mh1396_LIB1622	2		A	A	C	C	G	A	A	C	C	T	A	G	C	A	T	A	T	T	T	T	T	G	T	A	C	G	A	C	C	A	T	G	G	C	T	T	G	G	A	G	T	T	T	T	T	C	G
Mh1397_LIB3238	2		A	A	C	C	G	A	A	C	C	T	A	G	C	A	T	N	N	N	N	N	N	N	N	N	N	N	N	N	N	N	N	N	G	N	N	N	G	N	N	N	T	N	T	N	T	C	G
Mh1398_LIB4833	2		A	A	C	C	G	A	A	C	C	T	A	G	C	A	T	A	T	T	T	T	T	G	T	A	C	G	A	C	C	A	T	G	G	C	T	T	G	G	A	G	T	T	T	T	T	C	G
Mh1399_LIB4834	2		A	A	C	C	G	A	A	C	C	T	A	G	C	A	T	A	T	T	T	T	T	G	T	A	C	G	A	C	C	A	T	G	G	C	T	T	G	G	A	G	T	T	T	T	T	C	G
Mh1400_LIB4835	2		A	A	C	C	G	A	A	C	C	T	A	G	C	A	T	A	T	T	T	T	T	G	T	A	C	G	A	C	C	A	T	G	A	C	T	T	A	A	C	G	G	T	G	N	A	T	A
Mh1401_LIB3239	2		A	A	C	C	G	A	A	C	C	T	A	G	C	A	T	A	T	T	T	T	T	G	T	A	C	G	A	C	C	A	T	G	G	C	T	T	G	G	A	G	T	T	T	T	T	C	G
Mh1402_LIB5286	2		A	A	C	C	G	A	A	C	C	T	A	G	C	A	T	A	T	T	T	T	T	G	T	A	C	G	A	C	C	A	T	G	G	C	T	T	G	G	A	G	T	T	T	T	T	C	G
Mh1403_LIB4836	2		A	A	C	C	G	A	A	C	C	T	A	G	C	A	T	A	T	T	T	T	T	G	T	A	C	G	A	C	C	A	T	G	G	C	T	T	G	N	N	G	T	T	T	T	T	C	N
Mh1405_LIB4837	2		A	A	C	C	G	A	A	C	C	T	A	G	C	A	T	A	T	T	T	T	T	G	T	A	C	G	A	C	C	A	T	G	G	C	T	T	G	G	A	G	T	T	T	T	T	C	G
Mh1406_LIB4838	2		A	A	C	C	G	A	A	C	C	T	A	G	C	A	T	A	T	T	T	T	T	G	T	A	C	G	A	C	C	A	T	G	G	C	T	T	G	G	A	G	T	T	T	T	T	C	G
Mh1407_LIB3240	2		A	A	C	C	G	A	A	C	C	T	A	G	C	A	T	A	T	T	T	T	T	G	T	A	C	G	A	C	C	A	T	G	G	C	T	T	G	G	A	G	T	T	T	T	T	C	G
Mh1408_LIB1685	2		A	A	C	C	G	A	A	C	C	T	A	G	C	A	T	A	T	T	T	T	T	G	T	A	C	G	A	C	C	A	T	G	G	C	T	T	G	G	A	G	T	T	T	T	T	C	G
Mh1409_LIB4839	2		A	A	C	C	G	A	A	C	C	T	A	G	C	A	T	A	T	T	T	T	T	G	T	A	C	G	A	C	C	A	T	G	G	C	T	T	G	G	A	G	T	T	T	T	T	C	G
Mh1411_LIB1686	2		A	A	C	C	G	A	A	C	C	T	A	G	C	A	T	A	T	T	T	T	T	G	T	A	C	G	A	C	C	A	T	G	G	C	T	T	G	G	A	G	T	T	T	T	T	C	G
Mh1412_LIB3241	2		A	A	C	C	G	A	A	C	C	T	A	G	C	A	T	A	T	T	T	T	T	G	T	A	C	G	A	C	C	A	T	G	G	C	T	T	G	G	A	G	T	T	T	T	T	C	G
Mh1413_LIB4840	2		A	A	C	C	G	A	A	C	C	T	A	G	C	A	T	A	T	T	T	T	T	G	T	A	C	G	A	C	C	A	T	G	G	C	T	T	G	G	A	G	T	T	T	T	T	C	G
Mh1414_LIB4841	2		A	A	C	C	G	A	A	C	C	T	A	G	C	A	T	A	T	T	T	T	T	G	T	A	C	G	A	C	C	A	T	G	G	C	T	T	G	G	A	G	T	T	T	T	T	C	G
Mh1415_LIB1623	2		A	A	C	C	G	A	A	C	C	T	A	G	C	A	T	A	T	T	T	T	T	G	T	A	C	G	A	C	C	A	T	G	G	C	T	T	G	G	A	G	T	T	T	T	T	C	G
Mh1416_LIB5291	2		A	A	C	C	G	A	A	C	C	T	A	G	C	A	T	A	T	T	T	T	T	G	T	A	C	G	A	C	C	A	T	G	G	C	T	T	G	G	A	G	T	T	T	T	T	C	G
Mh1417_LIB3242	2		A	A	C	C	G	A	A	C	C	T	A	G	C	A	T	A	T	T	T	T	T	G	T	A	C	G	A	C	C	A	T	G	G	C	T	T	G	G	A	G	T	T	T	T	T	C	G
Mh1419_LIB1687	2		A	A	C	C	G	A	A	C	C	T	A	G	C	A	T	A	T	T	T	T	T	G	T	A	C	G	A	C	C	A	T	G	G	C	T	T	G	G	A	G	T	T	T	T	T	C	G
Mh1421_LIB5292	2		A	A	C	C	G	A	A	C	C	T	A	G	C	A	T	A	T	T	T	T	T	G	T	A	C	G	A	C	C	A	T	G	G	C	T	T	G	G	A	G	T	T	T	T	T	C	G
Mh1422_LIB5293	2		A	A	C	C	G	A	A	C	C	T	A	G	C	A	T	A	T	T	T	T	T	G	T	A	C	G	A	C	C	A	T	G	G	C	T	T	G	G	A	G	T	T	T	T	T	C	G
Mh1423_LIB5294	2		A	A	C	C	G	A	A	C	C	T	A	G	C	A	T	A	T	T	T	T	T	G	T	A	C	G	A	C	C	A	T	G	G	C	T	T	G	G	A	G	T	T	T	T	T	C	G
Mh1424_LIB3243	2		A	A	C	C	G	A	A	C	C	T	A	G	C	A	T	A	T	T	T	T	T	G	T	A	C	G	A	C	C	A	T	G	G	C	T	T	G	G	A	G	T	T	T	T	T	C	G
Mh1425_LIB3244	2		A	A	C	C	G	A	A	C	C	T	A	G	C	A	T	A	T	T	T	T	T	G	T	A	C	G	A	C	C	A	T	G	G	C	T	T	G	G	A	G	T	T	T	T	T	C	G
Mh1426_LIB5295	2		A	A	C	C	G	A	A	C	C	T	A	G	C	A	T	A	T	T	T	T	T	G	T	A	C	G	A	C	C	A	T	G	G	C	T	T	G	G	A	G	T	T	T	T	T	C	G
Mh1427_LIB5296	2		A	A	C	C	G	A	A	C	C	T	A	G	C	A	T	A	T	T	T	T	T	G	T	A	C	G	A	C	C	A	T	G	G	C	T	T	G	G	A	G	T	T	T	T	T	C	G
Mh1428_LIB3245	2		A	A	C	C	G	A	A	C	C	T	A	G	C	A	T	A	T	T	T	T	T	G	T	A	C	G	A	C	C	A	T	G	G	C	T	T	G	G	A	G	T	T	T	T	T	C	G
Mh1429_LIB5297	2		A	A	C	C	G	A	A	C	C	T	A	G	C	A	T	A	T	T	T	T	T	G	T	A	C	G	A	C	C	A	T	G	G	C	T	T	G	G	A	G	T	T	T	T	T	C	G
Mh1430_LIB3246	2		A	A	C	C	G	A	A	C	C	T	A	G	C	A	T	A	T	T	T	T	T	G	T	A	C	G	A	C	C	A	T	G	G	C	T	T	G	G	A	G	T	T	T	T	T	C	G
Mh1447_LIB5298	2		A	A	C	C	G	A	A	C	C	T	A	G	C	A	T	A	T	T	T	T	T	G	T	A	C	G	A	C	C	A	T	G	G	C	T	T	G	G	A	G	T	T	T	T	T	C	G
Mh1449_LIB3247	2		A	A	C	C	G	A	A	C	C	T	A	G	C	A	T	A	T	T	T	T	T	G	T	A	C	G	A	C	C	A	T	G	G	C	T	T	G	G	A	G	T	T	T	T	T	C	G
Mh1450_LIB3889	2		A	A	C	C	G	A	A	C	C	T	A	G	C	A	T	A	T	T	T	T	T	G	T	A	C	G	A	C	C	A	T	G	G	C	T	T	G	G	A	G	T	T	T	T	T	C	G
Mh1451_LIB3248	2		A	A	C	C	G	A	A	C	C	T	A	G	C	A	T	A	T	T	T	T	T	G	T	A	C	G	A	C	C	A	T	G	G	C	T	T	G	G	A	G	T	T	T	T	T	C	G
Mh1452_LIB3890	2		A	A	C	C	G	A	A	C	C	T	A	G	C	A	T	A	T	T	T	T	T	G	T	A	C	G	A	C	C	A	T	G	G	C	T	T	G	G	A	G	T	T	T	T	T	C	G
Mh1453_LIB1624	2		A	A	C	C	G	A	A	C	C	T	A	G	C	A	T	A	T	T	T	T	T	G	T	A	C	G	A	C	C	A	T	G	G	C	T	T	G	G	A	G	T	T	T	T	T	C	G
Mh1454_LIB3891	2		A	A	C	C	G	A	A	C	C	T	A	G	C	A	T	A	T	T	T	T	T	G	T	A	C	G	A	C	C	A	T	G	G	C	T	T	G	G	A	G	T	T	T	T	T	C	G
Mh1455_LIB3892	2		A	A	C	C	G	A	A	C	C	T	A	G	C	A	T	A	T	T	T	T	T	G	T	A	C	G	A	C	C	A	T	G	G	C	T	T	G	G	A	G	T	T	T	T	T	C	G
Mh1456_LIB3893	2		A	A	C	C	G	A	A	C	C	T	A	G	C	A	T	A	T	T	T	T	T	G	T	A	C	G	A	C	C	A	T	G	G	C	T	T	G	G	A	G	T	T	T	T	T	C	G
Mh1457_LIB3894	2		A	A	C	C	G	A	A	C	C	T	A	G	C	A	T	A	T	T	T	T	T	G	T	A	C	G	A	C	C	A	T	G	G	C	T	T	G	G	A	G	T	T	T	T	T	C	G
Mh1458_LIB1625	2		A	A	C	C	G	A	A	C	C	T	A	G	C	A	T	A	T	T	T	T	T	G	T	A	C	G	A	C	C	A	T	G	G	C	T	T	G	G	A	G	T	T	T	T	T	C	G
Mh1459_LIB1688	2		A	A	C	C	G	A	A	C	C	T	A	G	C	A	T	A	T	T	T	T	T	G	T	A	C	G	A	C	C	A	T	G	G	C	T	T	G	G	A	G	T	T	T	T	T	C	G
Mh1461_LIB11522	2		A	A	C	C	G	A	A	C	C	T	A	G	C	A	T	A	T	T	T	T	T	G	T	A	C	G	A	C	C	A	T	G	G	C	T	T	G	G	A	G	T	T	T	T	T	C	G
Mh1464_LIB3896	2		A	A	C	C	G	A	A	C	C	T	A	G	C	A	T	A	T	T	T	T	T	G	T	A	C	G	A	C	C	A	T	G	G	C	T	T	G	G	A	G	T	T	T	T	T	C	G
Mh1465_LIB1689	2		A	A	C	C	G	A	A	C	C	T	A	G	C	A	T	A	T	T	T	T	T	G	T	A	C	G	A	C	C	A	T	G	G	C	T	T	G	G	A	G	N	T	T	T	T	C	G
Mh1466_LIB5299	2		A	A	C	C	G	A	A	C	C	T	A	G	C	A	T	A	T	T	T	T	T	G	T	A	C	G	A	C	C	A	T	G	G	C	T	T	G	G	A	G	T	T	T	T	T	C	G
Mh1467_LIB3249	2		A	A	C	C	G	A	A	C	C	T	A	G	C	A	T	A	T	T	T	T	T	G	T	A	C	G	A	C	C	A	T	G	G	C	T	T	G	G	A	G	T	T	T	T	T	C	G
Mh1468_LIB5300	2		A	A	C	C	G	A	A	C	C	T	A	G	C	A	T	A	T	T	T	T	T	G	T	A	C	G	A	C	C	A	T	G	G	C	T	T	G	G	A	G	T	T	T	T	T	C	G
Mh1469_LIB3250	2		A	A	C	C	G	A	A	C	C	T	A	G	C	A	T	A	T	T	T	T	T	G	T	A	C	G	A	C	C	A	T	G	G	C	T	T	G	G	A	G	T	T	T	T	T	C	G
Mh1470_LIB5301	2		A	A	C	C	G	A	A	C	C	T	A	G	C	A	T	A	T	T	T	T	T	G	T	A	C	G	A	C	C	A	T	G	G	C	T	T	G	G	A	G	T	T	T	T	T	C	G
Mh1471_LIB5302	2		A	A	C	C	G	A	A	C	C	T	A	G	C	A	T	A	T	T	T	T	T	G	T	A	C	G	A	C	C	A	T	G	G	C	T	T	G	G	A	G	T	T	T	T	T	C	G
Mh1472_LIB5303	2		A	A	C	C	G	A	A	C	C	T	A	G	C	A	T	A	T	T	T	T	T	G	T	A	C	G	A	C	C	A	T	G	G	C	T	T	G	G	A	G	T	T	T	T	T	C	G
Mh1473_LIB3251	2		A	A	C	C	G	A	A	C	C	T	A	G	C	A	T	A	T	T	T	T	T	G	T	A	C	G	A	C	C	A	T	G	G	C	T	T	G	G	A	G	T	T	T	T	T	C	G
Mh1474_LIB3252	2		A	A	C	C	G	A	A	C	C	T	A	G	C	A	T	A	T	T	T	T	T	G	T	A	C	G	A	C	C	A	T	G	G	C	T	T	G	G	A	G	T	T	T	T	T	C	G
Mh1475_LIB5304	2		A	A	C	C	G	A	A	C	C	T	A	G	C	A	T	A	T	T	T	T	T	G	T	A	C	G	A	C	C	A	T	G	G	C	T	T	G	G	A	G	T	T	T	T	T	C	G
Mh1476_LIB5305	2		A	A	C	C	G	A	A	C	C	T	A	G	C	A	T	A	T	T	T	T	T	G	T	A	C	G	A	C	C	A	T	G	G	C	T	T	G	G	A	G	T	T	T	T	T	C	G
Mh1477_LIB5306	2		A	A	C	C	G	A	A	C	C	T	A	G	C	A	T	A	T	T	T	T	T	G	T	A	C	G	A	C	C	A	T	G	G	C	T	T	G	G	A	G	T	T	T	T	T	C	G
Mh1478_LIB3253	2		A	A	C	C	G	A	A	C	C	T	A	G	C	A	T	A	T	T	T	T	T	G	T	A	C	G	A	C	C	A	T	G	G	C	T	T	G	G	A	G	T	T	T	T	T	C	G
Mh1479_LIB5307	2		A	A	C	C	G	A	A	C	C	T	A	G	C	A	T	A	T	T	T	T	T	G	T	A	C	G	A	C	C	A	T	G	G	C	T	T	G	G	A	G	T	T	T	T	T	C	G
Mh1480_LIB5308	2		A	A	C	C	G	A	A	C	C	T	A	G	C	A	T	A	T	T	T	T	T	G	T	A	C	G	A	C	C	A	T	G	G	C	T	T	G	G	A	G	T	T	T	T	T	C	G
Mh1481_LIB3305	2		A	A	C	C	G	A	A	C	C	T	A	G	C	A	T	A	T	T	T	T	T	G	T	A	C	G	A	C	C	A	T	G	N	C	T	T	N	N	N	G	N	T	N	T	N	N	N
Mh1481_LIB5368	2		A	A	C	C	G	A	A	C	C	T	A	G	C	A	T	A	T	T	T	T	T	G	T	A	C	G	A	C	C	A	T	G	G	C	T	T	G	G	A	G	T	T	T	T	T	C	G
Mh1482_LIB3306	2		A	A	C	C	G	A	A	C	C	T	A	G	C	A	T	A	T	T	T	T	T	G	T	A	C	G	A	C	C	A	T	G	G	C	T	T	G	G	A	G	T	T	T	T	T	C	G
Mh1483_LIB5309	2		A	A	C	C	G	A	A	C	C	T	A	G	C	A	T	A	T	T	T	T	T	G	T	A	C	G	A	C	C	A	T	G	G	C	T	T	G	G	A	G	T	T	T	T	T	C	G
Mh1484_LIB1627	2		A	A	C	C	G	A	A	C	C	T	A	G	C	A	T	A	T	T	T	T	T	G	T	A	C	G	A	C	C	A	T	G	G	C	T	T	G	G	A	G	T	T	T	T	T	C	G
Mh1485_LIB3308	2		A	A	C	C	G	A	A	C	C	T	A	G	C	A	T	N	N	N	N	N	N	N	N	N	N	N	N	N	N	N	T	G	G	C	T	T	G	G	A	G	T	T	T	T	T	C	G
Mh1486_LIB3254	2		A	A	C	C	G	A	A	C	C	T	A	G	C	A	T	A	T	T	T	T	T	G	T	A	C	G	A	C	C	A	T	G	G	C	T	T	G	G	A	G	T	T	T	T	T	C	G
Mh1487_LIB3255	2		A	A	C	C	G	A	A	C	C	T	A	G	C	A	T	A	T	T	T	T	T	G	T	A	C	G	A	C	C	A	T	G	G	C	T	T	G	G	A	G	T	T	T	T	T	C	G
Mh1488_LIB5310	2		A	A	C	C	G	A	A	C	C	T	A	G	C	A	T	A	T	T	T	T	T	G	T	A	C	G	A	C	C	A	T	G	G	C	T	T	G	G	A	G	T	T	T	T	T	C	G
Mh1489_LIB5311	2		A	A	C	C	G	A	A	C	C	T	A	G	C	A	T	A	T	T	T	T	T	G	T	A	C	G	A	C	C	A	T	G	G	C	T	T	G	G	A	G	T	T	T	T	T	C	G
Mh1490_LIB3256	2		A	A	C	C	G	A	A	C	C	T	A	G	C	A	T	A	T	T	T	T	T	G	T	A	C	G	A	C	C	A	T	G	G	C	T	T	G	G	A	G	T	T	T	T	T	C	G
Mh1491_LIB3257	2		A	A	C	C	G	A	A	C	C	T	A	G	C	A	T	A	T	T	T	T	T	G	T	A	C	G	A	C	C	A	T	G	G	C	T	T	G	G	A	G	T	T	T	T	T	C	G
Mh1492_LIB3470	2		A	A	C	C	G	A	A	C	C	T	A	G	C	A	T	A	T	T	T	T	T	G	T	A	C	G	A	C	C	A	T	G	G	C	T	T	G	G	A	G	T	T	T	T	T	C	G
Mh1493_LIB3471	2		A	A	C	C	G	A	A	C	C	T	A	G	C	A	T	A	T	T	T	T	T	G	T	A	C	G	A	C	C	A	T	G	N	C	T	T	N	N	N	G	N	T	N	T	N	N	N
Mh1494_LIB3472	2		A	A	C	C	G	A	A	C	C	T	A	G	C	A	T	N	N	N	N	N	N	N	N	N	N	N	N	N	N	N	T	G	G	C	T	T	G	G	A	G	T	T	T	T	T	C	G
Mh1495_LIB3258	2		A	A	C	C	G	A	A	C	C	T	A	G	C	A	T	A	T	T	T	T	T	G	T	A	C	G	A	C	C	A	T	G	G	C	T	T	G	G	A	G	T	T	T	T	T	C	G
Mh1496_LIB1690	2		A	A	C	C	G	A	A	C	C	T	A	G	C	A	T	A	T	T	T	T	T	G	T	A	C	G	A	C	C	A	T	G	G	C	T	T	G	G	A	G	T	T	T	T	T	C	G
Mh1498_LIB3473	2		A	A	C	C	G	A	A	C	C	T	A	G	C	A	T	A	T	T	T	T	T	G	T	A	C	G	A	C	C	A	T	G	G	C	T	T	G	G	A	G	T	T	T	T	T	C	G
Mh1499_LIB3259	2		A	A	C	C	G	A	A	C	C	T	A	G	C	A	T	A	T	T	T	T	T	G	T	A	C	G	A	C	C	A	T	G	G	C	T	T	G	G	A	G	T	T	T	T	T	C	G
Mh1500_LIB3474	2		A	A	C	C	G	A	A	C	C	T	A	G	C	A	T	N	N	N	N	N	N	N	N	N	N	N	N	N	N	N	T	G	N	C	T	T	N	N	N	G	N	T	N	T	N	N	N
Mh1502_LIB3260	2		A	A	C	C	G	A	A	C	C	T	A	G	C	A	T	A	T	T	T	T	T	G	T	A	C	G	A	C	C	A	T	G	G	C	T	T	G	G	A	G	T	T	T	T	T	C	G
Mh1503_LIB3261	2		A	A	C	C	G	A	A	C	C	T	A	G	C	A	T	A	T	T	T	T	T	G	T	A	C	G	A	C	C	A	T	G	G	C	T	T	G	G	A	G	T	T	T	T	T	C	G
Mh1504_LIB3475	2		A	A	C	C	G	A	A	C	C	T	A	G	C	A	T	A	T	T	T	T	T	G	T	A	C	G	A	C	C	A	T	G	G	C	T	T	G	G	A	G	T	T	T	T	T	C	G
Mh1505_LIB3476	2		A	A	C	C	G	A	A	C	C	T	A	G	C	A	T	A	T	T	T	T	T	G	T	A	C	G	A	C	C	A	T	G	G	C	T	T	G	G	A	G	T	T	T	T	T	C	G
Mh1506_LIB1628	2		A	A	C	C	G	A	A	C	C	T	A	G	C	A	T	A	T	T	T	T	T	G	T	A	C	G	A	C	C	A	T	G	N	C	T	T	N	G	A	G	T	T	T	T	T	C	G
Mh1507_LIB3477	2		A	A	C	C	G	A	A	C	C	T	A	G	C	A	T	A	T	T	T	T	T	G	T	A	C	G	A	C	C	A	T	G	G	C	T	T	G	G	A	G	T	T	T	T	T	C	G
Mh1508_LIB1691	2		A	A	C	C	G	A	A	C	C	T	A	G	C	A	T	A	T	T	T	T	T	G	T	A	C	G	A	C	C	A	T	G	G	C	T	T	G	G	A	G	T	T	T	T	T	C	G
Mh1509_LIB3262	2		A	A	C	C	G	A	A	C	C	T	A	G	C	A	T	A	T	T	T	T	T	G	T	A	C	G	A	C	C	A	T	G	G	C	T	T	G	G	A	G	T	T	T	T	T	C	G
Mh1511_LIB3263	2		A	A	C	C	G	A	A	C	C	T	A	G	C	A	T	A	T	T	T	T	T	G	T	A	C	G	A	C	C	A	T	G	G	C	T	T	G	G	A	G	T	T	T	T	T	C	G
Mh1512_LIB1629	2		A	A	C	C	G	A	A	C	C	T	A	G	C	A	T	A	T	T	T	T	T	G	T	A	C	G	A	C	C	A	T	G	G	C	T	T	G	G	A	G	T	T	T	T	T	C	G
Mh1513_LIB3478	2		A	A	C	C	G	A	A	C	C	T	A	G	C	A	T	N	N	N	N	N	N	N	N	N	N	N	N	N	N	A	T	G	G	C	T	T	G	G	A	G	T	T	T	T	T	C	G
Mh1514_LIB3479	2		A	A	C	C	G	A	A	C	C	T	A	G	C	A	T	A	T	T	T	T	T	G	T	A	C	G	A	C	C	A	T	G	G	C	T	T	G	G	A	G	T	T	T	T	T	C	G
Mh1515_LIB3480	2		A	A	C	C	G	A	A	C	C	T	A	G	C	A	T	A	T	T	T	T	T	G	T	A	C	G	A	C	C	A	T	G	G	C	T	T	G	G	A	G	T	T	T	T	T	C	G
Mh1516_LIB3481	2		A	A	C	C	G	A	A	C	C	T	A	G	C	A	T	A	T	T	T	T	T	G	T	A	C	G	A	C	C	A	T	G	G	C	T	T	G	G	A	G	T	T	T	T	T	C	G
Mh1519_LIB3483	2		A	A	C	C	G	A	A	C	C	T	A	G	C	A	T	A	T	T	T	T	T	G	T	A	C	G	A	C	C	A	T	G	G	C	T	T	G	G	A	G	T	T	T	T	T	C	G
Mh1520_LIB1692	2		A	A	C	C	G	A	A	C	C	T	A	G	C	A	T	A	T	T	T	T	T	G	T	A	C	G	A	C	C	A	T	G	G	C	T	T	G	G	A	G	T	T	T	T	T	C	G
Mh1521_LIB3264	2		A	A	C	C	G	A	A	C	C	T	A	G	C	A	T	A	T	T	T	T	T	G	T	A	C	G	A	C	C	A	T	G	G	C	T	T	G	G	A	G	T	T	T	T	T	C	G
Mh1522_LIB3484	2		A	A	C	C	G	A	A	C	C	T	A	G	C	A	T	A	T	T	T	T	T	G	T	A	C	G	A	C	C	A	T	G	G	C	T	T	G	G	A	G	T	T	T	T	T	C	G
Mh1523_LIB3265	2		A	A	C	C	G	A	A	C	C	T	A	G	C	A	T	A	T	T	T	T	T	G	T	A	C	G	A	C	C	A	T	G	G	C	T	T	G	G	A	G	T	T	T	T	T	C	G
Mh1524_LIB3485	2		A	A	C	C	G	A	A	C	C	T	A	G	C	A	T	A	T	T	T	T	T	G	T	A	C	G	A	C	C	A	T	G	G	C	T	T	G	G	A	G	T	T	T	T	T	C	G
Mh1525_LIB3486	2		A	A	C	C	G	A	A	C	C	T	A	G	C	A	N	N	N	N	N	N	N	N	N	A	C	G	A	C	C	A	T	G	G	C	T	T	G	G	A	G	T	T	T	T	T	C	G
Mh1526_LIB3487	2		A	A	C	C	G	A	A	C	C	T	A	G	C	A	T	A	T	T	T	T	T	G	T	A	C	G	A	C	C	A	T	G	G	C	T	T	G	G	A	G	T	T	T	T	T	C	G
Mh1527_LIB3488	2		A	A	C	C	G	A	A	C	C	T	A	G	C	A	T	A	T	T	T	T	T	G	T	A	C	G	A	C	C	A	T	G	G	C	T	T	G	G	A	G	T	T	T	T	T	C	G
Mh1528_LIB3266	2		A	A	C	C	G	A	A	C	C	T	A	G	C	A	T	A	T	T	T	T	T	G	T	A	C	G	A	C	C	A	T	G	G	C	T	T	G	G	A	G	T	T	T	T	T	C	G
Mh1529_LIB3489	2		A	A	C	C	G	A	A	C	C	T	A	G	C	A	N	N	N	N	N	N	N	N	N	A	C	G	A	C	C	A	T	G	G	C	T	T	G	G	A	G	T	T	T	T	T	C	G
Mh1531_LIB3491	2		A	A	C	C	G	A	A	C	C	T	A	G	C	A	T	A	T	T	T	T	T	G	T	A	C	G	A	C	C	A	T	G	N	C	T	T	N	N	N	G	N	T	N	T	N	N	N
Mh1532_LIB3492	2		A	A	C	C	G	A	A	C	C	T	A	G	C	A	T	A	T	T	T	T	T	G	T	A	C	G	A	C	C	A	T	G	G	C	T	T	G	G	A	G	T	T	T	T	T	C	G
Mh1533_LIB6454	2		A	A	C	C	G	A	A	C	C	T	A	G	C	A	T	A	T	T	T	T	T	G	T	A	C	G	A	C	C	A	T	G	G	C	T	T	G	G	A	G	T	T	T	T	T	C	G
Mh1534_LIB1693	2		A	A	C	C	G	A	A	C	C	T	A	G	C	A	T	A	T	T	T	T	T	G	T	A	C	G	A	C	C	A	T	G	G	C	T	T	G	G	A	G	T	T	T	T	T	C	G
Mh1536_LIB3267	2		A	A	C	C	G	A	A	C	C	T	A	G	C	A	T	N	N	N	N	N	N	N	N	N	N	N	N	N	N	N	T	G	G	C	T	T	G	G	A	G	T	T	T	T	T	C	G
Mh1537_LIB3268	2		A	A	C	C	G	A	A	C	C	T	A	G	C	A	T	A	T	T	T	T	T	G	T	A	C	G	A	C	C	A	T	G	G	C	T	T	G	G	A	G	T	T	T	T	T	C	G
Mh1539_LIB3269	2		A	A	C	C	G	A	A	C	C	T	A	G	C	A	T	A	T	T	T	T	T	G	T	A	C	G	A	C	C	A	T	G	G	C	T	T	G	G	A	G	T	T	T	T	T	C	G
Mh1540_LIB3495	2		A	A	C	C	G	A	A	C	C	T	A	G	C	A	T	N	N	N	N	N	N	N	N	N	N	N	N	N	N	A	T	G	G	C	T	T	G	G	A	G	T	T	T	T	T	C	G
Mh1541_LIB3496	2		A	A	C	C	G	A	A	C	C	T	A	G	C	A	T	A	T	T	T	T	T	G	T	A	C	G	A	C	C	A	T	G	G	C	T	T	G	G	A	G	T	T	T	T	T	C	G
Mh1542_LIB3270	2		A	A	C	C	G	A	A	C	C	T	A	G	C	A	T	A	T	T	T	T	T	G	T	A	C	G	A	C	C	A	T	G	G	C	T	T	G	G	A	G	T	T	T	T	T	C	G
Mh1543_LIB1631	2		A	A	C	C	G	A	A	C	C	T	A	G	C	A	T	A	T	T	T	T	T	G	T	A	C	G	A	C	C	A	T	G	G	C	T	T	G	G	A	G	T	T	T	T	T	C	G
Mh1545_LIB3498	2		A	A	C	C	G	A	A	C	C	T	A	G	C	A	T	A	T	T	T	T	T	G	T	A	C	G	A	C	C	A	T	G	G	C	T	T	G	G	A	G	T	T	T	T	T	C	G
Mh1546_LIB3271	2		A	A	C	C	G	A	A	C	C	T	A	G	C	A	T	A	T	T	T	T	T	G	T	A	C	G	A	C	C	A	T	G	G	C	T	T	G	G	A	G	T	T	T	T	T	C	G
Mh1547_LIB1632	2		A	A	C	C	G	A	A	C	C	T	A	G	C	A	T	A	T	T	T	T	T	G	T	A	C	G	A	C	C	A	T	G	G	C	T	T	G	G	A	G	T	T	T	T	T	C	G
Mh1550_LIB3499	2		A	A	C	C	G	A	A	C	C	T	A	G	C	A	T	A	N	N	N	N	T	G	T	A	C	G	A	C	C	A	T	G	G	C	T	T	G	G	A	G	T	T	T	T	T	C	G
Mh1551_LIB3500	2		A	A	C	C	G	A	A	C	C	T	A	G	C	A	T	A	T	T	T	T	T	G	T	A	C	G	A	C	C	A	T	G	G	C	T	T	G	G	A	G	T	T	T	T	T	C	G
Mh1552_LIB3501	2		A	A	C	C	G	A	A	C	C	T	A	G	C	A	T	A	T	T	T	T	T	G	T	A	C	G	A	C	C	A	T	G	G	C	T	T	G	G	A	G	T	T	T	T	T	C	G
Mh1553_LIB3272	2		A	A	C	C	G	A	A	C	C	T	A	G	C	A	T	A	T	T	T	T	T	G	T	A	C	G	A	C	C	A	T	G	G	C	T	T	G	G	A	G	T	T	T	T	T	C	G
Mh1554_LIB3273	2		A	A	C	C	G	A	A	C	C	T	A	G	C	A	T	A	T	T	T	T	T	G	T	A	C	G	A	C	C	A	T	G	G	C	T	T	G	G	A	G	T	T	T	T	T	C	G
Mh1555_LIB3274	2		A	A	C	C	G	A	A	C	C	T	A	G	C	A	T	A	T	T	T	T	T	G	T	A	C	G	A	C	C	A	T	G	G	C	T	T	G	G	A	G	T	T	T	T	T	C	G
Mh1556_LIB3502	2		A	A	C	C	G	A	A	C	C	T	A	G	C	A	T	A	T	T	T	T	T	G	T	A	C	G	A	C	C	A	T	G	G	C	T	T	G	G	A	G	T	T	T	T	T	C	G
Mh1557_LIB3546	2		A	A	C	C	G	A	A	C	C	T	A	G	C	A	T	A	T	T	T	T	T	G	T	A	C	G	A	C	C	A	T	G	G	C	T	T	G	G	A	G	T	T	T	T	T	C	G
Mh1558_LIB3503	2		A	A	C	C	G	A	A	C	C	T	A	G	C	A	T	A	T	T	T	T	T	G	T	A	C	G	A	C	C	A	T	G	G	C	T	T	G	G	A	G	T	T	T	T	T	C	G
Mh1559_LIB3547	2		A	A	C	C	G	A	A	C	C	T	A	G	C	A	T	A	T	T	T	T	T	G	T	A	C	G	A	C	C	A	T	G	G	C	T	T	G	G	A	G	T	T	T	T	T	C	G
Mh1560_LIB3544	2		A	A	C	C	G	A	A	C	C	T	A	G	C	A	T	A	T	T	T	T	T	G	T	A	C	G	A	C	C	A	T	G	G	C	T	T	G	G	A	G	T	T	T	T	T	C	G
Mh1561_LIB3504	2		A	A	C	C	G	A	A	C	C	T	A	G	C	A	T	A	T	T	T	T	T	G	T	A	C	G	A	C	C	A	T	G	G	C	T	T	G	G	A	G	T	T	T	T	T	C	G
Mh1562_LIB3505	2		A	A	C	C	G	A	A	C	C	T	A	G	C	A	T	A	T	T	T	T	T	G	T	A	C	G	A	C	C	A	T	G	G	C	T	T	G	G	A	G	T	T	T	T	T	C	G
Mh1563_LIB3548	2		A	A	C	C	G	A	A	C	C	T	A	G	C	A	T	A	T	T	T	T	T	G	T	A	C	G	A	C	C	A	T	G	G	C	T	T	G	G	A	G	T	T	T	T	T	C	G
Mh1568_LIB3508	2		A	A	C	C	G	A	A	C	C	T	A	G	C	A	T	A	T	T	T	T	T	G	T	A	C	G	A	C	C	A	T	G	G	C	T	T	G	G	A	G	T	T	T	T	T	C	G
Mh1569_LIB3509	2		A	A	C	C	G	A	A	C	C	T	A	G	C	A	T	A	T	T	T	T	T	G	T	A	C	G	A	C	C	A	T	G	N	C	T	T	N	N	N	G	N	T	N	T	N	N	N
Mh1570_LIB5287	2		A	A	C	C	G	A	A	C	C	T	A	G	C	A	T	A	T	T	T	T	T	G	T	A	C	G	A	C	C	A	T	G	G	C	T	T	G	G	A	G	T	T	T	T	T	C	G
Mh1572_LIB3510	2		A	A	C	C	G	A	A	C	C	T	A	G	C	A	T	A	T	T	T	T	T	G	T	A	C	G	A	C	C	A	T	G	G	C	T	T	G	G	A	G	T	T	T	T	T	C	G
Mh1573_LIB1633	2		A	A	C	C	G	A	A	C	C	T	A	G	C	A	T	A	T	T	T	T	T	G	T	A	C	G	A	C	C	A	T	G	G	C	T	T	G	G	A	G	T	T	T	T	T	C	G
Mh1574_LIB3550	2		A	A	C	C	G	A	A	C	C	T	A	G	C	A	T	A	T	T	T	T	T	G	T	A	C	G	A	C	C	A	T	G	G	C	T	T	G	G	A	G	T	T	T	T	T	C	G
Mh1575_LIB1634	2		A	A	C	C	G	A	A	C	C	T	A	G	C	A	T	A	T	T	T	T	T	G	T	A	C	G	A	C	C	A	T	G	G	C	T	T	G	G	A	G	T	T	T	T	T	C	G
Mh1576_LIB1635	2		A	A	C	C	G	A	A	C	C	T	A	G	C	A	T	A	T	T	T	T	T	G	T	A	C	G	A	C	C	A	T	G	G	C	T	T	G	G	A	G	T	T	T	T	T	C	G
Mh1578_LIB3551	2		A	A	C	C	G	A	A	C	C	T	A	G	C	A	T	A	T	T	T	T	T	G	T	A	C	G	A	C	C	A	T	G	N	C	T	T	N	N	N	G	N	T	N	T	N	N	N
Mh1579_LIB3511	2		A	A	C	C	G	A	A	C	C	T	A	G	C	A	T	A	T	T	T	T	T	G	T	A	C	G	A	C	C	A	T	G	G	C	T	T	G	G	A	G	T	T	T	T	T	C	G
Mh1580_LIB3512	2		A	A	C	C	G	A	A	C	C	T	A	G	C	A	T	A	T	T	T	T	T	G	T	A	C	G	A	C	C	A	T	G	G	C	T	T	G	G	A	G	T	T	T	T	T	C	G
Mh1581_LIB3513	2		A	A	C	C	G	A	A	C	C	T	A	G	C	A	T	A	T	T	T	T	T	G	T	A	C	G	A	C	C	A	T	G	G	C	T	T	G	G	A	G	T	T	T	T	T	C	G
Mh1582_LIB3514	2		A	A	C	C	G	A	A	C	C	T	A	G	C	A	T	A	T	T	T	T	T	G	T	A	C	G	A	C	C	A	T	G	G	C	T	T	G	G	A	G	T	T	T	T	T	C	G
Mh1584_LIB3516	2		A	A	C	C	G	A	A	C	C	T	A	G	C	A	T	A	T	T	T	T	T	G	T	A	C	G	A	C	C	A	T	G	G	C	T	T	G	G	A	G	T	T	T	T	T	C	G
Mh1585_LIB3552	2		A	A	C	C	G	A	A	C	C	T	A	G	C	A	T	A	T	T	T	T	T	G	T	A	C	G	A	C	C	A	T	G	G	C	T	T	G	G	A	G	T	T	T	T	T	C	G
Mh1587_LIB3517	2		A	A	C	C	G	A	A	C	C	T	A	G	C	A	T	A	T	T	T	T	T	G	T	A	C	G	A	C	C	A	T	G	N	C	T	T	N	N	N	G	N	T	N	T	N	N	N
Mh1588_LIB5288	2		A	A	C	C	G	A	A	C	C	T	A	G	C	A	T	A	T	T	T	T	T	G	T	A	C	G	A	C	C	A	T	G	G	C	T	T	G	G	A	G	T	T	T	T	T	C	G
Mh1590_LIB3554	2		A	A	C	C	G	A	A	C	C	T	A	G	C	A	T	A	T	T	T	T	T	G	T	A	C	G	A	C	C	A	T	G	G	C	T	T	G	G	A	G	T	T	T	T	T	C	G
Mh1591_LIB3555	2		A	A	C	C	G	A	A	C	C	T	A	G	C	A	T	A	T	T	T	T	T	G	T	A	C	G	A	C	C	A	T	G	G	C	T	T	G	G	A	G	T	T	T	T	T	C	G
Mh1592_LIB3518	2		A	A	C	C	G	A	A	C	C	T	A	G	C	A	T	A	T	T	T	T	T	G	T	A	C	G	A	C	C	A	T	G	G	C	T	T	G	G	A	G	T	T	T	T	T	C	G
Mh1593_LIB3556	2		A	A	C	C	G	A	A	C	C	T	A	G	C	A	T	A	T	T	T	T	T	G	T	A	C	G	A	C	C	A	T	G	G	C	T	T	G	G	A	G	T	T	T	T	T	C	G
Mh1595_LIB3520	2		A	A	C	C	G	A	A	C	C	T	A	G	C	A	T	A	T	T	T	T	T	G	T	A	C	G	A	C	C	A	T	G	G	C	T	T	G	G	A	G	T	T	T	T	T	C	G
Mh1596_LIB3521	2		A	A	C	C	G	A	A	C	C	T	A	G	C	A	T	A	T	T	T	T	T	G	T	A	C	G	A	C	C	A	T	G	G	C	T	T	G	G	A	G	T	T	T	T	T	C	G
Mh1597_LIB3287	2		A	A	C	C	G	A	A	C	C	T	A	G	C	A	T	A	T	T	T	T	T	G	T	A	C	G	A	C	C	A	T	G	G	C	T	T	G	G	A	G	T	T	T	T	T	C	G
Mh1598_LIB3522	2		A	A	C	C	G	A	A	C	C	T	A	G	C	A	T	A	T	T	T	T	T	G	T	A	C	G	A	C	C	A	T	G	G	C	T	T	G	G	A	G	T	T	T	T	T	C	G
Mh1599_LIB1636	2		A	A	C	C	G	A	A	C	C	T	A	G	C	A	T	A	T	T	T	T	T	G	T	A	C	G	A	C	C	A	T	G	G	C	T	T	G	G	A	G	T	T	T	T	T	C	G
Mh1600_LIB3288	2		A	A	C	C	G	A	A	C	C	T	A	G	C	A	T	A	T	T	T	T	T	G	T	A	C	G	A	C	C	A	T	G	G	C	T	T	G	G	A	G	T	T	T	T	T	C	G
Mh1601_LIB3523	2		A	A	C	C	G	A	A	C	C	T	A	G	C	A	T	A	T	T	T	T	T	G	T	A	C	G	A	C	C	A	T	G	G	C	T	T	G	G	A	G	T	T	T	T	T	C	G
Mh1602_LIB3289	2		A	A	C	C	G	A	A	C	C	T	A	G	C	A	T	A	T	T	T	T	T	G	T	A	C	G	A	C	C	A	T	G	G	C	T	T	G	G	A	G	T	T	T	T	T	C	G
Mh1603_LIB3524	2		A	A	C	C	G	A	A	C	C	T	A	G	C	A	T	A	T	T	T	T	T	G	T	A	C	G	A	C	C	A	T	G	G	C	T	T	G	G	A	G	T	T	T	T	T	C	G
Mh1604_LIB1637	2		A	A	C	C	G	A	A	C	C	T	A	G	C	A	T	A	T	T	T	T	T	G	T	A	C	G	A	C	C	A	T	G	G	C	T	T	G	G	A	G	T	T	T	T	T	C	G
Mh1605_LIB3290	2		A	A	C	C	G	A	A	C	C	T	A	G	C	A	T	A	T	T	T	T	T	G	T	A	C	G	A	C	C	A	T	G	G	C	T	T	G	G	A	G	T	T	T	T	T	C	G
Mh1606_LIB1695	2		A	A	C	C	G	A	A	C	C	T	A	G	C	A	T	A	T	T	T	T	T	G	T	A	C	G	A	C	C	A	T	G	G	C	T	T	G	G	A	G	T	T	T	T	T	C	G
Mh1607_LIB3525	2		A	A	C	C	G	A	A	C	C	T	A	G	C	A	T	A	T	T	T	T	T	G	T	A	C	G	A	C	C	A	T	G	G	C	T	T	G	G	A	G	T	T	T	T	T	C	G
Mh1608_LIB3526	2		A	A	C	C	G	A	A	C	C	T	A	G	C	A	T	A	T	T	T	T	T	G	T	A	C	G	A	C	C	A	T	G	N	C	T	T	N	N	N	G	N	T	N	T	N	N	N
Mh1609_LIB1638	2		A	A	C	C	G	A	A	C	C	T	A	G	C	A	T	A	T	T	T	T	T	G	T	A	C	G	A	C	C	A	T	G	G	C	T	T	G	G	A	G	T	T	T	T	T	C	G
Mh1610_LIB3291	2		A	A	C	C	G	A	A	C	C	T	A	G	C	A	T	A	T	T	T	T	T	G	T	A	C	G	A	C	C	A	T	G	G	C	T	T	G	G	A	G	T	T	T	T	T	C	G
Mh1611_LIB3292	2		A	A	C	C	G	A	A	C	C	T	A	G	C	A	T	A	T	T	T	T	T	G	T	A	C	G	A	C	C	A	T	G	G	C	T	T	G	G	A	G	T	T	T	T	T	C	G
Mh1612_LIB1674	2		A	A	C	C	G	A	A	C	C	T	A	G	C	A	T	A	T	T	T	T	T	G	T	A	C	G	A	C	C	A	T	G	G	C	T	T	G	G	A	G	T	T	T	T	T	C	G
Mh1613_LIB3293	2		A	A	C	C	G	A	A	C	C	T	A	G	C	A	T	A	T	T	T	T	T	G	T	A	C	G	A	C	C	A	T	G	G	C	T	T	G	G	A	G	T	T	T	T	T	C	G
Mh1616_LIB3294	2		A	A	C	C	G	A	A	C	C	T	A	G	C	A	T	A	T	T	T	T	T	G	T	A	C	G	A	C	C	A	T	G	G	C	T	T	G	G	A	G	T	T	T	T	T	C	G
Mh1617_LIB3557	2		A	A	C	C	G	A	A	C	C	T	A	G	C	A	T	N	N	N	N	N	N	N	N	N	N	N	N	N	N	N	N	N	G	N	N	N	G	N	N	N	T	N	T	N	T	C	G
Mh1618_LIB3527	2		A	A	C	C	G	A	A	C	C	T	A	G	C	A	T	A	T	T	T	T	T	G	T	A	C	G	A	C	C	A	T	G	N	C	T	T	N	N	N	G	N	T	N	T	N	N	N
Mh1619_LIB3296	2		A	A	C	C	G	A	A	C	C	T	A	G	C	A	T	N	N	N	N	N	N	N	N	N	N	N	N	N	N	N	T	G	G	C	T	T	G	G	A	G	T	T	T	T	T	C	G
Mh1620_LIB3528	2		A	A	C	C	G	A	A	C	C	T	A	G	C	A	T	A	T	T	T	T	T	G	T	A	C	G	A	C	C	A	T	G	G	C	T	T	G	G	A	G	T	T	T	T	T	C	G
Mh1621_LIB3297	2		A	A	C	C	G	A	A	C	C	T	A	G	C	A	T	A	T	T	T	T	T	G	T	A	C	G	A	C	C	A	T	G	G	C	T	T	G	G	A	G	T	T	T	T	T	C	G
Mh1622_LIB3298	2		A	A	C	C	G	A	A	C	C	T	A	G	C	A	T	A	T	T	T	T	T	G	T	A	C	G	A	C	C	A	T	G	G	C	T	T	G	G	A	G	T	T	T	T	T	C	G
Mh1623_LIB4512	2		A	A	C	C	G	A	A	C	C	T	A	G	C	A	T	A	T	T	T	T	T	G	T	A	C	G	A	C	C	A	T	G	G	C	T	T	G	G	A	G	T	T	T	T	T	C	G
Mh1623_LIB5289	2		A	A	C	C	G	A	A	C	C	T	A	G	C	A	T	A	T	T	T	T	T	G	T	A	C	G	A	C	C	A	T	G	G	C	T	T	G	G	A	G	T	T	T	T	T	C	G
Mh1624_LIB1696	2		A	A	C	C	G	A	A	C	C	T	A	G	C	A	T	A	T	T	T	T	T	G	T	A	C	G	A	C	C	A	T	G	G	C	T	T	G	G	A	G	T	T	T	T	T	C	G
Mh1625_LIB3558	2		A	A	C	C	G	A	A	C	C	T	A	G	C	A	T	A	T	T	T	T	T	G	T	A	C	G	A	C	C	A	T	G	G	C	T	T	G	G	A	G	T	T	T	T	T	C	G
Mh1626_LIB3300	2		A	A	C	C	G	A	A	C	C	T	A	G	C	A	T	A	T	T	T	T	T	G	T	A	C	G	A	C	C	A	T	G	G	C	T	T	G	G	A	G	T	T	T	T	T	C	G
Mh1627_LIB1697	2		A	A	C	C	G	A	A	C	C	T	A	G	C	A	T	A	T	T	T	T	T	G	T	A	C	G	A	C	C	A	T	G	G	C	T	T	G	G	A	G	T	T	T	T	T	C	G
Mh1629_LIB3530	2		A	A	C	C	G	A	A	C	C	T	A	G	C	A	T	N	N	N	N	N	N	N	N	N	N	N	N	N	N	A	T	G	G	C	T	T	G	G	A	G	T	T	T	T	T	C	G
Mh1630_LIB3301	2		A	A	C	C	G	A	A	C	C	T	A	G	C	A	T	A	T	T	T	T	T	G	T	A	C	G	A	C	C	A	T	G	G	C	T	T	G	G	A	G	T	T	T	T	T	C	G
Mh1631_LIB3302	2		A	A	C	C	G	A	A	C	C	T	A	G	C	A	T	A	T	T	T	T	T	G	T	A	C	G	A	C	C	A	T	G	G	C	T	T	G	G	A	G	T	T	T	T	T	C	G
Mh1632_LIB3531	2		A	A	C	C	G	A	A	C	C	T	A	G	C	A	T	A	T	T	T	T	T	G	T	A	C	G	A	C	C	A	T	G	N	C	T	T	N	N	N	G	N	T	N	T	N	C	G
Mh1633_LIB1698	2		A	A	C	C	G	A	A	C	C	T	A	G	C	A	T	A	T	T	T	T	T	G	T	A	C	G	A	C	C	A	T	G	G	C	T	T	G	G	A	G	T	T	T	T	T	C	G
Mh1634_LIB3532	2		A	A	C	C	G	A	A	C	C	T	A	G	C	A	T	A	T	T	T	T	T	G	T	A	C	G	A	C	C	A	T	G	G	C	T	T	G	G	A	G	T	T	T	T	T	C	G
Mh1635_LIB3533	2		A	A	C	C	G	A	A	C	C	T	A	G	C	A	T	A	T	T	T	T	T	G	T	A	C	G	A	C	C	A	T	G	N	C	T	T	G	G	A	G	T	T	T	T	T	C	G
Mh1636_LIB3534	2		A	A	C	C	G	A	A	C	C	T	A	G	C	A	T	A	T	T	T	T	T	G	T	A	C	G	A	C	C	A	T	G	N	C	T	T	N	N	N	G	N	T	N	T	N	C	G
Mh1638_LIB3535	2		A	A	C	C	G	A	A	C	C	T	A	G	C	A	T	A	T	T	T	T	T	G	T	A	C	G	A	C	C	A	T	G	G	C	T	T	G	G	A	G	T	T	T	T	T	C	G
Mh1639_LIB3304	2		A	A	C	C	G	A	A	C	C	T	A	G	C	A	T	A	T	T	T	T	T	G	T	A	C	G	A	C	C	A	T	G	G	C	T	T	G	G	A	G	T	T	T	T	T	C	G
Mh1640_LIB3217	2		A	A	C	C	G	A	A	C	C	T	A	G	C	A	T	A	T	T	T	T	T	G	T	A	C	G	A	C	C	A	T	G	G	C	T	T	G	G	A	G	T	T	T	T	T	C	G
Mh1641_LIB3536	2		A	A	C	C	G	A	A	C	C	T	A	G	C	A	T	A	T	T	T	T	T	G	T	A	C	G	A	C	C	A	T	G	G	C	T	T	G	G	A	G	T	T	T	T	T	C	G
Mh1642_LIB3228	2		A	A	C	C	G	A	A	C	C	T	A	G	C	A	T	A	T	T	T	T	T	G	T	A	C	G	A	C	C	A	T	G	G	C	T	T	G	G	A	G	T	T	T	T	T	C	G
Mh1643_LIB3229	2		A	A	C	C	G	A	A	C	C	T	A	G	C	A	T	A	T	T	T	T	T	G	T	A	C	G	A	C	C	A	T	G	G	C	T	T	G	G	A	G	T	T	T	T	T	C	G
Mh1644_LIB3277	2		A	A	C	C	G	A	A	C	C	T	A	G	C	A	T	A	T	T	T	T	T	G	T	A	C	G	A	C	C	A	T	G	G	C	T	T	G	G	A	G	T	T	T	T	T	C	G
Mh1645_LIB3537	2		A	A	C	C	G	A	A	C	C	T	A	G	C	A	T	A	T	T	T	T	T	G	T	A	C	G	A	C	C	A	T	G	G	C	T	T	G	G	A	G	T	T	T	T	T	C	G
Mh1646_LIB3538	2		A	A	C	C	G	A	A	C	C	T	A	G	C	A	T	A	T	T	T	T	T	G	T	A	C	G	A	C	C	A	T	G	N	C	T	T	N	N	N	G	N	T	T	T	T	C	G
Mh1647_LIB5290	2		A	A	C	C	G	A	A	C	C	T	A	G	C	A	T	A	T	T	T	T	T	G	T	A	C	G	A	C	C	A	T	G	N	C	T	T	N	N	N	G	N	T	N	T	N	N	N
Mh1648_LIB3539	2		A	A	C	C	G	A	A	C	C	T	A	G	C	A	T	A	T	T	T	T	T	G	T	A	C	G	A	C	C	A	T	G	G	C	T	T	G	G	A	G	T	T	T	T	T	C	G
Mh1649_LIB1699	2		A	A	C	C	G	A	A	C	C	T	A	G	C	A	T	A	T	T	T	T	T	G	T	A	C	G	A	C	C	A	T	G	G	C	T	T	G	G	A	G	T	T	T	T	T	C	G
Mh1650_LIB3540	2		A	A	C	C	G	A	A	C	C	T	A	G	C	A	T	A	T	T	T	T	T	G	T	A	C	G	A	C	C	A	T	G	G	C	T	T	G	G	A	G	T	T	T	T	T	C	G
Mh22549_LIB3729	2		A	A	C	C	G	A	A	C	C	T	A	G	C	A	T	A	T	T	T	T	T	G	T	A	C	G	A	C	C	A	T	G	G	C	T	T	G	G	A	G	T	T	T	T	T	C	G
Mh22628_LIB3663	2		A	A	C	C	G	A	A	C	C	T	A	G	C	A	T	A	T	T	T	T	T	G	T	A	C	G	A	C	C	A	T	G	G	C	T	T	G	G	A	G	T	T	T	T	T	C	G
Mh22629_LIB3662	2		A	A	C	C	G	A	A	C	C	T	A	G	C	A	T	A	T	T	T	T	T	G	T	A	C	G	A	C	C	A	T	G	G	C	T	T	G	G	A	G	T	T	T	T	T	C	G
Mh22629_LIB5316	2		A	A	C	C	G	A	A	C	C	T	A	G	C	A	T	A	T	T	T	T	T	G	T	A	C	G	A	C	C	A	T	G	G	C	T	T	G	G	A	G	T	T	T	T	T	C	G
Mh23428_LIB3575	2		A	A	C	C	G	A	A	C	C	T	A	G	C	A	T	A	T	T	T	T	T	G	T	A	C	G	A	C	C	A	T	G	G	C	T	T	G	G	A	G	T	T	T	T	T	C	G
Mh23428_LIB4513	2		A	A	C	C	G	A	A	C	C	T	A	G	C	A	T	A	T	T	T	T	T	G	T	A	C	G	A	C	C	A	T	G	G	C	T	T	G	G	A	G	T	T	T	T	T	C	G
Mh23455_LIB3569	2		A	A	C	C	G	A	A	C	C	T	A	G	C	A	T	A	T	T	T	T	T	G	T	A	C	G	A	C	C	A	T	G	G	C	T	T	G	G	A	G	T	T	T	T	T	C	G
Mh23456_LIB3568	2		A	A	C	C	G	A	A	C	C	T	A	G	C	A	T	A	T	T	T	T	T	G	T	A	C	G	A	C	C	A	T	G	G	C	T	T	G	G	A	G	T	T	T	T	T	C	G
Mh23508_LIB3654	2		A	A	C	C	G	A	A	C	C	T	A	G	C	A	T	A	T	T	T	T	T	G	T	A	C	G	A	C	C	A	T	G	N	C	T	T	N	N	N	G	N	T	N	T	N	N	N
Mh28488_LIB3764	2		A	A	C	C	G	A	A	C	C	T	A	G	C	A	T	A	N	N	N	N	N	N	N	A	C	G	A	C	C	A	T	G	G	C	T	T	G	G	A	G	T	T	T	T	T	C	G
Mh28489_LIB3765	2		A	A	C	C	G	A	A	C	C	T	A	G	C	A	T	N	N	N	N	N	N	N	N	N	N	N	N	N	N	N	N	N	G	N	N	N	G	N	N	N	T	N	T	N	T	C	G
Mh28533_LIB3767	2		A	A	C	C	G	A	A	C	C	T	A	G	C	A	T	A	T	T	T	T	T	G	T	A	C	G	A	C	C	A	T	G	G	C	T	T	G	G	A	G	T	T	T	T	T	C	G
Mh32563_LIB3648	2		A	A	C	C	G	A	A	C	C	T	A	G	C	A	T	A	T	T	T	T	T	G	T	A	C	G	A	C	C	A	T	G	G	C	T	T	G	G	A	G	T	T	T	T	T	C	G
Mh32563_LIB4507	2		A	A	C	C	G	A	A	C	C	T	A	G	C	A	T	A	T	T	T	T	T	G	T	A	C	G	A	C	C	A	T	G	G	C	T	T	G	G	A	G	T	T	T	T	T	C	G
Mh32564_LIB4508	2		A	A	C	C	G	A	A	C	C	T	A	G	C	A	T	A	T	T	T	T	T	G	T	A	C	G	A	C	C	A	T	G	G	C	T	T	G	G	A	G	T	T	T	T	T	C	G
Mh32567_LIB3826	2		A	A	C	C	G	A	A	C	C	T	A	G	C	A	T	A	T	T	T	T	T	G	T	A	C	G	A	C	C	A	T	G	G	C	T	T	G	G	A	G	T	T	T	T	T	C	G
Mh32567_LIB4509	2		A	A	C	C	G	A	A	C	C	T	A	G	C	A	T	A	T	T	T	T	T	G	T	A	C	G	A	C	C	A	T	G	G	C	T	T	G	G	A	G	T	T	T	T	T	C	G
Mh32568_LIB3827	2		A	A	C	C	G	A	A	C	C	T	A	G	C	A	T	A	T	T	T	T	T	G	T	A	C	G	A	C	C	A	T	G	G	C	T	T	G	G	A	G	T	T	T	T	T	C	G
Mh32568_LIB4510	2		A	A	C	C	G	A	A	C	C	T	A	G	C	A	T	A	T	T	T	T	T	G	T	A	C	G	A	C	C	A	T	G	G	C	T	T	G	G	A	G	T	T	T	T	T	C	G
Mh32569_LIB4515	2		A	A	C	C	G	A	A	C	C	T	A	G	C	A	T	A	T	T	T	T	T	G	T	A	C	G	A	C	C	A	T	G	G	C	T	T	G	G	A	G	T	T	T	T	T	C	G
Mh32570_LIB4516	2		A	A	C	C	G	A	A	C	C	T	A	G	C	A	T	A	T	T	T	T	T	G	T	A	C	G	A	C	C	A	T	G	G	C	T	T	G	G	A	G	T	T	T	T	T	C	G
Mh32571_LIB4517	2		A	A	C	C	G	A	A	C	C	T	A	G	C	A	T	A	T	T	T	T	T	G	T	A	C	G	A	C	C	A	T	G	G	C	T	T	G	G	A	G	T	T	T	T	T	C	G
Mh32572_LIB4518	2		A	A	C	C	G	A	A	C	C	T	A	G	C	A	T	A	T	T	T	T	T	G	T	A	C	G	A	C	C	A	T	G	G	C	T	T	G	G	A	G	T	T	T	T	T	C	G
Mh32573_LIB4519	2		A	A	C	C	G	A	A	C	C	T	A	G	C	A	T	A	T	T	T	T	T	G	T	A	C	G	A	C	C	A	T	G	G	C	T	T	G	G	A	G	T	T	T	T	T	C	G
Mh32574_LIB4520	2		A	A	C	C	G	A	A	C	C	T	A	G	C	A	T	A	T	T	T	T	T	G	T	A	C	G	A	C	C	A	T	G	G	C	T	T	G	G	A	G	T	T	T	T	T	C	G
Mh32575_LIB4521	2		A	A	C	C	G	A	A	C	C	T	A	G	C	A	T	A	T	T	T	T	T	G	T	A	C	G	A	C	C	A	T	G	G	C	T	T	G	G	A	G	T	T	T	T	T	C	G
Mh32576_LIB4522	2		A	A	C	C	G	A	A	C	C	T	A	G	C	A	T	A	T	T	T	T	T	G	T	A	C	G	A	C	C	A	T	G	G	C	T	T	G	G	A	G	T	T	T	T	T	C	G
Mh32577_LIB4523	2		A	A	C	C	G	A	A	C	C	T	A	G	C	A	T	A	T	T	T	T	T	G	T	A	C	G	A	C	C	A	T	G	G	C	T	T	G	G	A	G	T	T	T	T	T	C	G
Mh32578_LIB4524	2		A	A	C	C	G	A	A	C	C	T	A	G	C	A	T	A	T	T	T	T	T	G	T	A	C	G	A	C	C	A	T	G	G	C	T	T	G	G	A	G	T	T	T	T	T	C	G
Mh32579_LIB4525	2		A	A	C	C	G	A	A	C	C	T	A	G	C	A	T	A	T	T	T	T	T	G	T	A	C	G	A	C	C	A	T	G	G	C	T	T	G	G	A	G	T	T	T	T	T	C	G
Mh32580_LIB4526	2		A	A	C	C	G	A	A	C	C	T	A	G	C	A	T	A	T	T	T	T	T	G	T	A	C	G	A	C	C	A	T	G	G	C	T	T	G	G	A	G	T	T	T	T	T	C	G
Mh32581_LIB6456	2		A	A	C	C	G	A	A	C	C	T	A	G	C	A	T	A	T	T	T	T	T	G	T	A	C	G	A	C	C	A	T	G	G	C	T	T	G	G	A	G	T	T	T	T	T	C	G
Mh32582_LIB4528	2		A	A	C	C	G	A	A	C	C	T	A	G	C	A	T	A	T	T	T	T	T	G	T	A	C	G	A	C	C	A	T	G	G	C	T	T	G	G	A	G	T	T	T	T	T	C	G
Mh32583_LIB4529	2		A	A	C	C	G	A	A	C	C	T	A	G	C	A	T	A	T	T	T	T	T	G	T	A	C	G	A	C	C	A	T	G	G	C	T	T	G	G	A	G	T	T	T	T	T	C	G
Mh32584_LIB4530	2		A	A	C	C	G	A	A	C	C	T	A	G	C	A	T	A	T	T	T	T	T	G	T	A	C	G	A	C	C	A	T	G	G	C	T	T	G	G	A	G	T	T	T	T	T	C	G
Mh32585_LIB4531	2		A	A	C	C	G	A	A	C	C	T	A	G	C	A	T	A	T	T	T	T	T	G	T	N	N	N	N	N	N	N	N	N	G	N	N	N	G	N	N	N	T	T	T	T	T	C	G
Mh32586_LIB4532	2		A	A	C	C	G	A	A	C	C	T	A	G	C	A	T	A	T	T	T	T	T	G	T	A	C	G	A	C	C	A	T	G	G	C	T	T	G	G	A	G	T	T	T	T	T	C	G
Mh32592_LIB4554	2		A	A	C	C	G	A	A	C	C	T	A	G	C	A	T	A	T	T	T	T	T	G	T	A	C	G	A	C	C	A	T	G	G	C	T	T	G	G	A	G	T	T	T	T	T	C	G
Mh32593_LIB4533	2		A	A	C	C	G	A	A	C	C	T	A	G	C	A	T	A	T	T	T	T	T	G	T	A	C	G	A	C	C	A	T	G	N	C	T	T	N	N	N	G	N	T	T	T	T	C	G
Mh32594_LIB4534	2		A	A	C	C	G	A	A	C	C	T	A	G	C	A	T	A	T	T	T	T	T	G	T	A	C	G	A	C	C	A	T	G	G	C	T	T	G	G	A	G	T	T	T	T	T	C	G
Mh32595_LIB4535	2		A	A	C	C	G	A	A	C	C	T	A	G	C	A	T	A	T	T	T	T	T	G	T	A	C	G	A	C	C	A	T	G	G	C	T	T	G	G	A	G	T	T	T	T	T	C	G
Mh32596_LIB4536	2		A	A	C	C	G	A	A	C	C	T	A	G	C	A	T	A	T	T	T	T	T	G	T	A	C	G	A	C	C	A	T	G	G	C	T	T	G	G	A	G	T	T	T	T	T	C	G
Mh32597_LIB4537	2		A	A	C	C	G	A	A	C	C	T	A	G	C	A	T	A	T	T	T	T	T	G	T	A	C	G	A	C	C	A	T	G	G	C	T	T	G	G	A	G	T	T	T	T	T	C	G
Mh32598_LIB4538	2		A	A	C	C	G	A	A	C	C	T	A	G	C	A	T	A	T	T	T	T	T	G	T	A	C	G	A	C	C	A	T	G	G	C	T	T	G	G	A	G	T	T	T	T	T	C	G
Mh32599_LIB4539	2		A	A	C	C	G	A	A	C	C	T	A	G	C	A	T	A	T	T	T	T	T	G	T	A	C	G	A	C	C	A	T	G	G	C	T	T	G	G	A	G	T	T	T	T	T	C	G
Mh32600_LIB4540	2		A	A	C	C	G	A	A	C	C	T	A	G	C	A	T	A	T	T	T	T	T	G	T	A	C	G	A	C	C	A	T	G	G	C	T	T	G	G	A	G	T	T	T	T	T	C	G
Mh32601_LIB4541	2		A	A	C	C	G	A	A	C	C	T	A	G	C	A	T	A	T	T	T	T	T	G	T	A	C	G	A	C	C	A	T	G	G	C	T	T	G	G	A	G	T	T	T	T	T	C	G
Mh32602_LIB4542	2		A	A	C	C	G	A	A	C	C	T	A	G	C	A	T	A	T	T	T	T	T	G	T	A	C	G	A	C	C	A	T	G	G	C	T	T	G	G	A	G	T	T	T	T	T	C	G
Mh32603_LIB4543	2		A	A	C	C	G	A	A	C	C	T	A	G	C	A	T	A	T	T	T	T	T	G	T	A	C	G	A	C	C	A	T	G	G	C	T	T	G	G	A	G	T	T	T	T	T	C	G
Mh32604_LIB4544	2		A	A	C	C	G	A	A	C	C	T	A	G	C	A	T	A	T	T	T	T	T	G	T	A	C	G	A	C	C	A	T	G	G	C	T	T	G	G	A	G	T	T	T	T	T	C	G
Mh32605_LIB4545	2		A	A	C	C	G	A	A	C	C	T	A	G	C	A	T	A	T	T	T	T	T	G	T	A	C	G	A	C	C	A	T	G	G	C	T	T	G	G	A	G	T	T	T	T	T	C	G
Mh32606_LIB4546	2		A	A	C	C	G	A	A	C	C	T	A	G	C	A	T	A	T	T	T	T	T	G	T	A	C	G	A	C	C	A	T	G	G	C	T	T	G	G	A	G	T	T	T	T	T	C	G
Mh32607_LIB4547	2		A	A	C	C	G	A	A	C	C	T	A	G	C	A	T	A	T	T	T	T	T	G	T	A	C	G	A	C	C	A	T	G	G	C	T	T	G	G	A	G	T	T	T	T	T	C	G
Mh32608_LIB4550	2		A	A	C	C	G	A	A	C	C	T	A	G	C	A	T	A	T	T	T	T	T	G	T	A	C	G	A	C	C	A	T	G	G	C	T	T	G	G	A	G	T	T	T	T	T	C	G
Mh32609_LIB4551	2		A	A	C	C	G	A	A	C	C	T	A	G	C	A	T	A	T	T	T	T	T	G	T	A	C	G	A	C	C	A	T	G	G	C	T	T	G	G	A	G	T	T	T	T	T	C	G
Mh32610_LIB4552	2		A	A	C	C	G	A	A	C	C	T	A	G	C	A	T	A	T	T	T	T	T	G	T	A	C	G	A	C	C	A	T	G	G	C	T	T	G	G	A	G	T	T	T	T	T	C	G
Mh32614_LIB4555	2		A	A	C	C	G	A	A	C	C	T	A	G	C	A	T	A	T	T	T	T	T	G	T	A	C	G	A	C	C	A	T	G	G	C	T	T	G	G	A	G	T	T	T	T	T	C	G
Mh32615_LIB4556	2		A	A	C	C	G	A	A	C	C	T	A	G	C	A	T	A	T	T	T	T	T	G	T	A	C	G	A	C	C	A	T	G	G	C	T	T	G	G	A	G	T	T	T	T	T	C	G
Mh32617_LIB4558	2		A	A	C	C	G	A	A	C	C	T	A	G	C	A	T	A	T	T	T	T	T	G	T	A	C	G	A	C	C	A	T	G	G	C	T	T	G	G	A	G	T	T	T	T	T	C	G
Mh32618_LIB4559	2		A	A	C	C	G	A	A	C	C	T	A	G	C	A	T	A	T	T	T	T	T	G	T	A	C	G	A	C	C	A	T	G	G	C	T	T	G	G	A	G	T	T	T	T	T	C	G
Mh32619_LIB4560	2		A	A	C	C	G	A	A	C	C	T	A	G	C	A	T	A	T	T	T	T	T	G	T	A	C	G	A	C	C	A	T	G	G	C	T	T	G	G	A	G	T	T	T	T	T	C	G
Mh32620_LIB4561	2		A	A	C	C	G	A	A	C	C	T	A	G	C	A	T	A	T	T	T	T	T	G	T	A	C	G	A	C	C	A	T	G	G	C	T	T	G	G	A	G	T	T	T	T	T	C	G
Mh32621_LIB4562	2		A	A	C	C	G	A	A	C	C	T	A	G	C	A	T	A	T	T	T	T	T	G	T	A	C	G	A	C	C	A	T	G	G	C	T	T	G	G	A	G	T	T	T	T	T	C	G
Mh32622_LIB4563	2		A	A	C	C	G	A	A	C	C	T	A	G	C	A	T	A	T	T	T	T	T	G	T	A	C	G	A	C	C	A	T	G	G	C	T	T	G	G	A	G	T	T	T	T	T	C	G
Mh32623_LIB4564	2		A	A	C	C	G	A	A	C	C	T	A	G	C	A	T	N	N	N	N	N	N	N	N	N	N	N	N	N	N	N	N	N	G	N	N	N	G	G	A	G	T	T	T	T	T	C	G
Mh32624_LIB4565	2		A	A	C	C	G	A	A	C	C	T	A	G	C	A	T	A	T	T	T	T	T	G	T	A	C	G	A	C	C	A	T	G	G	C	T	T	G	G	A	G	T	T	T	T	T	C	G
Mh32625_LIB4566	2		A	A	C	C	G	A	A	C	C	T	A	G	C	A	T	A	T	T	T	T	T	G	T	A	C	G	A	C	C	A	T	G	G	C	T	T	G	G	A	G	T	T	T	T	T	C	G
Mh32627_LIB4568	2		A	N	N	N	G	A	A	C	C	T	A	G	N	N	N	N	N	N	N	N	N	N	N	A	C	G	A	C	C	A	T	G	G	C	T	T	G	G	A	G	T	T	T	T	T	C	G
Mh32628_LIB4569	2		A	A	C	C	G	A	A	C	C	T	A	G	C	A	T	A	N	N	N	N	N	N	N	N	C	G	A	C	C	A	T	G	G	C	T	T	G	G	A	G	T	T	T	T	T	C	G
Mh32629_LIB4570	2		A	A	C	C	G	A	A	C	C	T	A	G	C	A	T	A	T	T	T	T	T	G	T	A	C	G	A	C	C	A	T	G	G	C	T	T	G	G	A	G	T	T	T	T	T	C	G
Mh32630_LIB4571	2		A	A	C	C	G	A	A	C	C	T	A	G	C	A	T	A	T	T	T	T	T	G	T	A	C	G	A	C	C	A	T	G	G	C	T	T	G	G	A	G	T	T	T	T	T	C	G
Mh32631_LIB4572	2		A	A	C	C	G	A	A	C	C	T	A	G	C	A	T	N	N	N	N	N	N	N	N	N	N	N	N	N	N	N	N	N	G	N	N	N	G	G	A	G	T	T	T	T	T	C	G
Mh32632_LIB4573	2		A	A	C	C	G	A	A	C	C	T	A	G	C	A	T	A	T	T	T	T	T	G	T	A	C	G	A	C	C	A	T	G	G	C	T	T	G	G	A	G	T	T	T	T	T	C	G
Mh32633_LIB4574	2		A	A	C	C	G	A	A	C	C	T	A	G	C	A	T	A	T	T	T	T	T	G	T	A	C	G	A	C	C	A	T	G	N	C	T	T	N	N	N	G	N	T	N	T	N	N	N
Mh32634_LIB4575	2		A	A	C	C	G	A	A	C	C	T	A	G	C	A	T	A	T	T	T	T	T	G	T	A	C	G	A	C	C	A	T	G	G	C	T	T	G	G	A	G	T	T	T	T	T	C	G
Mh32635_LIB4576	2		A	A	C	C	G	A	A	C	C	T	A	G	C	A	T	A	T	T	T	T	T	G	T	A	C	G	A	C	C	A	T	G	G	C	T	T	G	G	A	G	T	T	T	T	T	C	G
Mh32646_LIB4582	2		A	A	C	C	G	A	A	C	C	T	A	G	C	A	T	A	T	T	T	T	T	G	T	A	C	G	A	C	C	A	T	G	G	C	T	T	G	G	A	G	T	T	T	T	T	C	G
Mh32647_LIB4583	2		A	A	C	C	G	A	A	C	C	T	A	G	C	A	T	A	T	T	T	T	T	G	T	A	C	G	A	C	C	A	T	G	G	C	T	T	G	G	A	G	T	T	T	T	T	C	G
Mh32648_LIB4584	2		A	A	C	C	G	A	A	C	C	T	A	G	C	A	T	A	T	T	T	T	T	G	T	A	C	G	A	C	C	A	T	G	G	C	T	T	G	G	A	G	T	T	T	T	T	C	G
Mh32649_LIB4585	2		A	A	C	C	G	A	A	C	C	T	A	G	C	A	T	A	T	T	T	T	T	G	T	A	C	G	A	C	C	A	T	G	G	C	T	T	G	G	A	G	T	T	T	T	T	C	G
Mh32662_LIB4598	2		A	A	C	C	G	A	A	C	C	T	A	G	C	A	N	N	N	N	N	N	T	G	T	A	C	G	A	C	C	A	T	G	G	C	T	T	G	G	A	G	T	T	T	T	T	C	G
Mh32665_LIB4587	2		A	N	N	N	N	A	A	C	C	T	A	N	C	A	N	N	N	N	N	N	N	N	N	N	N	N	N	N	N	N	T	G	G	C	T	T	G	G	A	G	T	T	T	T	T	C	G
Mh32666_LIB4588	2		A	A	C	C	G	A	A	C	C	T	A	G	C	A	T	A	T	T	T	T	T	G	T	A	C	G	A	C	C	A	T	G	G	C	T	T	G	G	A	G	T	T	T	T	T	C	G
Mh32667_LIB4589	2		A	A	C	C	G	A	A	C	C	T	A	G	C	A	T	A	T	T	T	T	T	G	T	A	C	G	A	C	C	A	T	G	G	C	T	T	G	G	A	G	T	T	T	T	T	C	G
Mh32668_LIB4590	2		A	A	C	C	G	A	A	C	C	T	A	G	C	A	T	A	T	T	T	T	T	G	T	A	C	G	A	C	C	A	T	G	G	C	T	T	G	G	A	G	T	T	T	T	T	C	G
Mh32669_LIB4591	2		A	A	C	C	G	A	A	C	C	T	A	G	C	A	T	N	N	N	N	N	N	N	N	N	N	N	N	N	N	N	N	N	G	N	N	N	G	N	N	N	T	N	T	N	T	C	G
Mh32670_LIB4592	2		A	A	C	C	G	A	A	C	C	T	A	G	C	A	T	A	T	T	T	T	T	G	T	A	C	G	A	C	C	A	T	G	G	C	T	T	G	G	A	G	T	T	T	T	T	C	G
Mh32671_LIB4593	2		A	A	C	C	G	A	A	C	C	T	A	G	C	A	T	A	T	T	T	T	T	G	T	A	C	G	A	C	C	A	T	G	G	C	T	T	G	G	A	G	T	T	T	T	T	C	G
Mh32672_LIB4594	2		A	A	C	C	G	A	A	C	C	T	A	G	C	A	T	A	T	T	T	T	T	G	T	A	C	G	A	C	C	A	T	G	G	C	T	T	G	G	A	G	T	T	T	T	T	C	G
Mh32673_LIB4595	2		A	A	C	C	G	A	A	C	C	T	A	G	C	A	T	N	N	N	N	N	N	N	N	N	N	N	N	N	N	N	N	N	G	N	N	N	G	G	A	G	T	T	T	T	T	C	G
Mh32674_LIB4596	2		A	A	C	C	G	A	A	C	C	T	A	G	C	A	T	A	T	T	T	T	T	G	T	A	C	G	A	C	C	A	T	G	G	C	T	T	G	G	A	G	T	T	T	T	T	C	G
Mh32675_LIB4597	2		A	A	C	C	G	A	A	C	C	T	A	G	C	A	T	N	N	N	N	N	N	N	N	N	N	N	N	N	N	N	N	N	G	N	N	N	G	G	A	G	T	T	T	T	T	C	G
Mh32699_LIB4600	2		A	A	C	C	G	A	A	C	C	T	A	G	C	A	T	A	T	T	T	T	T	G	T	A	C	G	A	C	C	A	T	G	N	C	T	T	N	N	N	G	N	T	N	T	N	N	N
Mh32700_LIB4601	2		A	A	C	C	G	A	A	C	C	T	A	G	C	A	T	A	T	T	T	T	T	G	T	A	C	G	A	C	C	A	T	G	G	C	T	T	G	G	A	G	T	T	T	T	T	C	G
Mh32701_LIB4602	2		A	A	C	C	G	A	A	C	C	T	A	G	C	A	T	A	T	T	T	T	T	G	T	A	C	G	A	C	C	A	T	G	G	C	T	T	G	G	A	G	T	T	T	T	T	C	G
Mh32702_LIB4603	2		A	A	C	C	G	A	A	C	C	T	A	G	C	A	T	A	T	T	T	T	T	G	T	A	C	G	A	C	C	A	T	G	G	C	T	T	G	G	A	G	T	T	T	T	T	C	G
Mh32703_LIB4604	2		A	A	C	C	G	A	A	C	C	T	A	G	C	A	T	A	T	T	T	T	T	G	T	A	C	G	A	C	C	A	T	G	G	C	T	T	G	G	A	G	T	T	T	T	T	C	G
Mh32704_LIB4605	2		A	A	C	C	G	A	A	C	C	T	A	G	C	A	T	A	T	T	T	T	T	G	T	A	C	G	A	C	C	A	T	G	G	C	T	T	G	G	A	G	T	T	T	T	T	C	G
Mh32708_LIB4609	2		A	A	C	C	G	A	A	C	C	T	A	G	C	A	T	A	T	T	T	T	T	G	T	A	C	G	A	C	C	A	T	G	G	C	T	T	G	G	A	G	T	T	T	T	T	C	G
Mh32711_LIB4612	2		A	A	C	C	G	A	A	C	C	T	A	G	C	A	T	A	T	T	T	T	T	G	T	A	C	G	A	C	C	A	T	G	G	C	T	T	G	G	A	G	T	T	T	T	T	C	G
Mh32712_LIB4613	2		A	A	C	C	G	A	A	C	C	T	A	G	C	A	T	A	T	T	T	T	T	G	T	A	C	G	A	C	C	A	T	G	G	C	T	T	G	G	A	G	T	T	T	T	T	C	G
Mh32713_LIB4614	2		A	A	C	C	G	A	A	C	C	T	A	G	C	A	T	A	T	T	T	T	T	G	T	A	C	G	A	C	C	A	T	G	N	C	T	T	N	G	A	G	T	T	T	T	T	C	G
Mh32714_LIB4615	2		A	A	C	C	G	A	A	C	C	T	A	G	C	A	T	A	T	T	T	T	T	G	T	A	C	G	A	C	C	A	T	G	G	C	T	T	G	G	A	G	T	T	T	T	T	C	G
Mh32715_LIB4616	2		A	A	C	C	G	A	A	C	C	T	A	G	C	A	T	A	T	T	T	T	T	G	T	A	C	G	A	C	C	A	T	G	G	C	T	T	G	G	A	G	T	T	T	T	T	C	G
Mh32716_LIB4617	2		A	A	C	C	G	A	A	C	C	T	A	G	C	A	T	A	T	T	T	T	T	G	T	A	C	G	A	C	C	A	T	G	G	C	T	T	G	G	A	G	T	T	T	T	T	C	G
Mh32717_LIB4618	2		A	A	C	C	G	A	A	C	C	T	A	G	C	A	T	A	T	T	T	T	T	G	T	A	C	G	A	C	C	A	T	G	N	C	T	T	G	G	A	G	T	T	T	T	T	C	G
Mh32718_LIB4619	2		A	A	C	C	G	A	A	C	C	T	A	G	C	A	T	N	N	N	N	N	N	N	N	N	N	N	N	N	N	N	T	G	G	C	T	T	G	G	A	G	T	T	T	T	T	C	G
Mh32719_LIB4620	2		A	A	C	C	G	A	A	C	C	T	A	G	C	A	T	A	T	T	T	T	T	G	T	A	C	G	A	C	C	A	T	G	G	C	T	T	G	G	A	G	T	T	T	T	T	C	G
Mh32769_LIB4624	2		A	A	C	C	G	A	A	C	C	T	A	G	C	A	T	A	T	T	T	T	T	G	T	A	C	G	A	C	C	A	T	G	G	C	T	T	G	G	A	G	T	T	T	T	T	C	G
Mh32823_LIB4644	2		A	A	C	C	G	A	A	C	C	T	A	G	C	A	T	A	T	T	T	T	T	G	T	A	C	G	A	C	C	A	T	G	G	C	T	T	G	G	A	G	T	T	T	T	T	C	G
Mh32824_LIB4645	2		A	A	C	C	G	A	A	C	C	T	A	G	C	A	T	A	T	T	T	T	T	G	T	A	C	G	A	C	C	A	T	G	G	C	T	T	G	G	A	G	T	T	T	T	T	C	G
Mh32825_LIB4648	2		A	A	C	C	G	A	A	C	C	T	A	G	C	A	T	A	T	T	T	T	T	G	T	A	C	G	A	C	C	A	T	G	G	C	T	T	G	G	A	G	T	T	T	T	T	C	G
Mh32859_LIB4659	2		A	A	C	C	G	A	A	C	C	T	A	G	C	A	T	A	T	T	T	T	T	G	T	A	C	G	A	C	C	A	T	G	G	C	T	T	G	G	A	G	T	T	T	T	T	C	G
Mh32861_LIB4660	2		A	A	C	C	G	A	A	C	C	T	A	G	C	A	T	A	T	T	T	T	T	G	T	A	C	G	A	C	C	A	T	G	G	C	T	T	G	G	A	G	T	T	T	T	T	C	G
Mh32862_LIB4661	2		A	A	C	C	G	A	A	C	C	T	A	G	C	A	T	A	T	T	T	T	T	G	T	A	C	G	A	C	C	A	T	G	G	C	T	T	G	G	A	G	T	T	T	T	T	C	G
Mh32864_LIB4662	2		A	A	C	C	G	A	A	C	C	T	A	G	C	A	T	A	T	T	T	T	T	G	T	A	C	G	A	C	C	A	T	G	G	C	T	T	G	G	A	G	T	T	T	T	T	C	G
Mh32865_LIB4663	2		A	A	C	C	G	A	A	C	C	T	A	G	C	A	T	A	T	T	T	T	T	G	T	A	C	G	A	C	C	A	T	G	G	C	T	T	G	G	A	G	T	T	N	T	N	N	N
Mh32866_LIB4664	2		A	A	C	C	G	A	A	C	C	T	A	G	C	A	T	A	T	T	T	T	T	G	T	A	C	G	A	C	C	A	T	G	G	C	T	T	G	G	A	G	T	T	T	T	T	C	G
Mh32891_LIB4665	2		A	A	C	C	G	A	A	C	C	T	A	G	C	A	T	A	T	T	T	T	T	G	T	A	C	G	A	C	C	A	T	G	G	C	T	T	G	G	A	G	T	T	T	T	T	C	G
Mh32974_LIB6460	2		A	A	C	C	G	A	A	C	C	T	A	G	C	A	T	A	T	T	N	T	T	G	T	N	C	G	A	C	C	A	T	G	G	C	T	T	G	G	A	G	T	T	T	T	T	C	G
Mh32975_LIB4725	2		A	A	C	C	G	A	A	C	C	T	A	G	C	A	T	A	T	T	T	T	T	G	T	A	C	G	A	C	C	A	T	G	G	C	T	T	G	G	A	G	T	T	T	T	T	C	G
Mh32986_LIB6459	2		A	A	C	C	G	A	A	C	C	T	A	G	C	A	T	A	T	T	T	T	T	G	T	A	C	G	A	C	C	A	T	G	G	C	T	T	G	G	A	G	T	T	T	T	T	C	G
Mh32987_LIB4718	2		A	A	C	C	G	A	A	C	C	T	A	G	C	A	T	A	T	T	T	T	T	G	T	A	C	G	A	C	C	A	T	G	G	C	T	T	G	G	A	G	T	T	T	T	T	C	G
Mh32988_LIB4719	2		A	A	C	C	G	A	A	C	C	T	A	G	C	A	T	A	T	T	T	T	T	G	T	A	C	G	A	C	C	A	T	G	G	C	T	T	G	G	A	G	T	T	T	T	T	C	G
Mh32998_LIB4687	2		A	A	C	C	G	A	A	C	C	T	A	G	C	A	T	A	T	T	T	T	T	G	T	A	C	G	A	C	C	A	T	G	G	C	T	T	G	G	A	G	T	T	T	T	T	C	G
Mh32999_LIB4688	2		A	A	C	C	G	A	A	C	C	T	A	G	C	A	T	A	T	T	T	T	T	G	T	A	C	G	A	C	C	A	T	G	G	C	T	T	G	G	A	G	T	T	T	T	T	C	G
Mh33000_LIB4689	2		A	A	C	C	G	A	A	C	C	T	A	G	C	A	T	A	T	T	T	T	T	G	T	A	C	G	A	C	C	A	T	G	G	C	T	T	G	G	A	G	T	T	T	T	T	C	G
Mh33001_LIB4690	2		A	A	C	C	G	A	A	C	C	T	A	G	C	A	T	A	T	T	T	T	T	G	T	A	C	G	A	C	C	A	T	G	G	C	T	T	G	G	A	G	T	T	T	T	T	C	G
Mh33002_LIB4691	2		A	A	C	C	G	A	A	C	C	T	A	G	C	A	T	A	T	T	T	T	T	G	T	A	C	G	A	C	C	A	T	G	G	C	T	T	G	G	A	G	T	T	T	T	T	C	G
Mh33003_LIB4692	2		A	A	C	C	G	A	A	C	C	T	A	G	C	A	T	A	T	T	T	T	T	G	T	A	C	G	A	C	C	A	T	G	G	C	T	T	G	G	A	G	T	T	T	T	T	C	G
Mh33004_LIB4693	2		A	A	C	C	G	A	A	C	C	T	A	G	C	A	T	A	T	T	T	T	T	G	T	A	C	G	A	C	C	A	T	G	G	C	T	T	G	G	A	G	T	T	T	T	T	C	G
Mh33005_LIB4694	2		A	A	C	C	G	A	A	C	C	T	A	G	C	A	T	A	T	T	T	T	T	G	T	A	C	G	A	C	C	A	T	G	G	C	T	T	G	G	A	G	T	T	T	T	T	C	G
Mh33006_LIB4720	2		A	A	C	C	G	A	A	C	C	T	A	G	C	A	T	A	T	T	T	T	T	G	T	A	C	G	A	C	C	A	T	G	N	C	T	T	N	N	N	G	N	T	N	T	N	N	N
Mh33007_LIB4721	2		A	A	C	C	G	A	A	C	C	T	A	G	C	A	T	A	T	T	T	T	T	G	T	A	C	G	A	C	C	A	T	G	G	C	T	T	G	G	A	G	T	T	T	T	T	C	G
Mh33008_LIB4722	2		A	A	C	C	G	A	A	C	C	T	A	G	C	A	T	A	T	T	T	T	T	G	T	A	C	G	A	C	C	A	T	G	G	C	T	T	G	G	A	G	T	T	T	T	T	C	G
Mh33009_LIB4723	2		A	A	C	C	G	A	A	C	C	T	A	G	C	A	N	N	N	N	N	N	N	N	N	N	N	G	A	C	C	A	T	G	G	C	T	T	G	G	A	G	T	T	T	T	T	C	G
Mh33011_LIB4695	2		A	A	C	C	G	A	A	C	C	T	A	G	C	A	T	A	T	T	T	T	T	G	T	A	C	G	A	C	C	A	T	G	G	C	T	T	G	G	A	G	T	T	T	T	T	C	G
Mh33012_LIB4696	2		A	A	C	C	G	A	A	C	C	T	A	G	C	A	T	A	T	T	T	T	T	G	T	A	C	G	A	C	C	A	T	G	G	C	T	T	G	G	A	G	T	T	T	T	T	C	G
Mh33013_LIB4697	2		A	A	C	C	G	A	A	C	C	T	A	G	C	A	T	A	T	T	T	T	T	G	T	A	C	G	A	C	C	A	T	G	G	C	T	T	G	G	A	G	T	T	T	T	T	C	G
Mh33014_LIB4698	2		A	A	C	C	G	A	A	C	C	T	A	G	C	A	T	A	T	T	T	T	T	G	T	A	C	G	A	C	C	A	T	G	G	C	T	T	G	G	A	G	T	T	T	T	T	C	G
Mh33015_LIB4699	2		A	A	C	C	G	A	A	C	C	T	A	G	C	A	T	A	T	T	T	T	T	G	T	A	C	G	A	C	C	A	T	G	G	C	T	T	G	G	A	G	T	T	T	T	T	C	G
Mh33016_LIB4700	2		A	A	C	C	G	A	A	C	C	T	A	G	C	A	T	A	T	T	T	T	T	G	T	A	C	G	A	C	C	A	T	G	G	C	T	T	G	G	A	G	T	T	T	T	T	C	G
Mh33017_LIB4701	2		A	A	C	C	G	A	A	C	C	T	A	G	C	A	T	A	T	T	T	T	T	G	T	A	C	G	A	C	C	A	T	G	G	C	T	T	G	G	A	G	T	T	T	T	T	C	G
Mh33018_LIB4702	2		A	A	C	C	G	A	A	C	C	T	A	G	C	A	T	A	T	T	T	T	T	G	T	A	C	G	A	C	C	A	T	G	G	C	T	T	G	G	A	G	T	T	T	T	T	C	G
Mh33019_LIB4703	2		A	A	C	C	G	A	A	C	C	T	A	G	C	A	T	A	T	T	T	T	T	G	T	A	C	G	A	C	C	A	T	G	G	C	T	T	G	G	A	G	T	T	T	T	T	C	G
Mh33020_LIB4704	2		A	A	C	C	G	A	A	C	C	T	A	G	C	A	T	A	T	T	T	T	T	G	T	A	C	G	A	C	C	A	T	G	G	C	T	T	G	G	A	G	T	T	T	T	T	C	G
Mh33033_LIB4705	2		A	A	C	C	G	A	A	C	C	T	A	G	C	A	T	A	T	T	T	T	T	G	T	A	C	G	A	C	C	A	T	G	G	C	T	T	G	G	A	G	T	T	T	T	T	C	G
Mh33034_LIB4706	2		A	A	C	C	G	A	A	C	C	T	A	G	C	A	T	A	T	T	T	T	T	G	T	A	C	G	A	C	C	A	T	G	G	C	T	T	G	G	A	G	T	T	T	T	T	C	G
Mh33035_LIB4707	2		A	A	C	C	G	A	A	C	C	T	A	G	C	A	T	A	T	T	T	T	T	G	T	A	C	G	A	C	C	A	T	G	G	C	T	T	G	G	A	G	T	T	T	T	T	C	G
Mh33036_LIB4708	2		A	A	C	C	G	A	A	C	C	T	A	G	C	A	T	A	T	T	T	T	T	G	T	A	C	G	A	C	C	A	T	G	G	C	T	T	G	G	A	G	T	T	T	T	T	C	G
Mh33037_LIB4709	2		A	A	C	C	G	A	A	C	C	T	A	G	C	A	T	A	T	T	T	T	T	G	T	A	C	G	A	C	C	A	T	G	G	C	T	T	G	G	A	G	T	T	T	T	T	C	G
Mh33038_LIB4710	2		A	A	C	C	G	A	A	C	C	T	A	G	C	A	T	A	T	T	T	T	T	G	T	A	C	G	A	C	C	A	T	G	G	C	T	T	G	G	A	G	T	T	T	T	T	C	G
Mh33039_LIB4711	2		A	A	C	C	G	A	A	C	C	T	A	G	C	A	T	A	T	T	T	T	T	G	T	A	C	G	A	C	C	A	T	G	G	C	T	T	G	G	A	G	T	T	T	T	T	N	N
Mh33040_LIB4712	2		A	A	C	C	G	A	A	C	C	T	A	G	C	A	T	A	T	T	T	T	T	G	T	A	C	G	A	C	C	A	T	G	G	C	T	T	G	G	A	G	T	T	T	T	T	C	G
Mh33041_LIB4713	2		A	A	C	C	G	A	A	C	C	T	A	G	C	A	T	A	T	T	T	T	T	G	T	A	C	G	A	C	C	A	T	G	G	C	T	T	G	G	A	G	T	T	T	T	T	C	G
Mh33042_LIB4714	2		A	A	C	C	G	A	A	C	C	T	A	G	C	A	T	A	T	T	T	T	T	G	T	A	C	G	A	C	C	A	T	G	G	C	T	T	G	G	A	G	T	T	T	T	T	C	G
Mh33043_LIB6458	2		A	A	C	C	G	A	A	C	C	T	A	G	C	A	T	A	T	T	T	T	T	G	T	A	C	G	A	C	C	A	T	G	G	C	T	T	G	G	A	G	T	T	T	T	T	C	G
Mh33044_LIB4716	2		A	A	C	C	G	A	A	C	C	T	A	G	C	A	T	A	T	T	T	T	T	G	T	A	C	G	A	C	C	A	T	G	G	C	T	T	G	G	A	G	T	T	T	T	T	C	G
Mh33125_LIB4759	2		A	A	C	C	G	A	A	C	C	T	A	G	C	A	T	A	T	T	T	T	T	G	T	A	C	G	A	C	C	A	T	G	G	C	T	T	G	G	A	G	T	T	T	T	T	C	G
Mh33126_LIB4760	2		A	A	C	C	G	A	A	C	C	T	A	G	C	A	T	A	T	T	T	T	T	G	T	A	C	G	A	C	C	A	T	G	G	C	T	T	G	G	A	G	T	T	T	T	T	C	G
Mh33170_LIB4779	2		A	A	C	C	G	A	A	C	C	T	A	G	C	A	T	A	T	T	T	T	T	G	T	A	C	G	A	C	C	A	T	G	G	C	T	T	G	G	A	G	T	T	T	T	T	C	G
Mh33171_LIB4780	2		A	A	C	C	G	A	A	C	C	T	A	G	C	A	T	A	T	T	T	T	T	G	T	A	C	G	A	C	C	A	T	G	N	C	T	T	N	N	N	G	N	T	N	T	N	N	N
Mh33172_LIB4781	2		A	A	C	C	G	A	A	C	C	T	A	G	C	A	T	A	T	T	T	T	T	G	T	A	C	G	A	C	C	A	T	G	G	C	T	T	G	G	A	G	T	T	T	T	T	C	G
Mh33173_LIB4782	2		A	A	C	C	G	A	A	C	C	T	A	G	C	A	T	A	T	T	T	T	T	G	T	A	C	G	A	C	C	A	T	G	N	C	T	T	N	G	A	G	T	T	T	T	T	C	G
Mh33174_LIB4783	2		A	A	C	C	G	A	A	C	C	T	A	G	C	A	T	A	T	T	T	T	T	G	T	A	C	G	A	C	C	A	T	G	G	C	T	T	G	G	A	G	T	T	T	T	T	C	G
Mh33175_LIB4784	2		A	A	C	C	G	A	A	C	C	T	A	G	C	A	T	A	T	T	T	T	T	G	T	A	C	G	A	C	C	A	T	G	G	C	T	T	G	G	A	G	T	T	T	T	T	C	G
Mh33176_LIB4785	2		A	A	C	C	G	A	A	C	C	T	A	G	C	A	T	A	T	T	T	T	T	G	T	A	C	G	A	C	C	A	T	G	G	C	T	T	G	G	A	G	T	T	T	T	T	C	G
Mh33177_LIB4786	2		A	A	C	C	G	A	A	C	C	T	A	G	C	A	T	A	T	T	T	T	T	G	T	A	C	G	A	C	C	A	T	G	G	C	T	T	G	G	A	G	T	T	T	T	T	C	G
Mh33178_LIB4787	2		N	A	C	C	G	A	A	C	C	T	A	G	C	A	T	A	T	T	T	T	T	G	T	A	C	G	A	C	C	A	T	G	G	C	T	T	G	G	A	G	T	T	T	T	T	C	G
Mh33179_LIB4788	2		A	A	C	C	G	A	A	C	C	T	A	G	C	A	T	A	T	T	T	T	T	G	T	A	C	G	A	C	C	A	T	G	N	C	T	T	N	N	N	G	N	T	N	T	N	N	N
Mh33180_LIB4789	2		A	A	C	C	G	A	A	C	C	T	A	G	C	A	T	A	T	T	T	T	T	G	T	A	C	G	A	C	C	A	T	G	G	C	T	T	G	G	A	G	T	T	T	T	T	C	G
Mh33181_LIB4790	2		A	A	C	C	G	A	A	C	C	T	A	G	C	A	T	A	T	T	T	T	T	G	T	A	C	G	A	C	C	A	T	G	G	C	T	T	G	G	A	G	T	T	T	T	T	C	G
Mh33192_LIB4791	2		A	A	C	C	G	A	A	C	C	T	A	G	C	A	T	A	T	T	T	T	T	G	T	A	C	G	A	C	C	A	T	G	G	C	T	T	G	G	A	G	T	T	T	T	T	C	G
Mh33193_LIB4792	2		A	A	C	C	G	A	A	C	C	T	A	G	C	A	T	A	T	T	T	T	T	G	T	A	C	G	A	C	C	A	T	G	G	C	T	T	G	G	A	G	T	T	T	T	T	C	G
Mh33194_LIB4793	2		A	A	C	C	G	A	A	C	C	T	A	G	C	A	T	A	T	T	T	T	T	G	T	A	C	G	A	C	C	A	T	G	G	C	T	T	G	G	A	G	T	T	T	T	T	C	G
Mh33195_LIB4794	2		A	A	C	C	G	A	A	C	C	T	A	G	C	A	T	A	T	T	T	T	T	G	T	A	C	G	A	C	C	A	T	G	N	C	T	T	N	N	N	G	N	T	N	T	N	N	N
Mh33196_LIB4795	2		A	A	C	C	G	A	A	C	C	T	A	G	C	A	T	A	T	T	T	T	T	G	T	A	C	G	A	C	C	A	T	G	G	C	T	T	G	G	A	G	T	T	T	T	T	C	G
Mh33197_LIB4796	2		A	A	C	C	G	A	A	C	C	T	A	G	C	A	T	N	N	N	N	N	N	N	N	N	N	N	N	N	N	N	N	N	G	N	N	N	G	N	N	N	T	N	T	T	T	C	G
Mh33198_LIB4797	2		A	A	C	C	G	A	A	C	C	T	A	G	C	A	T	A	T	T	T	T	T	G	T	A	C	G	A	C	C	A	T	G	G	C	T	T	G	G	A	G	T	T	T	T	T	C	G
Mh33199_LIB4798	2		A	A	C	C	G	A	A	C	C	T	A	G	C	A	T	A	T	T	T	T	T	G	T	A	C	G	A	C	C	A	T	G	G	C	T	T	G	G	A	G	T	T	T	T	T	C	G
Mh33200_LIB6464	2		A	A	C	C	G	A	A	C	C	T	A	G	C	A	T	A	T	T	T	T	T	G	T	A	C	G	A	C	C	A	T	G	G	C	T	T	G	G	A	G	T	T	T	T	T	C	G
Mh33201_LIB4800	2		A	A	C	C	G	A	A	C	C	T	A	G	C	A	T	A	T	T	T	T	T	G	T	A	C	G	A	C	C	A	T	G	N	C	T	T	N	N	N	G	N	T	T	T	T	C	G
Mh33202_LIB4801	2		A	A	C	C	G	A	A	C	C	T	A	G	C	A	T	A	T	T	T	T	T	G	T	A	C	G	A	C	C	A	T	G	G	C	T	T	G	G	A	G	T	T	T	T	T	C	G
Mh33203_LIB4802	2		A	A	C	C	G	A	A	C	C	T	A	G	C	A	T	A	T	T	T	T	T	G	T	A	C	G	A	C	C	A	T	G	G	C	T	T	G	G	A	G	T	T	T	T	T	C	G
Mh33222_LIB4577	2		A	A	C	C	G	A	A	C	C	T	A	G	C	A	T	A	T	T	T	T	T	G	T	A	C	G	A	C	C	A	T	G	G	C	T	T	G	G	A	G	T	T	T	T	T	C	G
Mh33225_LIB4578	2		A	A	C	C	G	A	A	C	C	T	A	G	C	A	T	A	T	T	T	T	T	G	T	A	C	G	A	C	C	A	T	G	G	C	T	T	G	G	A	G	T	T	T	T	T	C	G
Mh33226_LIB4579	2		A	A	C	C	G	A	A	C	C	T	A	G	C	A	T	A	T	T	T	T	T	G	T	A	C	G	A	C	C	A	T	G	G	C	T	T	G	G	A	G	T	T	T	T	T	C	G
Mh33227_LIB4580	2		A	A	C	C	G	A	A	C	C	T	A	G	C	A	T	A	T	T	T	T	T	G	T	A	C	G	A	C	C	A	T	G	N	C	T	T	N	N	N	G	N	T	N	T	N	N	N
Mh33228_LIB4581	2		A	A	C	C	G	A	A	C	C	T	A	G	C	A	T	A	T	T	T	T	T	G	T	A	C	G	A	C	C	A	T	G	G	C	T	T	G	G	A	G	T	T	T	T	T	C	G
Mh33229_LIB4621	2		A	A	C	C	G	A	A	C	C	T	A	G	C	A	T	A	T	T	T	T	T	G	T	A	C	G	A	C	C	A	T	G	G	C	T	T	G	G	A	G	T	T	T	T	T	C	G
Mh33230_LIB4622	2		A	A	C	C	G	A	A	C	C	T	A	G	C	A	T	A	T	T	T	T	T	G	T	A	C	G	A	C	C	A	T	G	G	C	T	T	G	G	A	G	T	T	T	T	T	C	G
Mh33231_LIB4623	2		A	A	C	C	G	A	A	C	C	T	A	G	C	A	T	A	T	T	T	T	T	G	T	A	C	G	A	C	C	A	T	G	G	C	T	T	G	G	A	G	T	T	T	T	T	C	G
Mh33249_LIB4649	2		A	A	C	C	G	A	A	C	C	T	A	G	C	A	T	A	T	T	T	T	T	G	T	A	C	G	A	C	C	A	T	G	G	C	T	T	G	G	A	G	T	T	T	T	T	C	G
Mh33250_LIB4650	2		A	A	C	C	G	A	A	C	C	T	A	G	C	A	T	A	T	T	T	T	T	G	T	A	C	G	A	C	C	A	T	G	G	C	T	T	G	G	A	G	T	T	T	T	T	C	G
Mh33251_LIB4651	2		A	A	C	C	G	A	A	C	C	T	A	G	C	A	T	A	T	T	T	T	T	G	T	A	C	G	A	C	C	A	T	G	G	C	T	T	G	G	A	G	T	T	T	T	T	C	G
Mh33252_LIB4652	2		A	A	C	C	G	A	A	C	C	T	A	G	C	A	T	A	T	T	T	T	T	G	T	A	C	G	A	C	C	A	T	G	G	C	T	T	G	G	A	G	T	T	T	T	T	C	G
Mh33253_LIB4653	2		A	A	C	C	G	A	A	C	C	T	A	G	C	A	T	A	T	T	T	T	T	G	T	A	C	G	A	C	C	A	T	G	G	C	T	T	G	G	A	G	T	T	T	T	T	C	G
Mh33254_LIB4654	2		A	A	C	C	G	A	A	C	C	T	A	G	C	A	T	A	T	T	T	T	T	G	T	A	C	G	A	C	C	A	T	G	N	C	T	T	N	N	N	G	N	T	N	T	N	N	N
Mh33255_LIB4655	2		A	A	C	C	G	A	A	C	C	T	A	G	C	A	T	A	T	T	T	T	T	G	T	A	C	G	A	C	C	A	T	G	G	C	T	T	G	G	A	G	T	T	T	T	T	C	G
Mh33256_LIB4656	2		A	A	C	C	G	A	A	C	C	T	A	G	C	A	T	A	T	T	T	T	T	G	T	A	C	G	A	C	C	A	T	G	G	C	T	T	G	G	A	G	T	T	T	T	T	C	G
Mh33257_LIB4657	2		A	A	C	C	G	A	A	C	C	T	A	G	C	A	T	A	T	T	T	T	T	G	T	A	C	G	A	C	C	A	T	G	G	C	T	T	G	G	A	G	T	T	T	T	T	C	G
Mh33289_LIB4726	2		A	A	C	C	G	A	A	C	C	T	A	G	C	A	T	A	T	T	T	T	T	G	T	A	C	G	A	C	C	A	T	G	G	C	T	T	G	G	A	G	T	T	T	T	T	C	G
Mh33290_LIB4727	2		A	A	C	C	G	A	A	C	C	T	A	G	C	A	T	A	T	T	T	T	T	G	T	A	C	G	A	C	C	A	T	G	N	C	T	T	N	N	N	G	N	T	N	T	N	N	N
Mh33291_LIB6461	2		A	A	C	C	G	A	A	C	C	T	A	G	C	A	T	A	T	T	T	T	T	G	T	A	C	G	A	C	C	A	T	G	G	C	T	T	G	G	A	G	T	T	T	T	T	C	G
Mh33292_LIB4729	2		A	A	C	C	G	A	A	C	C	T	A	G	C	A	T	A	T	T	T	T	T	G	T	A	C	G	A	C	C	A	T	G	G	C	T	T	G	G	A	G	T	T	T	T	T	C	G
Mh33293_LIB4730	2		A	A	C	C	G	A	A	C	C	T	A	G	C	A	T	A	T	T	T	T	T	G	T	A	C	G	A	C	C	A	T	G	G	C	T	T	G	G	A	G	T	T	T	T	T	C	G
Mh33294_LIB4731	2		A	A	C	C	G	A	A	C	C	T	A	G	C	A	T	A	T	T	T	T	T	G	T	A	C	G	A	C	C	A	T	G	G	C	T	T	G	G	A	G	T	T	T	T	T	C	G
Mh33295_LIB4732	2		A	A	C	C	G	A	A	C	C	T	A	G	C	A	T	A	T	T	T	T	T	G	T	A	C	G	A	C	C	A	T	G	G	C	T	T	G	G	A	G	T	T	T	T	T	C	G
Mh33296_LIB4733	2		A	A	C	C	G	A	A	C	C	T	A	G	C	A	T	A	T	T	T	T	T	G	T	A	C	G	A	C	C	A	T	G	N	C	T	T	N	G	A	G	T	T	T	T	T	C	G
Mh33297_LIB4734	2		A	A	C	C	G	A	A	C	C	T	A	G	C	A	T	A	T	T	T	T	T	G	T	A	C	G	A	C	C	A	T	G	G	C	T	T	G	G	A	G	T	T	T	T	T	C	G
Mh33298_LIB4735	2		A	A	C	C	G	A	A	C	C	T	A	G	C	A	T	A	T	T	T	T	T	G	T	A	C	G	A	C	C	A	T	G	G	C	T	T	G	G	A	G	T	T	T	T	T	C	G
Mh33299_LIB4736	2		A	A	C	C	G	A	A	C	C	T	A	G	C	A	T	A	T	T	T	T	T	G	T	A	C	G	A	C	C	A	T	G	G	C	T	T	G	G	A	G	T	T	T	T	T	C	G
Mh33300_LIB4737	2		A	A	C	C	G	A	A	C	C	T	A	G	C	A	T	A	T	T	T	T	T	G	T	A	C	G	A	C	C	A	T	G	G	C	T	T	G	G	A	G	T	T	T	T	T	C	G
Mh33301_LIB4738	2		A	A	C	C	G	A	A	C	C	T	A	G	C	A	T	A	T	T	T	T	T	G	T	A	C	G	A	C	C	A	T	G	G	C	T	T	G	G	A	G	T	T	T	T	T	C	G
Mh33302_LIB4739	2		A	A	C	C	G	A	A	C	C	T	A	G	C	A	T	A	T	T	T	T	T	G	T	A	C	G	A	C	C	A	T	G	G	C	T	T	G	G	A	G	T	T	T	T	T	C	G
Mh33303_LIB4740	2		A	A	C	C	G	A	A	C	C	T	A	G	C	A	T	A	T	T	T	T	T	G	T	A	C	G	A	C	C	A	T	G	G	C	T	T	G	G	A	G	T	T	T	T	T	C	G
Mh33304_LIB4741	2		A	A	C	C	G	A	A	C	C	T	A	G	C	A	T	A	T	T	T	T	T	G	T	A	C	G	A	C	C	A	T	G	G	C	T	T	G	G	A	G	T	T	T	T	T	C	G
Mh33305_LIB4742	2		A	A	C	C	G	A	A	C	C	T	A	G	C	A	T	A	T	T	T	T	T	G	T	A	C	G	A	C	C	A	T	G	G	C	T	T	G	G	A	G	T	T	T	T	T	C	G
Mh33306_LIB4743	2		A	A	C	C	G	A	A	C	C	T	A	G	C	A	T	A	T	T	T	T	T	G	T	A	C	G	A	C	C	A	T	G	G	C	T	T	G	G	A	G	T	T	T	T	T	C	G
Mh33307_LIB4746	2		A	A	C	C	G	A	A	C	C	T	A	G	C	A	T	A	T	T	T	T	T	G	T	A	C	G	A	C	C	A	T	G	G	C	T	T	G	G	A	G	T	T	T	T	T	C	G
Mh33310_LIB4761	2		A	A	C	C	G	A	A	C	C	T	A	G	C	A	T	A	T	T	T	T	T	G	T	A	C	G	A	C	C	A	T	G	G	C	T	T	G	G	A	G	T	T	T	T	T	C	G
Mh33311_LIB4762	2		A	A	C	C	G	A	A	C	C	T	A	G	C	A	T	A	T	T	T	T	T	G	T	A	C	G	A	C	C	A	T	G	G	C	T	T	G	G	A	G	T	T	T	T	T	C	G
Mh33312_LIB4763	2		A	A	C	C	G	A	A	C	C	T	A	G	C	A	T	A	T	T	T	T	T	G	T	A	C	G	A	C	C	A	T	G	G	C	T	T	G	G	A	G	T	T	T	T	T	C	G
Mh33313_LIB4764	2		A	A	C	C	G	A	A	C	C	T	A	G	C	A	T	A	T	T	T	T	T	G	T	A	C	G	A	C	C	A	T	G	N	C	T	T	N	G	A	G	T	T	T	T	T	C	G
Mh33791_LIB3817	2		A	A	C	C	G	A	A	C	C	T	A	G	C	A	T	A	T	T	T	T	T	G	T	A	C	G	A	C	C	A	T	G	G	C	T	T	G	G	A	G	T	T	T	T	T	C	G
Mh33994_LIB3839	2		A	A	C	C	G	A	A	C	C	T	A	G	C	A	T	A	T	T	T	T	T	G	T	A	C	G	A	C	C	A	T	G	G	C	T	T	G	G	A	G	T	T	T	T	T	C	G
Mh34074_LIB3842	2		A	A	C	C	G	A	A	C	C	T	A	G	C	A	T	A	T	T	T	T	T	G	T	A	C	G	A	C	C	A	T	G	G	C	T	T	G	G	A	G	T	T	T	T	T	C	G
Mh34075_LIB3843	2		A	A	C	C	G	A	A	C	C	T	A	G	C	A	T	A	T	T	T	T	T	G	T	A	C	G	A	C	C	A	T	G	G	C	T	T	G	G	A	G	T	T	T	T	T	C	G
Mh37586_LIB4009	2		A	A	C	C	G	A	A	C	C	T	A	G	C	A	T	A	T	T	T	T	T	G	T	A	C	G	A	C	C	A	T	G	G	C	T	T	G	G	A	G	T	T	T	T	T	C	G
Mh37587_LIB4010	2		A	A	C	C	G	A	A	C	C	T	A	G	C	A	T	A	T	T	T	T	T	G	T	A	C	G	A	C	C	A	T	G	G	C	T	T	G	G	A	G	T	T	T	T	T	C	G
Mh37588_LIB4011	2		A	A	C	C	G	A	A	C	C	T	A	G	C	A	T	A	T	T	T	T	T	G	T	A	C	G	A	C	C	A	T	G	G	C	T	T	G	G	A	G	T	T	T	T	T	C	G
Mh37681_LIB4016	2		A	A	C	C	G	A	A	C	C	T	A	G	C	A	T	A	T	T	T	T	T	G	T	A	C	G	A	C	C	A	T	G	G	C	T	T	G	G	A	G	T	T	T	T	T	C	G
Mh37682_LIB4017	2		A	A	C	C	G	A	A	C	C	T	A	G	C	A	T	N	N	N	N	N	N	N	N	N	N	N	N	N	N	N	T	G	G	C	T	T	G	G	A	G	T	T	T	T	T	C	G
Mh37683_LIB4018	2		A	A	C	C	G	A	A	C	C	T	A	G	C	A	T	A	T	T	T	T	T	G	T	A	C	G	A	C	C	A	T	G	G	C	T	T	G	G	A	G	T	T	T	T	T	C	G
Mh37836_LIB4043	2		A	A	C	C	G	A	A	C	C	T	A	G	C	A	T	A	T	T	T	T	T	G	T	A	C	G	A	C	C	A	T	G	G	C	T	T	G	G	A	G	T	T	T	T	T	C	G
Mh37837_LIB4044	2		A	A	C	C	G	A	A	C	C	T	A	G	C	A	T	A	T	T	T	T	T	G	T	A	C	G	A	C	C	A	T	G	G	C	T	T	G	G	A	G	T	T	T	T	T	C	G
Mh37838_LIB4045	2		A	A	C	C	G	A	A	C	C	T	A	G	C	A	T	A	T	T	T	T	T	G	T	A	C	G	A	C	C	A	T	G	G	C	T	T	G	G	A	G	T	T	T	T	T	C	G
Mh37857_LIB4047	2		A	A	C	C	G	A	A	C	C	T	A	G	C	A	T	A	T	T	T	T	T	G	T	A	C	G	A	C	C	A	T	G	G	C	T	T	G	G	A	G	T	T	T	T	T	C	G
Mh37858_LIB4048	2		A	A	C	C	G	A	A	C	C	T	A	G	C	A	T	A	T	T	T	T	T	G	T	A	C	G	A	C	C	A	T	G	G	C	T	T	G	G	A	G	T	T	T	T	T	C	G
Mh37859_LIB4049	2		A	A	C	C	G	A	A	C	C	T	A	G	C	A	T	A	T	T	T	T	T	G	T	A	C	G	A	C	C	A	T	G	G	C	T	T	G	G	A	G	T	T	T	T	T	C	G
Mh38374_LIB4159	2		A	A	C	C	G	A	A	C	C	T	A	G	C	N	T	A	T	T	T	T	T	G	T	A	C	G	A	C	C	A	T	G	G	C	T	T	G	G	A	G	T	T	T	T	T	C	G
Mh38375_LIB4160	2		A	A	C	C	G	A	A	C	C	T	A	G	C	A	T	A	T	T	T	T	T	G	T	A	C	G	A	C	C	A	T	G	G	C	T	T	G	G	A	G	T	T	T	T	T	C	G
Mh38376_LIB4161	2		A	A	C	C	G	A	A	C	C	T	A	G	C	A	T	A	T	T	T	T	T	G	T	A	C	G	A	C	C	A	T	G	G	C	T	T	G	G	A	G	T	T	T	T	T	C	G
Mh38404_LIB4165	2		A	A	C	C	G	A	A	C	C	T	A	G	C	A	T	A	T	T	T	T	T	G	T	A	C	G	A	C	C	A	T	G	G	C	T	T	G	G	A	G	T	T	T	T	T	C	G
Mh38405_LIB4166	2		A	A	C	C	G	A	A	C	C	T	A	G	C	A	T	A	T	T	T	T	T	G	T	A	C	G	A	C	C	A	T	G	G	C	T	T	G	G	A	G	T	T	T	T	T	C	G
Mh38406_LIB4167	2		A	A	C	C	G	A	A	C	C	T	A	G	C	A	T	A	T	T	T	T	T	G	T	A	C	G	A	C	C	A	T	G	G	C	T	T	G	G	A	G	T	T	T	T	T	C	G
Mh38433_LIB4168	2		A	A	C	C	G	A	A	C	C	T	A	G	C	A	T	A	T	T	T	T	T	G	T	A	C	G	A	C	C	A	T	G	G	C	T	T	G	G	A	G	T	T	T	T	T	C	G
Mh38436_LIB4169	2		A	A	C	C	G	A	A	C	C	T	A	G	C	A	T	A	T	T	T	T	T	G	T	A	C	G	A	C	C	A	T	G	N	C	T	T	N	N	N	G	N	T	N	T	N	N	N
Mh38488_LIB4177	2		A	A	C	C	G	A	A	C	C	T	A	G	C	A	T	A	T	T	T	T	T	G	T	A	C	G	A	C	C	A	T	G	G	C	T	T	G	G	A	G	T	T	T	T	T	C	G
Mh38535_LIB4184	2		A	A	C	C	G	A	A	C	C	T	A	G	C	A	T	A	T	T	T	T	T	G	T	A	C	G	A	C	C	A	T	G	G	C	T	T	G	G	A	G	T	T	T	T	T	C	G
Mh38536_LIB4185	2		A	A	C	C	G	A	A	C	C	T	A	G	C	A	T	A	T	T	T	T	T	G	T	A	C	G	A	C	C	A	T	G	G	C	T	T	G	G	A	G	T	T	T	T	T	C	G
Mh38537_LIB4186	2		A	A	C	C	G	A	A	C	C	T	A	G	C	A	T	A	T	T	T	T	T	G	T	A	C	G	A	C	C	A	T	G	G	C	T	T	G	G	A	G	T	T	T	T	T	C	G
Mh38547_LIB4187	2		A	A	C	C	G	A	A	C	C	T	A	G	C	A	T	A	T	T	T	T	T	G	T	A	C	G	A	C	C	A	T	G	G	C	T	T	G	G	A	G	T	T	T	T	T	C	G
Mh38548_LIB4188	2		A	A	C	C	G	A	A	C	C	T	A	G	C	A	T	A	T	T	T	T	T	G	T	A	C	G	A	C	C	A	T	G	G	C	T	T	G	G	A	G	T	T	T	T	T	C	G
Mh38549_LIB4189	2		A	A	C	C	G	A	A	C	C	T	A	G	C	A	T	A	T	T	T	T	T	G	T	A	C	G	A	C	C	A	T	G	N	C	T	T	N	N	N	G	N	T	N	T	N	N	N
Mh38559_LIB4190	2		A	A	C	C	G	A	A	C	C	T	A	G	C	A	T	A	T	T	T	T	T	G	T	A	C	G	A	C	C	A	T	G	G	C	T	T	G	G	A	G	T	T	T	T	T	C	G
Mh38560_LIB4191	2		A	A	C	C	G	A	A	C	C	T	A	G	C	A	T	A	T	T	T	T	T	G	T	A	C	G	A	C	C	A	T	G	G	C	T	T	G	G	A	G	T	T	T	T	T	C	G
Mh38561_LIB4192	2		A	A	C	C	G	A	A	C	C	T	A	G	C	A	T	A	T	T	T	T	T	G	T	A	C	G	A	C	C	A	T	G	G	C	T	T	G	G	A	G	T	T	T	T	T	C	G
Mh38571_LIB4193	2		A	A	C	C	G	A	A	C	C	T	A	G	C	A	T	A	T	T	T	T	T	G	T	A	C	G	A	C	C	A	T	G	G	C	T	T	G	G	A	G	T	T	T	T	T	C	G
Mh38572_LIB4194	2		A	A	C	C	G	A	A	C	C	T	A	G	C	A	T	A	T	T	T	T	T	G	T	A	C	G	A	C	C	A	T	G	G	C	T	T	G	G	A	G	T	T	T	T	T	C	G
Mh38573_LIB5395	2		A	A	C	C	G	A	A	C	C	T	A	G	C	A	T	A	T	T	T	T	T	G	T	A	C	G	A	C	C	A	T	G	G	C	T	T	G	G	A	G	T	T	T	T	T	C	G
Mh38584_LIB5396	2		A	A	C	C	G	A	A	C	C	T	A	G	C	A	T	A	T	T	T	T	T	G	T	A	C	G	A	C	C	A	T	G	G	C	T	T	G	G	A	G	T	T	N	T	N	N	N
Mh38585_LIB5397	2		A	A	C	C	G	A	A	C	C	T	A	G	C	A	T	A	T	T	T	T	T	G	T	A	C	G	A	C	C	A	T	G	G	C	T	T	G	G	A	G	T	T	T	T	T	C	G
Mh38586_LIB5398	2		A	A	C	C	G	A	A	C	C	T	A	G	C	A	T	A	T	T	T	T	T	G	T	A	C	G	A	C	C	A	T	G	G	C	T	T	G	G	A	G	T	T	T	T	T	C	G
Mh38599_LIB5399	2		A	A	C	C	G	A	A	C	C	T	A	G	C	A	T	A	T	T	T	T	T	G	T	A	C	G	A	C	C	A	T	G	G	C	T	T	G	G	A	G	T	T	T	T	T	C	G
Mh38600_LIB5400	2		A	A	C	C	G	A	A	C	C	T	A	G	C	A	T	A	T	T	T	T	T	G	T	A	C	G	A	C	C	A	T	G	G	C	T	T	G	G	A	G	T	T	T	T	T	C	G
Mh38611_LIB5401	2		A	A	C	C	G	A	A	C	C	T	A	G	C	A	T	A	T	T	T	T	T	G	T	A	C	G	A	C	C	A	T	G	G	C	T	T	G	G	A	G	T	T	T	T	T	C	G
Mh38612_LIB5402	2		A	A	C	C	G	A	A	C	C	T	A	G	C	A	T	A	T	T	T	T	T	G	T	A	C	G	A	C	C	A	T	G	G	C	T	T	G	G	A	G	T	T	T	T	T	C	G
Mh38622_LIB5403	2		A	A	C	C	G	A	A	C	C	T	A	G	C	A	T	A	T	T	T	T	T	G	T	A	C	G	A	C	C	A	T	G	G	C	T	T	G	G	A	G	T	T	T	T	T	C	G
Mh38623_LIB5404	2		A	A	C	C	G	A	A	C	C	T	A	G	C	A	T	A	T	T	T	T	T	G	T	A	C	G	A	C	C	A	T	G	G	C	T	T	G	G	A	G	T	T	T	T	T	C	G
Mh38624_LIB5405	2		A	A	C	C	G	A	A	C	C	T	A	G	C	A	T	A	T	T	T	T	T	G	T	A	C	G	A	C	C	A	T	G	G	C	T	T	G	G	A	G	T	T	T	T	T	C	G
Mh38634_LIB5406	2		A	A	C	C	G	A	A	C	C	T	A	G	C	A	T	A	T	T	T	T	T	G	T	A	C	G	A	C	C	A	T	G	N	C	T	T	G	G	A	G	T	T	T	T	T	C	G
Mh38635_LIB5407	2		A	A	C	C	G	A	A	C	C	T	A	G	C	A	T	A	T	T	T	T	T	G	T	A	C	G	A	C	C	A	T	G	G	C	T	T	G	G	A	G	T	T	T	T	T	C	G
Mh38650_LIB5408	2		A	A	C	C	G	A	A	C	C	T	A	G	C	A	T	A	T	T	T	T	T	G	T	A	C	G	A	C	C	A	T	G	G	C	T	T	G	G	A	G	T	T	T	T	T	C	G
Mh38651_LIB5409	2		A	A	C	C	G	A	A	C	C	T	A	G	C	A	T	A	T	T	T	T	T	G	T	A	C	G	A	C	C	A	T	G	G	C	T	T	G	G	A	G	T	T	N	T	N	N	N
Mh38652_LIB5410	2		A	A	C	C	G	A	A	C	C	T	A	G	C	A	T	A	T	T	T	T	T	G	T	A	C	G	A	C	C	A	T	G	G	C	T	T	G	G	A	G	T	T	T	T	T	C	G
Mh38662_LIB5411	2		A	A	C	C	G	A	A	C	C	T	A	G	C	A	T	A	T	T	T	T	T	G	T	A	C	G	A	C	C	A	T	G	G	C	T	T	G	G	A	G	T	T	T	T	T	C	G
Mh38663_LIB5412	2		A	A	C	C	G	A	A	C	C	T	A	G	C	A	T	A	T	T	T	T	T	G	T	A	C	G	A	C	C	A	T	G	G	C	T	T	G	G	A	G	T	T	T	T	T	C	G
Mh38664_LIB5413	2		A	A	C	C	G	A	A	C	C	T	A	G	C	A	T	A	T	T	T	T	T	G	T	A	C	G	A	C	C	A	T	G	G	C	T	T	G	G	A	G	T	T	T	T	T	C	G
Mh38904_LIB5414	2		A	A	C	C	G	A	A	C	C	T	A	G	C	A	T	A	T	T	T	T	T	G	T	A	C	G	A	C	C	A	T	G	G	C	T	T	G	G	A	G	T	T	T	T	T	C	G
Mh38905_LIB5415	2		A	A	C	C	G	A	A	C	C	T	A	G	C	A	T	A	T	T	T	T	T	G	T	A	C	G	A	C	C	A	T	G	G	C	T	T	G	G	A	G	T	T	T	T	T	C	G
Mh38915_LIB5416	2		A	A	C	C	G	A	A	C	C	T	A	G	C	A	T	A	T	T	T	T	T	G	T	A	C	G	A	C	C	A	T	G	G	C	T	T	G	G	A	G	T	T	T	T	T	C	G
Mh38916_LIB5417	2		A	A	C	C	G	A	A	C	C	T	A	G	C	A	T	A	T	T	T	T	T	G	T	A	C	G	A	C	C	A	T	G	N	C	T	T	N	G	A	G	T	T	T	T	T	C	G
Mh38917_LIB5418	2		A	A	C	C	G	A	A	C	C	T	A	G	C	A	T	A	T	T	T	T	T	G	T	A	C	G	A	C	C	A	T	G	G	C	T	T	G	G	A	G	T	T	T	T	T	C	G
Mh38928_LIB5419	2		A	A	C	C	G	A	A	C	C	T	A	G	C	A	T	A	T	T	T	T	T	G	T	A	C	G	A	C	C	A	T	G	G	C	T	T	G	G	A	G	T	T	T	T	T	C	G
Mh38945_LIB5420	2		A	A	C	C	G	A	A	C	C	T	A	G	C	A	T	A	T	T	T	T	T	G	T	A	C	G	A	C	C	A	T	G	G	C	T	T	G	G	A	G	T	T	T	T	T	C	G
Mh38946_LIB5421	2		A	A	C	C	G	A	A	C	C	T	A	G	C	A	T	A	T	T	T	T	T	G	T	A	C	G	A	C	C	A	T	G	G	C	T	T	G	G	A	G	T	T	T	T	T	C	G
Mh38947_LIB5422	2		A	A	C	C	G	A	A	C	C	T	A	G	C	A	T	A	T	T	T	T	T	G	T	A	C	G	A	C	C	A	T	G	G	C	T	T	G	G	A	G	T	T	T	T	T	C	G
Mh38957_LIB5423	2		A	A	C	C	G	A	A	C	C	T	A	G	C	A	T	A	T	T	T	T	T	G	T	A	C	G	A	C	C	A	T	G	G	C	T	T	G	G	A	G	T	T	T	T	T	C	G
Mh38958_LIB5424	2		A	A	C	C	G	A	A	C	C	T	A	G	C	A	T	A	T	T	T	T	T	G	T	A	C	G	A	C	C	A	T	G	G	C	T	T	G	G	A	G	T	T	T	T	T	C	G
Mh38959_LIB5425	2		A	A	C	C	G	A	A	C	C	T	A	G	C	A	T	A	T	T	T	T	T	G	T	A	C	G	A	C	C	A	T	G	G	C	T	T	G	G	A	G	T	T	T	T	T	C	G
Mh38993_LIB6485	2		A	A	C	C	G	A	A	C	C	T	A	G	C	A	T	A	T	T	T	T	T	G	T	A	C	G	A	C	C	A	T	G	G	C	T	T	G	G	A	G	T	T	T	T	T	C	G
Mh38994_LIB5430	2		A	A	C	C	G	A	A	C	C	T	A	G	C	A	T	N	N	N	N	N	N	N	N	N	N	N	N	N	N	N	N	N	G	N	N	N	G	G	A	G	T	T	T	T	T	C	G
Mh38995_LIB5431	2		A	A	C	C	G	A	A	C	C	T	A	G	C	A	T	A	T	T	T	T	T	G	T	A	C	G	A	C	C	A	T	G	G	C	T	T	G	G	A	G	T	T	T	T	T	C	G
Mh39011_LIB5432	2		A	A	C	C	G	A	A	C	C	T	A	G	C	A	T	A	T	T	T	T	T	G	T	A	C	G	A	C	C	A	T	G	G	C	T	T	G	G	A	G	T	T	T	T	T	C	G
Mh39012_LIB5433	2		A	A	C	C	G	A	A	C	C	T	A	G	C	A	T	A	T	T	T	T	T	G	T	A	C	G	A	C	C	A	T	G	G	C	T	T	G	G	A	G	T	T	T	T	T	C	G
Mh39013_LIB5434	2		A	A	C	C	G	A	A	C	C	T	A	G	C	A	T	A	T	T	T	T	T	G	T	A	C	G	A	C	C	A	T	G	G	C	T	T	G	G	A	G	T	T	T	T	T	C	G
Mh39119_LIB5448	2		A	A	C	C	G	A	A	C	C	T	A	G	C	A	T	A	T	T	T	T	T	G	T	A	C	G	A	C	C	A	T	G	G	C	T	T	G	G	A	G	T	T	T	T	T	C	G
Mh39120_LIB5449	2		A	A	C	C	G	A	A	C	C	T	A	G	C	A	T	A	T	T	T	T	T	G	T	A	C	G	A	C	C	A	T	G	N	C	T	T	N	N	N	G	N	T	N	T	N	N	N
Mh39121_LIB5450	2		A	A	C	C	G	A	A	C	C	T	A	G	C	A	T	A	T	T	T	T	T	G	T	A	C	G	A	C	C	A	T	G	G	C	T	T	G	G	A	G	T	T	T	T	T	C	G
Mh39146_LIB5452	2		A	A	C	C	G	A	A	C	C	T	A	G	C	A	T	A	T	T	T	T	T	G	T	A	C	G	A	C	C	A	T	G	G	C	T	T	G	G	A	G	T	T	T	T	T	C	G
Mh39157_LIB5454	2		A	A	C	C	G	A	A	C	C	T	A	G	C	A	T	A	T	T	T	T	T	G	T	A	C	G	A	C	C	A	T	G	G	C	T	T	G	G	A	G	T	T	T	T	T	C	G
Mh39158_LIB5455	2		A	A	C	C	G	A	A	C	C	T	A	G	C	A	T	A	T	T	T	T	T	G	T	A	C	G	A	C	C	A	T	G	G	C	T	T	G	G	A	G	T	T	T	T	T	C	G
Mh39159_LIB5456	2		A	A	C	C	G	A	A	C	C	T	A	G	C	A	T	A	T	T	T	T	T	G	T	A	C	G	A	C	C	A	T	G	G	C	T	T	G	G	A	G	T	T	T	T	T	C	G
Mh39215_LIB5466	2		A	A	C	C	G	A	A	C	C	T	A	G	C	A	T	A	T	T	T	T	T	G	T	A	C	G	A	C	C	A	T	G	G	C	T	T	G	G	A	G	T	T	T	T	T	C	G
Mh39216_LIB5467	2		A	A	C	C	G	A	A	C	C	T	A	G	C	A	T	A	T	T	T	T	T	G	T	A	C	G	A	C	C	A	T	G	G	C	T	T	G	G	A	G	T	T	T	T	T	C	G
Mh39217_LIB5468	2		A	A	C	C	G	A	A	C	C	T	A	G	C	A	N	N	T	T	T	T	T	G	T	A	C	G	A	C	C	A	T	G	G	C	T	T	G	G	A	G	T	T	T	T	T	C	G
Mh39227_LIB5469	2		A	A	C	C	G	A	A	C	C	T	A	G	C	A	T	A	T	T	T	T	T	G	T	A	C	G	A	C	C	A	T	G	G	C	T	T	G	G	A	G	T	T	T	T	T	C	G
Mh39228_LIB5470	2		A	A	C	C	G	A	A	C	C	T	A	G	C	A	T	A	T	T	T	T	T	G	T	A	C	G	A	C	C	A	T	G	G	C	T	T	G	G	A	G	T	T	T	T	T	C	G
Mh39229_LIB5471	2		A	A	C	C	G	A	A	C	C	T	A	G	C	A	T	A	T	T	T	T	T	G	T	A	C	G	A	C	C	A	T	G	G	C	T	T	G	G	A	G	T	T	T	T	T	C	G
Mh52687_LIB6486	2		A	A	C	C	G	A	A	C	C	T	A	G	C	A	T	A	T	T	T	T	T	G	T	A	C	G	A	C	C	A	T	G	G	C	T	T	G	G	A	G	T	T	T	T	T	C	G
Mh56467_LIB11594	2		A	A	C	C	G	A	A	C	T	T	A	G	C	A	T	A	T	T	T	T	T	G	T	A	C	G	A	C	C	A	T	G	G	C	T	T	G	G	A	G	T	T	T	T	T	C	G
Mh56470_LIB11595	2		A	A	C	C	G	A	A	C	T	T	A	G	C	A	T	A	T	T	T	T	T	G	T	A	C	G	A	C	C	A	T	G	G	C	T	T	G	G	A	G	T	T	T	T	T	C	G
USDA-ARS-USMARC-183(e)	2		A	A	C	C	G	A	A	C	C	T	A	G	C	A	T	A	T	T	T	T	T	G	T	A	C	G	A	C	C	A	T	G	G	C	T	T	G	G	A	G	T	T	T	T	T	C	G
(a)Location of nucleotide polymorphism alleles on reference strain M. haemolytica USDA-ARS-USMARC-183 genome [GenBank# CP004752].
(b)Isolate and library numbers. "Mh" referes to M. haemolytica. The numbers following "Mh" up to the underscore ("_") represent the isolate number. Numbers following "LIB" represent the DNA library number for the isolate.
(c)Assignment corresponds with the tree in Figure 2.
(d)Nucleotide allele call. Characters "A", "C", "G", "T", and "N" are used. The character "N" represents missing or ambiguous alleles.
(e)Reference strain M. haemolytica USDA-ARS-USMARC-183.
[truncated: 5,000 more columns]
