# Supplementary material for: Genomic signatures of Mannheimia haemolytica that associate with the lungs of cattle with respiratory disease, an integrative conjugative element, and antibiotic resistance genes
Source: BMC Genomics. 2016 Nov 29;17:982. doi: 10.1186/s12864-016-3316-8 (PMC5127058; doi:10.1186/s12864-016-3316-8)
Supplement: Additional file 4: — Table of nucleotide polymorphism allele locations and genotypes used to type genotype 1 M. haemolytica isolates (first table). Due to the size of the dataset, this is the first of two tables that contain the genotypes (Additional files 4 and 5). The table contains the locations and allele scores for 11,712 of the 16,888 nucleotide polymorphisms used to type genotype 1 M. haemolytica and construct the network of Fig. 2. Each polymorphism was unambiguously scored in 90% or more of the isolates. (CSV 12221 kb) [file 12864_2016_3316_MOESM4_ESM.csv]

Nucleotide polymorphism allele locations and genotypes used to type genotype 1 M. haemolytica isolates (first of two tables of data (Additional files 4 and 5)).
			Position(a)	149	487	617	634	831	1014	1304	1466	1589	2488	3028	4054	4781	5281	6249	6250	6258	6262	6269	6283	6292	6304	6307	6313	6319	6324	6325	6331	6336	6343	6357	6361	6372	6373	6375	6376	6379	6394	6397	6400	6401	6406	6412	6416	6418	6427
Isolates and Library(b)	Genotype(c)	Subtype(d)
Mh33749_LIB3807	1	b with genotype 2 recombination		Ge	G	A	A	A	G	C	T	C	C	G	G	T	A	N	N	N	N	N	N	N	N	N	N	N	N	N	N	N	N	N	N	N	N	N	N	N	N	N	N	N	N	N	N	N	N
Mh1564_LIB3506	1	b		G	G	A	A	A	G	C	T	C	C	G	A	T	G	T	A	T	T	T	T	T	G	T	A	C	G	A	C	C	A	T	G	G	C	T	T	G	G	A	G	T	T	T	T	T	C
Mh1594_LIB3519	1	b		G	G	A	A	A	G	C	T	C	C	G	A	T	G	T	A	T	T	T	T	T	G	T	A	C	G	A	C	C	A	T	G	G	C	T	T	G	G	A	G	T	T	T	T	T	C
Mh28228_LIB3731	1	b		G	G	A	A	A	N	C	T	C	C	G	A	T	G	N	N	N	T	T	T	T	G	T	A	C	G	A	C	C	A	T	G	G	C	T	T	G	G	A	G	T	T	T	T	T	C
Mh28229_LIB3732	1	b		G	G	A	A	A	G	C	T	C	C	G	A	T	G	T	A	T	T	T	T	T	G	T	A	C	G	A	C	C	A	T	G	G	C	T	T	G	G	A	G	T	T	T	T	T	C
Mh28284_LIB3742	1	b		G	G	A	A	A	G	C	T	C	C	G	A	T	G	T	A	T	T	T	T	T	G	T	A	C	G	A	C	C	A	T	G	G	C	T	T	G	G	A	G	T	T	T	T	T	C
Mh28308_LIB5325	1	b		G	G	A	A	A	G	C	T	C	C	G	A	T	G	T	A	T	T	T	T	T	G	T	A	C	G	A	C	C	A	T	G	G	C	T	T	G	G	A	G	T	T	T	T	T	C
Mh28309_LIB3744	1	b		G	G	A	A	A	G	C	T	C	C	G	A	T	G	T	A	T	T	T	T	T	G	T	A	C	G	A	C	C	A	T	G	G	C	T	T	G	G	A	G	T	T	T	T	T	C
Mh28310_LIB5326	1	b		G	G	A	A	A	G	C	T	C	C	G	A	T	G	T	A	T	T	T	T	T	G	T	A	C	G	A	C	C	A	T	G	G	C	T	T	G	G	A	G	T	T	T	T	T	C
Mh28353_LIB3750	1	b		G	G	A	A	A	G	C	T	C	C	G	A	T	G	T	A	T	T	T	T	T	G	T	A	C	G	A	C	C	A	T	G	G	C	T	T	G	G	A	G	T	T	T	T	T	C
Mh28354_LIB3751	1	b		G	G	A	A	A	G	C	T	C	C	G	A	T	G	N	A	T	T	T	T	T	G	T	A	C	G	A	C	C	A	T	G	G	C	T	T	G	G	A	G	T	T	T	T	T	C
Mh28367_LIB3752	1	b		G	G	A	A	A	G	C	T	C	C	G	A	T	G	T	A	T	T	T	T	T	G	T	A	C	G	A	C	C	A	T	G	G	C	T	T	G	G	A	G	T	T	T	T	T	C
Mh28438_LIB3756	1	b		G	G	A	A	A	G	C	T	C	C	G	A	T	G	T	A	T	T	T	T	T	G	T	A	C	G	A	C	C	A	T	G	G	C	T	T	G	G	A	G	T	T	T	T	T	C
Mh28439_LIB3757	1	b		G	G	A	A	A	G	C	T	C	C	G	A	T	G	T	A	T	T	T	T	T	G	T	A	C	G	A	C	C	A	T	G	G	C	T	T	G	G	A	G	T	T	T	T	T	C
Mh28440_LIB3758	1	b		G	G	A	A	A	G	C	T	C	C	G	A	T	G	T	A	T	T	T	T	T	G	T	A	C	G	A	C	C	A	T	G	G	C	T	T	G	G	A	G	T	T	T	T	T	C
Mh28454_LIB3759	1	b		G	G	A	A	A	G	C	T	C	C	G	A	T	G	T	A	T	T	T	T	T	G	T	A	C	G	A	C	C	A	T	G	G	C	T	T	G	G	A	G	T	T	T	T	T	C
Mh28455_LIB3760	1	b		G	G	A	A	A	G	C	T	C	C	G	A	T	G	T	A	T	T	T	T	T	G	T	A	C	G	A	C	C	A	T	G	G	C	T	T	G	G	A	G	T	T	T	T	T	C
Mh28456_LIB3761	1	b		G	G	A	A	A	G	C	T	C	C	G	A	T	G	T	A	T	T	T	T	T	G	T	A	C	G	A	C	C	A	T	G	G	C	T	T	G	G	A	G	T	T	T	T	T	C
Mh33924_LIB3830	1	b		G	G	A	A	A	G	C	T	C	C	G	A	T	G	T	A	T	T	T	T	T	G	T	A	C	G	A	C	C	A	T	G	G	C	T	T	G	G	A	G	T	T	T	T	T	C
Mh33925_LIB3831	1	b		G	N	A	A	A	G	C	T	C	C	G	A	T	G	T	A	T	T	T	T	T	G	T	A	C	G	A	C	C	A	T	G	G	C	T	T	G	G	A	G	T	T	T	T	T	C
Mh33926_LIB5336	1	b		G	G	A	A	A	G	C	T	C	C	G	A	T	G	T	A	T	T	T	T	T	G	T	A	C	G	A	C	C	A	T	G	G	C	T	T	G	G	A	G	T	T	T	T	T	C
Mh34141_LIB3847	1	b		G	G	A	A	A	G	C	T	C	C	G	A	T	G	T	A	T	T	T	T	T	G	T	A	C	G	A	C	C	A	T	G	G	C	T	T	G	G	A	G	T	T	T	T	T	C
Mh34142_LIB3848	1	b		G	G	A	A	A	G	C	T	C	C	G	A	T	G	T	A	T	T	T	T	T	G	T	A	C	G	A	C	C	A	T	G	G	C	T	T	G	G	A	G	T	T	T	T	T	C
Mh34143_LIB3849	1	b		G	G	A	A	A	G	C	T	C	C	G	A	T	G	T	A	T	T	T	T	T	G	T	A	C	G	A	C	C	A	T	G	G	C	T	T	G	G	A	G	T	T	T	T	T	C
Mh34166_LIB5338	1	b		G	G	A	A	A	G	C	T	C	C	G	A	T	G	T	A	T	T	T	T	T	G	T	A	C	G	A	C	C	A	T	G	G	C	T	T	G	G	A	G	T	T	T	T	T	C
Mh34284_LIB3863	1	b		G	G	A	A	A	G	C	T	C	C	G	A	T	G	T	A	T	T	T	T	T	G	T	A	C	G	A	C	C	A	T	G	G	C	T	T	G	G	A	G	T	T	T	T	T	C
Mh34286_LIB3864	1	b		G	G	A	A	A	G	C	T	C	C	G	A	T	G	T	A	T	T	T	T	T	G	T	A	C	G	A	C	C	A	T	G	G	C	T	T	G	G	A	G	T	T	T	T	T	C
Mh34296_LIB3865	1	b		G	G	A	A	A	G	C	T	C	C	G	A	T	G	T	A	T	T	T	T	T	G	T	A	C	G	A	C	C	A	T	G	G	C	T	T	G	G	A	G	T	T	T	T	T	C
Mh34298_LIB3866	1	b		G	G	A	A	A	G	C	T	C	C	G	A	T	G	T	A	T	T	T	T	T	G	T	A	C	G	A	C	C	A	T	G	G	C	T	T	G	G	A	G	T	T	T	T	T	C
Mh37009_LIB3867	1	b		G	G	A	A	A	G	C	T	C	C	G	A	T	G	T	A	T	T	T	T	T	G	T	A	C	G	A	C	C	A	T	G	G	C	T	T	G	G	A	G	T	T	T	T	T	C
Mh37010_LIB3868	1	b		G	G	A	A	A	G	C	T	C	C	G	A	T	G	N	N	T	T	T	T	T	G	T	A	C	G	A	C	C	A	T	G	G	C	T	T	G	G	A	G	T	T	T	T	T	C
Mh37011_LIB5340	1	b		G	G	A	A	A	G	C	T	C	C	G	A	T	G	T	A	T	T	T	T	T	G	T	A	C	G	A	C	C	A	T	G	G	C	T	T	G	G	A	G	T	T	T	T	T	C
Mh37021_LIB3870	1	b		G	G	A	A	A	G	C	T	C	C	G	A	T	G	T	A	T	T	T	T	T	G	T	A	C	G	A	C	C	A	T	G	G	C	T	T	G	G	A	G	T	T	T	T	T	C
Mh37034_LIB3873	1	b		G	G	A	A	A	G	C	T	C	C	G	A	T	G	T	A	T	T	T	T	T	G	T	A	C	G	A	C	C	A	T	G	G	C	T	T	G	G	A	G	T	T	T	T	T	C
Mh37090_LIB5341	1	b		G	G	A	A	A	G	C	T	C	C	G	A	T	G	T	A	T	T	T	T	T	G	T	A	C	G	A	C	C	A	T	G	G	C	T	T	G	G	A	G	T	T	T	T	T	C
Mh37664_LIB4014	1	b		G	G	A	A	A	G	C	T	C	C	G	A	T	G	T	A	T	T	T	T	T	G	T	A	C	G	A	C	C	A	T	G	G	C	T	T	G	G	A	G	T	T	T	T	T	C
Mh37666_LIB4015	1	b		G	G	A	A	A	G	C	T	C	C	G	A	T	G	T	A	T	T	T	T	T	G	T	A	C	G	A	C	C	A	T	G	G	C	T	T	G	G	A	G	T	T	T	T	T	C
Mh37734_LIB4025	1	b		G	G	A	A	A	G	C	T	C	C	G	A	T	G	T	A	T	T	T	T	T	G	T	A	C	G	A	C	C	A	T	G	G	C	T	T	G	G	A	G	T	T	T	T	T	C
Mh37735_LIB4026	1	b		G	G	A	A	A	G	C	T	C	C	G	A	T	G	T	A	T	T	T	T	T	G	T	A	C	G	A	C	C	A	T	G	G	C	T	T	G	G	A	G	T	T	T	T	T	C
Mh37736_LIB4027	1	b		G	G	A	A	A	G	C	T	C	C	G	A	T	G	T	A	T	T	T	T	T	G	T	A	C	G	A	C	C	A	T	G	G	C	T	T	G	G	A	G	T	T	T	T	T	C
Mh37754_LIB4028	1	b		G	G	A	A	A	G	C	T	C	C	G	A	T	G	T	A	T	T	T	T	T	G	T	A	C	G	A	C	C	A	T	G	G	C	T	T	G	G	A	G	T	T	T	T	T	C
Mh37755_LIB4029	1	b		G	G	A	A	A	G	C	T	C	C	G	A	T	G	T	A	T	T	T	T	T	G	T	A	C	G	A	C	C	A	T	G	G	C	T	T	G	G	A	G	T	T	T	T	T	C
Mh37756_LIB4030	1	b		G	G	A	A	A	G	C	T	C	C	G	A	T	G	T	A	T	T	T	T	T	G	T	A	C	G	A	C	C	A	T	G	G	C	T	T	G	G	A	G	T	T	T	T	T	C
Mh37778_LIB4034	1	b		G	G	A	A	A	G	C	T	C	C	G	A	T	G	T	A	T	T	T	T	T	G	T	A	C	G	A	C	C	A	T	G	G	C	T	T	G	G	A	G	T	T	T	T	T	C
Mh37779_LIB4035	1	b		G	G	A	A	A	G	C	T	C	C	G	A	T	G	T	A	T	T	T	T	T	G	T	A	C	G	A	C	C	A	T	G	G	C	T	T	G	G	A	G	T	T	T	T	T	C
Mh37780_LIB4036	1	b		G	G	A	A	A	G	C	T	C	C	G	A	T	G	T	A	T	T	T	T	T	G	T	A	C	G	A	C	C	A	T	G	G	C	T	T	G	G	A	G	T	T	T	T	T	C
Mh37821_LIB5364	1	b		G	G	A	A	A	G	C	T	C	C	G	A	T	G	T	A	T	T	T	T	T	G	T	A	C	G	A	C	C	A	T	G	G	C	T	T	G	G	A	G	T	T	T	T	T	C
Mh37822_LIB4041	1	b		G	G	A	A	A	G	C	T	C	C	G	A	T	G	T	A	T	T	T	T	T	G	T	A	C	G	A	C	C	A	T	G	G	C	T	T	G	G	A	G	T	T	T	T	T	C
Mh37823_LIB4042	1	b		G	G	A	A	A	G	C	T	C	C	G	A	T	G	T	A	T	T	T	T	T	G	T	A	C	G	A	C	C	A	T	G	G	C	T	T	G	G	A	G	T	T	T	T	T	C
Mh37880_LIB5365	1	b		G	G	A	A	A	G	C	T	C	C	G	A	T	G	T	A	T	T	T	T	T	G	T	A	C	G	A	C	C	A	T	G	G	C	T	T	G	G	A	G	T	T	T	T	T	C
Mh37881_LIB4051	1	b		G	G	A	A	A	G	C	T	C	C	G	A	T	G	T	A	T	T	T	T	T	G	T	A	C	G	A	C	C	A	T	G	G	C	T	T	G	G	A	G	T	T	T	T	T	C
Mh37882_LIB4052	1	b		G	G	A	A	A	G	C	T	C	C	G	A	T	G	T	A	T	T	T	T	T	G	T	A	C	G	A	C	C	A	T	G	G	C	T	T	G	G	A	G	T	T	T	T	T	C
Mh37915_LIB5314	1	b		G	G	A	A	A	G	C	T	C	C	G	A	T	G	T	A	T	T	T	T	T	G	T	A	C	G	A	C	C	A	T	G	G	C	T	T	G	G	A	G	T	T	T	T	T	C
Mh37916_LIB4057	1	b		G	G	A	A	A	G	C	T	C	C	G	A	T	G	T	A	T	T	T	T	T	G	T	A	C	G	A	C	C	A	T	G	G	C	T	T	G	G	A	G	T	T	T	T	T	C
Mh37917_LIB4058	1	b		G	G	A	A	A	G	C	T	C	C	G	A	T	G	T	A	T	T	T	T	T	G	T	A	C	G	A	C	C	A	T	G	G	C	T	T	G	G	A	G	T	T	T	T	T	C
Mh39034_LIB5436	1	b		G	G	A	A	A	G	C	T	C	C	G	A	T	G	T	A	T	T	T	T	T	G	T	A	C	G	A	C	C	A	T	G	G	C	T	T	G	G	A	G	T	T	T	T	T	C
Mh39035_LIB5437	1	b		G	G	A	A	A	G	C	T	C	C	G	A	T	G	T	A	T	T	T	T	T	G	T	A	C	G	A	C	C	A	T	G	G	C	T	T	G	G	A	G	T	T	T	T	T	C
Mh39036_LIB5438	1	b		G	G	A	A	A	G	C	T	C	C	G	A	T	G	T	A	T	T	T	T	T	G	T	A	C	G	A	C	C	A	T	G	G	C	T	T	G	G	A	G	T	T	T	T	T	C
Mh39047_LIB5439	1	b		G	G	A	A	A	G	C	T	C	C	G	A	T	G	T	A	T	T	T	T	T	G	T	A	C	G	A	C	C	A	T	G	G	C	T	T	G	G	A	G	T	T	T	T	T	C
Mh39048_LIB5440	1	b		G	G	A	A	A	G	C	T	C	C	G	A	T	G	T	A	T	T	T	T	T	G	T	A	C	G	A	C	C	A	T	G	G	C	T	T	G	G	A	G	T	T	T	T	T	C
Mh39049_LIB5441	1	b		G	G	A	A	A	G	C	T	C	C	G	A	T	G	T	A	T	T	T	T	T	G	T	A	C	G	A	C	C	A	T	G	G	C	T	T	G	G	A	G	T	T	T	T	T	C
Mh39059_LIB5442	1	b		G	G	A	A	A	G	C	T	C	C	G	A	T	G	T	A	T	T	T	T	T	G	T	A	C	G	A	C	C	A	T	G	G	C	T	T	G	G	A	G	T	T	T	T	T	C
Mh39060_LIB5443	1	b		G	G	A	A	A	G	C	T	C	C	G	A	T	G	T	A	T	T	T	T	T	G	T	A	C	G	A	C	C	A	T	G	G	C	T	T	G	G	A	G	T	T	T	T	T	C
Mh39061_LIB5444	1	b		G	G	A	A	A	G	C	T	C	C	G	A	T	G	T	A	T	T	T	T	T	G	T	A	C	G	A	C	C	A	T	G	G	C	T	T	G	G	A	G	T	T	T	T	T	C
Mh39107_LIB5445	1	b		G	G	A	A	A	G	C	T	C	C	G	A	T	G	T	A	T	T	T	T	T	G	T	A	C	G	A	C	C	A	T	G	G	C	T	T	G	G	A	G	T	T	T	T	T	C
Mh39108_LIB5446	1	b		G	G	A	A	A	G	C	T	C	C	G	A	T	G	T	A	T	T	T	T	T	G	T	A	C	G	A	C	C	A	T	G	G	C	T	T	G	G	A	G	T	T	T	T	T	C
Mh39109_LIB5447	1	b		G	G	A	A	A	G	C	T	C	C	G	A	T	G	T	A	T	T	T	T	T	G	T	A	C	G	A	C	C	A	T	G	G	C	T	T	G	G	A	G	T	T	T	T	T	C
Mh39179_LIB5460	1	b		G	G	A	A	A	G	C	T	C	C	G	A	T	G	T	A	T	T	T	T	T	G	T	A	C	G	A	C	C	A	T	G	G	C	T	T	G	G	A	G	T	T	T	T	T	C
Mh39180_LIB5461	1	b		G	G	A	A	A	G	C	T	C	C	G	A	T	G	T	A	T	T	T	T	T	G	T	A	C	G	A	C	C	A	T	G	G	C	T	T	G	G	A	G	T	T	T	T	T	C
Mh39181_LIB5462	1	b		G	G	A	A	A	G	C	T	C	C	G	A	T	G	T	A	T	T	T	T	T	G	T	A	C	G	A	C	C	A	T	G	G	C	T	T	G	G	A	G	T	T	T	T	T	C
Mh39233_LIB5472	1	b		G	G	A	A	A	G	C	T	C	C	G	A	T	G	T	A	T	T	T	T	T	G	T	A	C	G	A	C	C	A	T	G	G	C	T	T	G	G	A	G	T	T	T	T	T	C
Mh39234_LIB5473	1	b		G	G	A	A	A	G	C	T	C	C	G	A	T	G	T	A	T	T	T	T	T	G	T	A	C	G	A	C	C	A	T	G	G	C	T	T	G	G	A	G	T	T	T	T	T	C
Mh39235_LIB5474	1	b		G	G	A	A	A	G	C	T	C	C	G	A	T	G	T	A	T	T	T	T	T	G	T	A	C	G	A	C	C	A	T	G	G	C	T	T	G	G	A	G	T	T	T	T	T	C
Mh39258_LIB5476	1	b		G	G	A	A	A	G	C	T	C	C	G	A	T	G	T	A	T	T	T	T	T	G	T	A	C	G	A	C	C	A	T	G	G	C	T	T	G	G	A	G	T	T	T	T	T	C
Mh39259_LIB5477	1	b		G	G	A	A	A	G	C	T	C	C	G	A	T	G	T	A	T	T	T	T	T	G	T	A	C	G	A	C	C	A	T	G	G	C	T	T	G	G	A	G	T	T	T	T	T	C
Mh39260_LIB5478	1	b		G	G	A	A	A	G	C	T	C	C	G	A	T	G	T	A	T	T	T	T	T	G	T	A	C	G	A	C	C	A	T	G	G	C	T	T	G	G	A	G	T	T	T	T	T	C
Mh39272_LIB5481	1	b		G	G	A	A	A	G	C	T	C	C	G	A	T	G	T	A	T	T	T	T	T	G	T	A	C	G	A	C	C	A	T	G	G	C	T	T	G	G	A	G	T	T	T	T	T	C
Mh39373_LIB4469	1	b		G	G	A	A	A	G	C	T	C	C	G	A	T	G	T	A	T	T	T	T	T	G	T	A	C	G	A	C	C	A	T	G	G	C	T	T	G	G	A	G	T	T	T	T	T	C
Mh39374_LIB4470	1	b		G	G	A	A	A	G	C	T	C	C	G	A	T	G	T	A	T	T	T	T	T	G	T	A	C	G	A	C	C	A	T	G	G	C	T	T	G	G	A	G	T	T	T	T	T	C
Mh39381_LIB4471	1	b		G	G	A	A	A	G	C	T	C	C	G	A	T	G	T	A	T	T	T	T	T	G	T	A	C	G	A	C	C	A	T	G	G	C	T	T	G	G	A	G	T	T	T	T	T	C
Mh39382_LIB4472	1	b		G	G	A	A	A	G	C	T	C	C	G	A	T	G	T	A	T	T	T	T	T	G	T	A	C	G	A	C	C	A	T	G	G	C	T	T	G	G	A	G	T	T	T	T	T	C
Mh39383_LIB4473	1	b		G	G	A	A	A	G	C	T	C	C	G	A	T	G	T	A	T	T	T	T	T	G	T	A	C	G	A	C	C	A	T	G	G	C	T	T	G	G	A	G	T	T	T	T	T	C
Mh39393_LIB4474	1	b		G	G	A	A	A	G	C	T	C	C	G	A	T	G	T	A	T	T	T	T	T	G	T	A	C	G	A	C	C	A	T	G	G	C	T	T	G	G	A	G	T	T	T	T	T	C
Mh39394_LIB4475	1	b		G	G	A	A	A	G	C	T	C	C	G	A	T	G	T	A	T	T	T	T	T	G	T	A	C	G	A	C	C	A	T	G	G	C	T	T	G	G	A	G	T	T	T	T	T	C
Mh39395_LIB4476	1	b		G	G	A	A	A	G	C	T	C	C	G	A	T	G	T	A	T	T	T	T	T	G	T	A	C	G	A	C	C	A	T	G	G	C	T	T	G	G	A	G	T	T	T	T	T	C
Mh56327_LIB11559	1	b		G	G	A	A	A	G	C	T	C	C	G	A	T	G	T	A	T	T	T	T	T	G	T	A	C	G	A	C	C	A	T	G	G	C	T	T	G	G	A	G	T	T	T	T	T	C
Mh56328_LIB11560	1	b		G	G	A	A	A	G	C	T	C	C	G	A	T	G	T	A	T	T	T	T	T	G	T	A	C	G	A	C	C	A	T	G	G	C	T	T	G	G	A	G	T	T	T	T	T	C
Mh56329_LIB11561	1	b		G	G	A	A	A	G	C	T	C	C	G	A	T	G	T	A	T	T	T	T	T	G	T	A	C	G	A	C	C	A	T	G	G	C	T	T	G	G	A	G	T	T	T	T	T	C
Mh56330_LIB11562	1	b		G	G	A	A	A	G	C	T	C	C	G	A	T	G	T	A	T	T	T	T	T	G	T	A	C	G	A	C	C	A	T	G	G	C	T	T	G	G	A	G	T	T	T	T	T	C
Mh56331_LIB11563	1	b		G	G	A	A	A	G	C	T	C	C	G	A	T	G	T	A	T	T	T	T	T	G	T	A	C	G	A	C	C	A	T	G	G	C	T	T	G	G	A	G	T	T	T	T	T	C
Mh56332_LIB11564	1	b		G	G	A	A	A	G	C	T	C	C	G	A	T	G	T	A	T	T	T	T	T	G	T	A	C	G	A	C	C	A	T	G	G	C	T	T	G	G	A	G	T	T	T	T	T	C
Mh56333_LIB11565	1	b		G	G	A	A	A	G	C	T	C	C	G	A	T	G	T	A	T	T	T	T	T	G	T	A	C	G	A	C	C	A	T	G	G	C	T	T	G	G	A	G	T	T	T	T	T	C
Mh56334_LIB11566	1	b		G	G	A	A	A	G	C	T	C	C	G	A	T	G	T	A	T	T	T	T	T	G	T	A	C	G	A	C	C	A	T	G	G	C	T	T	G	G	A	G	T	T	T	T	T	C
Mh56335_LIB11567	1	b		G	G	A	A	A	G	C	T	C	C	G	A	T	G	T	A	T	T	T	T	T	G	T	A	C	G	A	C	C	A	T	G	G	C	T	T	G	G	A	G	T	T	T	T	T	C
Mh56336_LIB11568	1	b		G	G	A	A	A	G	C	T	C	C	G	A	T	G	T	A	T	T	T	T	T	G	T	A	C	G	A	C	C	A	T	G	G	C	T	T	G	G	A	G	T	T	T	T	T	C
Mh1329_LIB6450	1	c(f)		G	G	A	A	A	G	C	T	C	C	G	A	T	G	T	A	T	T	T	T	T	G	T	A	C	G	A	C	C	A	T	G	G	C	T	T	G	G	A	G	T	T	T	T	T	C
Mh1517_LIB3482	1	c(f)		G	G	A	A	A	G	C	T	C	C	G	A	T	G	T	A	T	T	T	T	T	G	T	A	C	G	A	C	C	A	T	G	G	C	T	T	G	G	A	G	T	T	T	T	T	C
Mh1535_LIB3494	1	c(f)		G	G	A	A	A	G	C	T	C	C	G	A	T	G	T	A	T	T	T	T	T	G	T	A	C	G	A	C	C	A	T	G	G	C	T	T	G	G	A	G	T	T	T	T	T	C
Mh1567_LIB3507	1	c(f)		G	G	A	A	A	G	C	T	C	C	G	A	T	G	T	A	T	T	T	T	T	G	T	A	C	G	A	C	C	A	T	G	G	C	T	T	G	G	A	G	T	T	T	T	T	C
Mh1586_LIB1694	1	c		G	G	A	A	A	G	C	T	C	C	G	A	T	G	T	A	T	T	T	T	T	G	T	A	C	G	A	C	C	A	T	G	G	C	T	T	G	G	A	G	T	T	T	T	T	C
Mh1637_LIB3303	1	c(f)		G	G	A	A	A	G	C	T	C	C	G	A	T	G	T	A	T	T	T	T	T	G	T	A	C	G	A	C	C	A	T	G	G	C	T	T	G	G	A	G	T	T	T	T	T	C
Mh23531_LIB3651	1	c		G	G	A	A	A	G	C	T	C	C	G	A	T	G	T	A	T	T	T	T	T	G	T	A	C	G	A	C	C	A	T	G	G	C	T	T	G	G	A	G	T	T	T	T	T	C
Mh23532_LIB3650	1	c		G	G	A	A	A	G	C	T	C	C	G	A	T	G	T	A	T	T	T	T	T	G	T	A	C	G	A	C	C	A	T	G	G	C	T	T	G	G	A	G	T	T	T	T	T	C
Mh23533_LIB3649	1	c		G	G	A	A	A	G	C	T	C	C	G	A	T	G	T	A	T	T	T	T	T	G	T	A	C	G	A	C	C	A	T	G	G	C	T	T	G	G	A	G	T	T	T	T	T	C
Mh23556_LIB3647	1	c		G	G	A	A	A	G	C	T	C	C	G	A	T	G	T	A	T	T	T	T	T	G	T	A	C	G	A	C	C	A	T	G	G	C	T	T	G	G	A	G	T	T	T	T	T	C
Mh23558_LIB3646	1	c		G	G	A	A	A	G	C	T	C	C	G	A	T	G	T	A	T	T	T	T	T	G	T	A	C	G	A	C	C	A	T	G	G	C	T	T	G	G	A	G	T	T	T	T	T	C
Mh23568_LIB3645	1	c		G	G	A	A	A	G	C	T	C	C	G	A	T	G	T	A	T	T	T	T	T	G	T	A	C	G	A	C	C	A	T	G	G	C	T	T	G	G	A	G	T	T	T	T	T	C
Mh23569_LIB3644	1	c		G	G	A	A	A	G	C	T	C	C	G	A	T	G	T	A	T	T	T	T	T	G	T	A	C	G	A	C	C	A	T	G	G	C	T	T	G	G	A	G	T	T	T	T	T	C
Mh23570_LIB3643	1	c		G	G	A	A	A	G	C	T	C	C	G	A	T	G	T	A	T	T	T	T	T	G	T	A	C	G	A	C	C	A	T	G	G	C	T	T	G	G	A	G	T	T	T	T	T	C
Mh23579_LIB3642	1	c		G	G	A	A	A	G	C	T	C	C	G	A	T	G	T	A	T	T	T	T	T	G	T	A	C	G	A	C	C	A	T	G	G	C	T	T	G	G	A	G	T	T	T	T	T	C
Mh23580_LIB3641	1	c		G	G	A	A	A	G	C	T	C	C	G	A	T	G	T	A	T	T	T	T	T	G	T	A	C	G	A	C	C	A	T	G	G	C	T	T	G	G	A	G	T	T	T	T	T	C
Mh23582_LIB3640	1	c		G	G	A	A	A	G	C	T	C	C	G	A	T	G	T	A	T	T	T	T	T	G	T	A	C	G	A	C	C	A	T	G	G	C	T	T	G	G	A	G	T	T	T	T	T	C
Mh23592_LIB3639	1	c		G	G	A	A	A	G	C	T	C	C	G	A	T	G	T	A	T	T	T	T	T	G	T	A	C	G	A	C	C	A	T	G	G	C	T	T	G	G	A	G	T	T	T	T	T	C
Mh23593_LIB3638	1	c		G	G	A	A	A	G	C	T	C	C	G	A	T	G	T	A	T	T	T	T	T	G	T	A	C	G	A	C	C	A	T	G	G	C	T	T	G	G	A	G	T	T	T	T	T	C
Mh23594_LIB3637	1	c		G	G	A	A	A	G	C	T	C	C	G	A	T	G	T	A	T	T	T	T	T	G	T	A	C	G	A	C	C	A	T	G	G	C	T	T	G	G	A	G	T	T	T	T	T	C
Mh28562_LIB3769	1	c		G	G	A	A	A	G	C	T	C	C	G	A	T	G	T	A	T	T	T	T	T	G	T	A	C	G	A	C	C	A	T	G	G	C	T	T	G	G	A	G	T	T	T	T	T	C
Mh28563_LIB3770	1	c		G	N	A	A	A	G	C	T	C	C	G	A	T	G	T	A	T	T	T	T	T	G	T	A	C	G	A	C	C	A	T	G	G	C	T	T	G	G	A	G	T	T	T	T	T	C
Mh32770_LIB4625	1	c		G	G	A	A	A	G	C	T	C	C	G	A	T	G	T	A	N	T	T	T	T	G	T	A	C	G	A	C	C	A	T	G	G	C	T	T	G	G	A	G	T	T	T	T	T	C
Mh33503_LIB3779	1	c		G	G	A	A	A	G	C	T	C	C	G	A	T	G	T	A	T	T	T	T	T	G	T	A	C	G	A	C	C	A	T	G	G	C	T	T	G	G	A	G	T	T	T	T	T	C
Mh33504_LIB3780	1	c		G	G	A	A	A	G	C	T	C	C	G	A	T	G	N	N	T	T	T	T	T	G	T	A	C	G	A	C	C	A	T	G	G	C	T	T	G	G	A	G	T	T	T	T	T	C
Mh33505_LIB3781	1	c		G	G	A	A	A	G	C	T	C	C	G	A	T	G	T	A	T	T	T	T	T	G	T	A	C	G	A	C	C	A	T	G	G	C	T	T	G	G	A	G	T	T	T	T	T	C
Mh33624_LIB3789	1	c		G	G	A	A	A	G	C	T	C	C	G	A	T	G	T	A	T	T	T	T	T	G	T	A	C	G	A	C	C	A	T	G	G	C	T	T	G	G	A	G	T	T	T	T	T	C
Mh33625_LIB3790	1	c		G	G	A	A	A	G	C	T	C	C	G	A	T	G	T	A	T	T	T	T	T	G	T	A	C	G	A	C	C	A	T	G	G	C	T	T	G	G	A	G	T	T	T	T	T	C
Mh33626_LIB3791	1	c		G	G	A	A	A	G	C	T	C	C	G	A	T	G	T	A	T	T	T	T	T	G	T	A	C	G	A	C	C	A	T	G	G	C	T	T	G	G	A	G	T	T	T	T	T	C
Mh33654_LIB5329	1	c		G	G	A	A	A	G	C	T	C	C	G	A	T	G	T	A	T	T	T	T	T	G	T	A	C	G	A	C	C	A	T	G	G	C	T	T	G	G	A	G	T	T	T	T	T	C
Mh33655_LIB3795	1	c		G	G	A	A	A	G	C	T	C	C	G	A	T	G	T	A	T	T	T	T	T	G	T	A	C	G	A	C	C	A	T	G	G	C	T	T	G	G	A	G	T	T	T	T	T	C
Mh33666_LIB3796	1	c		G	G	A	A	A	G	C	T	C	C	G	A	T	G	T	A	T	T	T	T	T	G	T	A	C	G	A	C	C	A	T	G	G	C	T	T	G	G	A	G	T	T	T	T	T	C
Mh33667_LIB5330	1	c		G	G	A	A	A	G	C	T	C	C	G	A	T	G	T	A	T	T	T	T	T	G	T	A	C	G	A	C	C	A	T	G	G	C	T	T	G	G	A	G	T	T	T	T	T	C
Mh33668_LIB3798	1	c		G	G	A	A	A	G	C	T	C	C	G	A	T	G	T	A	T	T	T	T	T	G	T	A	C	G	A	C	C	A	T	G	G	C	T	T	G	G	A	G	T	T	T	T	T	C
Mh37121_LIB3881	1	c		G	G	A	A	A	G	C	T	C	C	G	A	T	G	T	A	T	T	T	T	T	G	T	A	C	G	A	C	C	A	T	G	G	C	T	T	G	G	A	G	T	T	T	T	T	C
Mh37122_LIB3882	1	c		G	G	A	A	A	G	C	T	C	C	G	A	T	G	T	A	T	T	T	T	T	G	T	A	C	G	A	C	C	A	T	G	G	C	T	T	G	G	A	G	T	T	T	T	T	C
Mh37123_LIB3883	1	c		G	G	A	A	A	G	C	T	C	C	G	A	T	G	T	A	T	T	T	T	T	G	T	A	C	G	A	C	C	A	T	G	G	C	T	T	G	G	A	G	T	T	T	T	T	C
Mh1363_LIB6451	1	e		G	G	A	A	A	G	C	T	C	C	G	A	T	G	T	A	T	T	T	T	T	G	T	A	C	G	A	C	C	A	T	G	G	C	T	T	G	G	A	G	T	T	T	T	T	C
Mh1367_LIB6452	1	e		G	G	A	A	A	G	C	T	C	C	G	A	T	G	T	A	T	T	T	T	T	G	T	A	C	G	A	C	C	A	T	G	G	C	T	T	G	G	A	G	T	T	T	T	T	C
Mh1371_LIB4821	1	e		G	G	A	A	A	G	C	T	C	C	G	A	T	G	T	A	T	T	T	T	T	G	T	A	C	G	A	C	C	A	T	G	G	C	T	T	G	G	A	G	T	T	T	T	T	C
Mh1544_LIB3497	1	e		G	G	A	A	A	G	C	T	C	C	G	A	T	G	T	A	T	T	T	T	T	G	T	A	C	G	A	C	C	A	T	G	G	C	T	T	G	G	A	G	T	T	T	T	T	C
Mh1571_LIB3549	1	e		G	G	A	A	A	G	C	T	C	C	G	A	T	G	T	A	T	T	T	T	T	G	T	A	C	G	A	C	C	A	T	G	G	C	T	T	G	G	A	G	T	T	T	T	T	C
Mh23217_LIB3606	1	e		G	G	A	A	A	G	C	T	C	C	G	A	T	G	T	A	T	T	T	T	T	G	T	A	C	G	A	C	C	A	T	G	G	C	T	T	G	G	A	G	T	T	T	T	T	C
Mh23218_LIB3605	1	e		G	G	A	A	A	G	C	T	C	C	G	A	T	G	T	A	T	T	T	T	T	G	T	A	C	G	A	C	C	A	T	G	G	C	T	T	G	G	A	G	T	T	T	T	T	C
Mh23219_LIB3604	1	e		G	G	A	A	A	G	C	T	C	C	G	A	T	G	T	A	T	T	T	T	T	G	T	A	C	G	A	C	C	A	T	G	G	C	T	T	G	G	A	G	T	T	T	T	T	C
Mh23358_LIB3586	1	e		G	G	A	A	A	G	C	T	C	C	G	A	T	G	T	A	T	T	T	T	T	G	T	A	C	G	A	C	C	A	T	G	G	C	T	T	G	G	A	G	T	T	T	T	T	C
Mh23359_LIB3585	1	e		G	G	A	A	A	G	C	T	C	C	G	A	T	G	T	A	T	T	T	T	T	G	T	A	C	G	A	C	C	A	T	G	G	C	T	T	G	G	A	G	T	T	T	T	T	C
Mh23360_LIB3584	1	e		G	G	A	A	A	G	C	T	C	C	G	A	T	G	T	A	T	T	T	T	T	G	T	A	C	G	A	C	C	A	T	G	G	C	T	T	G	G	A	G	T	T	T	T	T	C
Mh23471_LIB3565	1	e		G	G	A	A	A	G	C	T	C	C	G	A	T	G	T	A	T	T	T	T	T	G	T	A	C	G	A	C	C	A	T	G	G	C	T	T	G	G	A	G	T	T	T	T	T	C
Mh23472_LIB3564	1	e		G	G	A	A	A	G	C	T	C	C	G	A	T	G	T	A	T	T	T	T	T	G	T	A	C	G	A	C	C	A	T	G	G	C	T	T	G	G	A	G	T	T	T	T	T	C
Mh23473_LIB3563	1	e		G	G	A	A	A	G	C	T	C	C	G	A	T	G	T	A	T	T	T	T	T	G	T	A	C	G	A	C	C	A	T	G	G	C	T	T	G	G	A	G	T	T	T	T	T	C
Mh32852_LIB4658	1	e		G	G	A	A	A	G	C	T	C	C	G	A	T	G	T	A	T	T	T	T	T	G	T	A	C	G	A	C	C	A	T	G	G	C	T	T	G	G	A	G	T	T	T	T	T	C
Mh32957_LIB6457	1	e		G	G	A	A	A	G	C	T	C	C	G	A	T	G	T	A	T	T	T	T	T	G	T	A	C	G	A	C	C	A	T	G	G	C	T	T	G	G	A	G	T	T	T	T	T	C
Mh32958_LIB4683	1	e		G	G	A	A	A	G	C	T	C	C	G	A	T	G	T	A	T	T	T	T	T	G	T	A	C	G	A	C	C	A	T	G	G	C	T	T	G	G	A	G	T	T	T	T	T	C
Mh32959_LIB4684	1	e		G	G	A	A	A	G	C	T	C	C	G	A	T	G	T	A	T	T	T	T	T	G	T	A	C	G	A	C	C	A	T	G	G	C	T	T	G	G	A	G	T	T	T	T	T	C
Mh33690_LIB3801	1	e		G	G	A	A	A	G	C	T	C	C	G	A	T	G	T	A	T	T	T	T	T	G	T	A	C	G	A	C	C	A	T	G	G	C	T	T	G	G	A	G	T	T	T	T	T	C
Mh33714_LIB3805	1	e		G	G	A	A	A	G	C	T	C	C	G	A	T	G	T	A	T	T	T	T	T	G	T	A	C	G	A	C	C	A	T	G	G	C	T	T	G	G	A	G	T	T	T	T	T	C
Mh33716_LIB5332	1	e		G	G	A	A	A	G	C	T	C	C	G	A	T	G	T	A	T	T	T	T	T	G	T	A	C	G	A	C	C	A	T	G	G	C	T	T	G	G	A	G	T	T	T	T	T	C
Mh33823_LIB3825	1	e		G	G	A	A	A	G	C	T	C	C	G	A	T	G	N	N	N	T	T	T	T	G	T	A	C	G	A	C	C	A	T	G	G	C	T	T	G	G	A	G	T	T	T	T	T	C
Mh33953_LIB3833	1	e		G	G	A	A	A	G	C	T	C	C	G	A	T	G	T	A	T	T	T	T	T	G	T	A	C	G	A	C	C	A	T	G	G	C	T	T	G	G	A	G	T	T	T	T	T	C
Mh33954_LIB3834	1	e		G	G	A	A	A	G	C	T	C	C	G	A	T	G	T	A	T	T	T	T	T	G	T	A	C	G	A	C	C	A	T	G	G	C	T	T	G	G	A	G	T	T	T	T	T	C
Mh33955_LIB3835	1	e		G	G	A	A	A	G	C	T	C	C	G	A	T	G	T	A	T	T	T	T	T	G	T	A	C	G	A	C	C	A	T	G	G	C	T	T	G	G	A	G	T	T	T	T	T	C
Mh37474_LIB3992	1	e		G	G	A	A	A	G	C	T	C	C	G	A	T	G	T	A	T	T	T	T	T	G	T	A	C	G	A	C	C	A	T	G	G	C	T	T	G	G	A	G	T	T	T	T	T	C
Mh37475_LIB5363	1	e		G	G	A	A	A	G	C	T	C	C	G	A	T	G	T	A	T	T	T	T	T	G	T	A	C	G	A	C	C	A	T	G	G	C	T	T	G	G	A	G	T	T	T	T	T	C
Mh37476_LIB3994	1	e		G	G	A	A	A	G	C	T	C	C	G	A	T	G	T	A	T	T	T	T	T	G	T	A	C	G	A	C	C	A	T	G	G	C	T	T	G	G	A	G	T	T	T	T	T	C
Mh37520_LIB3997	1	e		G	G	A	A	A	G	C	T	C	C	G	A	T	G	T	A	T	T	T	T	T	G	T	A	C	G	A	C	C	A	T	G	G	C	T	T	G	G	A	G	T	T	T	T	T	C
Mh37521_LIB3998	1	e		G	G	A	A	A	G	C	T	C	C	G	A	T	G	T	A	T	T	T	T	T	G	T	A	C	G	A	C	C	A	T	G	G	C	T	T	G	G	A	G	T	T	T	T	T	C
Mh37522_LIB3999	1	e		G	G	A	A	A	G	C	T	C	C	G	A	T	G	T	A	T	T	T	T	T	G	T	A	C	G	A	C	C	A	T	G	G	C	T	T	G	G	A	G	T	T	T	T	T	C
Mh37562_LIB4003	1	e		G	G	A	A	A	G	C	T	C	C	G	A	T	G	T	A	T	T	T	T	T	G	T	A	C	G	A	C	C	A	T	G	G	C	T	T	G	G	A	G	T	T	T	T	T	C
Mh37563_LIB4004	1	e		G	G	A	A	A	G	C	T	C	C	G	A	T	G	T	A	T	T	T	T	T	G	T	A	C	G	A	C	C	A	T	G	G	C	T	T	G	G	A	G	T	T	T	T	T	C
Mh37564_LIB4005	1	e		G	G	A	A	A	G	C	T	C	C	G	A	T	G	T	A	T	T	T	T	T	G	T	A	C	G	A	C	C	A	T	G	G	C	T	T	G	G	A	G	T	T	T	T	T	C
Mh1460_LIB3895	1	f		G	G	A	A	A	G	C	T	C	C	G	A	T	G	T	A	T	T	T	T	T	G	T	A	C	G	A	C	C	A	T	G	G	C	T	T	G	G	A	G	T	T	T	T	T	C
Mh1583_LIB3515	1	f(f)		G	G	A	A	A	G	C	T	C	C	G	A	T	G	T	A	T	T	T	T	T	G	T	A	C	G	A	C	C	A	T	G	G	C	T	T	G	G	A	G	T	T	T	T	T	C
Mh22562_LIB5321	1	f		G	G	A	A	A	G	C	T	C	C	G	A	T	G	T	A	T	T	T	T	T	G	T	A	C	G	A	C	C	A	T	G	G	C	T	T	G	G	A	G	T	T	T	T	T	C
Mh22563_LIB3726	1	f		G	G	A	A	A	G	C	T	C	C	G	A	T	G	T	A	T	T	T	T	T	G	T	A	C	G	A	C	C	A	T	G	G	C	T	T	G	G	A	G	T	T	T	T	T	C
Mh22603_LIB5320	1	f		G	G	A	A	A	G	C	T	C	C	G	A	T	G	T	A	T	T	T	T	T	G	T	A	C	G	A	C	C	A	T	G	G	C	T	T	G	G	A	G	T	T	T	T	T	C
Mh22604_LIB5319	1	f		G	G	A	A	A	G	C	T	C	C	G	A	T	G	T	A	T	T	T	T	T	G	T	A	C	G	A	C	C	A	T	G	G	C	T	T	G	G	A	G	T	T	T	T	T	C
Mh22605_LIB5318	1	f		G	G	A	A	A	G	C	T	C	C	G	A	T	G	T	A	T	T	T	T	T	G	T	A	C	G	A	C	C	A	T	G	G	C	T	T	G	G	A	G	T	T	T	T	T	C
Mh22627_LIB5317	1	f		G	G	A	A	A	G	C	T	C	C	G	A	T	G	T	A	T	T	T	T	T	G	T	A	C	G	A	C	C	A	T	G	G	C	T	T	G	G	A	G	T	T	T	T	T	C
Mh22645_LIB3658	1	f		G	G	A	A	A	G	C	T	C	C	G	A	T	G	T	A	T	T	T	T	T	G	T	A	C	G	A	C	C	A	T	G	G	C	T	T	G	G	A	G	T	T	T	T	T	C
Mh22650_LIB3657	1	f		G	G	A	A	A	G	C	T	C	C	G	A	T	G	T	A	T	T	T	T	T	G	T	A	C	G	A	C	C	A	T	G	G	C	T	T	G	G	A	G	T	T	T	T	T	C
Mh22651_LIB3656	1	f		G	G	A	A	A	G	C	T	C	C	G	A	T	G	T	A	T	T	T	T	T	G	T	A	C	G	A	C	C	A	T	G	G	C	T	T	G	G	A	G	T	T	T	T	T	C
Mh22652_LIB3655	1	f		G	G	A	A	A	G	C	T	C	C	G	A	T	G	T	A	T	T	T	T	T	G	T	A	C	G	A	C	C	A	T	G	G	C	T	T	G	G	A	G	T	T	T	T	T	C
Mh28239_LIB5324	1	f		G	G	A	A	A	G	C	T	C	C	G	A	T	G	T	A	T	T	T	T	T	G	T	A	C	G	A	C	C	A	T	G	G	C	T	T	G	G	A	G	T	T	T	T	T	C
Mh28240_LIB3734	1	f		G	G	A	A	A	G	C	T	C	C	G	A	T	G	T	A	T	T	T	T	T	G	T	A	C	G	A	C	C	A	T	G	G	C	T	T	G	G	A	G	T	T	T	T	T	C
Mh28252_LIB3736	1	f		G	G	A	A	A	G	C	T	C	C	G	A	T	G	T	A	T	T	T	T	T	G	T	A	C	G	A	C	C	A	T	G	G	C	T	T	G	G	A	G	T	T	T	T	T	C
Mh28253_LIB3737	1	f		G	G	A	A	A	G	C	T	C	C	G	A	T	G	T	A	T	T	T	T	T	G	T	A	C	G	A	C	C	A	T	G	G	C	T	T	G	G	A	G	T	T	T	T	T	C
Mh28254_LIB3738	1	f		G	G	A	A	A	G	C	T	C	C	G	A	T	G	T	A	T	T	T	T	T	G	T	A	C	G	A	C	C	A	T	G	G	C	T	T	G	G	A	G	T	T	T	T	T	C
Mh28264_LIB3739	1	f		G	G	A	A	A	G	C	T	C	C	G	A	T	G	T	A	T	T	T	T	T	G	T	A	C	G	A	C	C	A	T	G	G	C	T	T	G	G	A	G	T	T	T	T	T	C
Mh28265_LIB3740	1	f		G	G	A	A	A	G	C	T	C	C	G	A	T	G	T	A	T	T	T	T	T	G	T	A	C	G	A	C	C	A	T	G	G	C	T	T	G	G	A	G	T	T	T	T	T	C
Mh28266_LIB3741	1	f		G	G	A	A	A	G	C	T	C	C	G	A	T	G	T	A	T	T	T	T	T	G	T	A	C	G	A	C	C	A	T	G	G	C	T	T	G	G	A	G	T	T	T	T	T	C
Mh28539_LIB3768	1	f		G	G	A	A	A	G	C	T	C	C	G	A	T	G	T	A	T	T	T	T	T	G	T	A	C	G	A	C	C	A	T	G	G	C	T	T	G	G	A	G	T	T	T	T	T	C
Mh32818_LIB4639	1	f		G	G	A	A	A	G	C	T	C	C	G	A	T	G	T	A	T	T	T	T	T	G	T	A	C	G	A	C	C	A	T	G	G	C	T	T	G	G	A	G	T	T	T	T	T	C
Mh32819_LIB4640	1	f		G	G	A	A	A	G	C	T	C	C	G	A	T	G	T	A	T	T	T	T	T	G	T	A	C	G	A	C	C	A	T	G	G	C	T	T	G	G	A	G	T	T	T	T	T	C
Mh32820_LIB4641	1	f		G	G	A	A	A	G	C	T	C	C	G	A	T	G	T	A	T	T	T	T	T	G	T	A	C	G	A	C	C	A	T	G	G	C	T	T	G	G	A	G	T	T	T	T	T	C
Mh32821_LIB4642	1	f		G	G	A	A	A	G	C	T	C	C	G	A	T	G	T	A	T	T	T	T	T	G	T	A	C	G	A	C	C	A	T	G	G	C	T	T	G	G	A	G	T	T	T	T	T	C
Mh32822_LIB4643	1	f		G	G	A	A	A	G	C	T	C	C	G	A	T	G	T	A	T	T	T	T	T	G	T	A	C	G	A	C	C	A	T	G	G	C	T	T	G	G	A	G	T	T	T	T	T	C
Mh33054_LIB4747	1	f		G	G	A	A	A	G	C	T	C	C	G	A	T	G	T	A	T	T	T	T	T	G	T	A	C	G	A	C	C	A	T	G	G	C	T	T	G	G	A	G	T	T	T	T	T	C
Mh33055_LIB4748	1	f		G	G	A	A	A	G	C	T	C	C	G	A	T	G	T	A	T	T	T	T	T	G	T	A	C	G	A	C	C	A	T	G	G	C	T	T	G	G	A	G	T	T	T	T	T	C
Mh33056_LIB4749	1	f		G	G	A	A	A	G	C	T	C	C	G	A	T	G	T	A	T	T	T	T	T	G	T	A	C	G	A	C	C	A	T	G	G	C	T	T	G	G	A	G	T	T	T	T	T	C
Mh33057_LIB4750	1	f		G	G	A	A	A	G	C	T	C	C	G	A	T	G	T	A	T	T	T	T	T	G	T	A	C	G	A	C	C	A	T	G	G	C	T	T	G	G	A	G	T	T	T	T	T	C
Mh33058_LIB4751	1	f		G	G	A	A	A	G	C	T	C	C	G	A	T	G	T	A	T	T	T	T	T	G	T	A	C	G	A	C	C	A	T	G	G	C	T	T	G	G	A	G	T	T	T	T	T	C
Mh33059_LIB4752	1	f		G	G	A	A	A	G	C	T	C	C	G	A	T	G	T	A	T	T	T	T	T	G	T	A	C	G	A	C	C	A	T	G	G	C	T	T	G	G	A	G	T	T	T	T	T	C
Mh33060_LIB4753	1	f		G	G	A	A	A	G	C	T	C	C	G	A	T	G	T	A	T	T	T	T	T	G	T	A	C	G	A	C	C	A	T	G	G	C	T	T	G	G	A	G	T	T	T	T	T	C
Mh33061_LIB4754	1	f		G	G	A	A	A	G	C	T	C	C	G	A	T	G	T	A	T	T	T	T	T	G	T	A	C	G	A	C	C	A	T	G	G	C	T	T	G	G	A	G	T	T	T	T	T	C
Mh33062_LIB4755	1	f		G	G	A	A	A	G	C	T	C	C	G	A	T	G	T	A	T	T	T	T	T	G	T	A	C	G	A	C	C	A	T	G	G	C	T	T	G	G	A	G	T	T	T	T	T	C
Mh33063_LIB4756	1	f		G	G	A	A	A	G	C	T	C	C	G	A	T	G	T	A	T	T	T	T	T	G	T	A	C	G	A	C	C	A	T	G	G	C	T	T	G	G	A	G	T	T	T	T	T	C
Mh33064_LIB4757	1	f		G	G	A	A	A	G	C	T	C	C	G	A	T	G	T	A	T	T	T	T	T	G	T	A	C	G	A	C	C	A	T	G	G	C	T	T	G	G	A	G	T	T	T	T	T	C
Mh33065_LIB4758	1	f		G	G	A	A	A	G	C	T	C	C	G	A	T	G	T	A	T	T	T	T	T	G	T	A	C	G	A	C	C	A	T	G	G	C	T	T	G	G	A	G	T	T	T	T	T	C
Mh33156_LIB4767	1	f		G	G	A	A	A	G	C	T	C	C	G	A	T	G	T	A	T	T	T	T	T	G	T	A	C	G	A	C	C	A	T	G	G	C	T	T	G	G	A	G	T	T	T	T	T	C
Mh33157_LIB4768	1	f		G	G	A	A	A	G	C	T	C	C	G	A	T	G	T	A	T	T	T	T	T	G	T	A	C	G	A	C	C	A	T	G	G	C	T	T	G	G	A	G	T	T	T	T	T	C
Mh33158_LIB4769	1	f		G	G	A	A	A	G	C	T	C	C	G	A	T	G	T	A	T	T	T	T	T	G	T	A	C	G	A	C	C	A	T	G	G	C	T	T	G	G	A	G	T	T	T	T	T	C
Mh33159_LIB4770	1	f		G	G	A	A	A	G	C	N	C	C	G	A	T	G	T	A	T	T	T	T	T	G	T	A	C	G	A	C	C	A	T	G	G	C	T	T	G	G	A	G	T	T	T	T	T	C
Mh33160_LIB6462	1	f		G	G	A	A	A	G	C	T	C	C	G	A	T	G	T	A	T	T	T	T	T	G	T	A	C	G	A	C	C	A	T	G	G	C	T	T	G	G	A	G	T	T	T	T	T	C
Mh33161_LIB4772	1	f		G	G	A	A	A	G	C	T	C	C	G	A	T	G	T	A	T	T	T	T	T	G	T	A	C	G	A	C	C	A	T	G	G	C	T	T	G	G	A	G	T	T	T	T	T	C
Mh33162_LIB4773	1	f		N	G	A	A	A	G	C	T	C	C	G	A	T	G	T	A	T	T	T	T	T	G	T	A	C	G	A	C	C	A	T	G	G	C	T	T	G	G	A	G	T	T	T	T	T	C
Mh33163_LIB4774	1	f		G	G	A	A	A	G	C	T	C	C	G	A	T	G	T	A	T	T	T	T	T	G	T	A	C	G	A	C	C	A	T	G	G	C	T	T	G	G	A	G	T	T	T	T	T	C
Mh33165_LIB6463	1	f		G	G	A	A	A	G	C	T	C	C	G	A	T	G	T	A	T	T	T	T	T	G	T	A	C	G	A	C	C	A	T	G	G	C	T	T	G	G	A	G	T	T	T	T	T	C
Mh33166_LIB4777	1	f		G	G	A	A	A	G	C	T	C	C	G	A	T	G	T	A	T	T	T	T	T	G	T	A	C	G	A	C	C	A	T	G	G	C	T	T	G	G	A	G	T	T	T	T	T	C
Mh33167_LIB4778	1	f		G	G	A	A	A	G	C	T	C	C	G	A	T	G	T	A	T	T	T	T	T	G	T	A	C	G	A	C	C	A	T	G	G	C	T	T	G	G	A	G	T	T	T	T	T	C
Mh33204_LIB4803	1	f		G	G	A	A	A	G	C	T	C	C	G	A	T	G	T	A	T	T	T	T	T	G	T	A	C	G	A	C	C	A	T	G	G	C	T	T	G	G	A	G	T	T	T	T	T	C
Mh33205_LIB4804	1	f		G	G	A	A	A	G	C	T	C	C	G	A	T	G	T	A	T	T	T	T	T	G	T	A	C	G	A	C	C	A	T	G	G	C	T	T	G	G	A	G	T	T	T	T	T	C
Mh33332_LIB3773	1	f		G	G	A	A	A	G	C	T	C	C	G	A	T	G	T	A	T	T	T	T	T	G	T	A	C	G	A	C	C	A	T	G	G	C	T	T	G	G	A	G	T	T	T	T	T	C
Mh33333_LIB5327	1	f		G	G	A	A	A	G	C	T	C	C	G	A	T	G	T	A	T	T	T	T	T	G	T	A	C	G	A	C	C	A	T	G	G	C	T	T	G	G	A	G	T	T	T	T	T	C
Mh33334_LIB3775	1	f		G	G	A	A	A	G	C	T	C	C	G	A	T	G	T	A	T	T	T	T	T	G	T	A	C	G	A	C	C	A	T	G	G	C	T	T	G	G	A	G	T	T	T	T	T	C
Mh33482_LIB3778	1	f		G	G	A	A	A	G	C	T	C	C	G	A	T	G	T	A	T	T	T	T	T	G	T	A	C	G	A	C	C	A	T	G	G	C	T	T	G	G	A	G	T	T	T	T	T	C
Mh33515_LIB3782	1	f		G	G	A	A	A	G	C	T	C	C	G	A	T	G	T	A	T	T	T	T	T	G	T	A	C	G	A	C	C	A	T	G	G	C	T	T	G	G	A	G	T	T	T	T	T	C
Mh33516_LIB3783	1	f		G	G	A	A	A	G	C	T	C	C	G	A	T	G	T	A	T	T	T	T	T	G	T	A	C	G	A	C	C	A	T	G	G	C	T	T	G	G	A	G	T	T	T	T	T	C
Mh33517_LIB3784	1	f		G	G	A	A	A	G	C	T	C	C	G	A	T	G	T	A	T	T	T	T	T	G	T	A	C	G	A	C	C	A	T	G	G	C	T	T	G	G	A	G	T	T	T	T	T	C
Mh33591_LIB3788	1	f		G	G	A	A	A	G	C	T	C	C	G	A	T	G	T	A	T	T	T	T	T	G	T	A	C	G	A	C	C	A	T	G	G	C	T	T	G	G	A	G	T	T	T	T	T	C
Mh33636_LIB3792	1	f		G	G	A	A	A	G	C	T	C	C	G	A	T	G	T	A	T	T	T	T	T	G	T	A	C	G	A	C	C	A	T	G	G	C	T	T	G	G	A	G	T	T	T	T	T	C
Mh33637_LIB3793	1	f		G	G	A	A	A	G	C	T	C	C	G	A	T	G	T	A	T	T	T	T	T	G	T	A	C	G	A	C	C	A	T	G	G	C	T	T	G	G	A	G	T	T	T	T	T	C
Mh34154_LIB3850	1	f		G	G	A	A	A	G	C	T	C	C	G	A	T	G	T	A	T	T	T	T	T	G	T	A	C	G	A	C	C	A	T	G	G	C	T	T	G	G	A	G	T	T	T	T	T	C
Mh34248_LIB5339	1	f		G	G	A	A	A	G	C	T	C	C	G	A	T	G	T	A	T	T	T	T	T	G	T	A	C	G	A	C	C	A	T	G	G	C	T	T	G	G	A	G	T	T	T	T	T	C
Mh34249_LIB3858	1	f		G	G	A	A	A	G	C	T	C	C	G	A	T	G	T	A	T	T	T	T	T	G	T	A	C	G	A	C	C	A	T	G	G	C	T	T	G	G	A	G	T	T	T	T	T	C
Mh34250_LIB3859	1	f		G	G	A	A	A	G	C	T	C	C	G	A	T	G	T	A	T	T	T	T	T	G	T	A	C	G	A	C	C	A	T	G	G	C	T	T	G	G	A	G	T	T	T	T	T	C
Mh37022_LIB3871	1	f		G	G	A	A	A	G	C	T	C	C	G	A	T	G	T	A	T	T	T	T	T	G	T	A	C	G	A	C	C	A	T	G	G	C	T	T	G	G	A	G	T	T	T	T	T	C
Mh37023_LIB3872	1	f		G	G	A	A	A	G	C	T	C	C	G	A	T	G	T	A	T	T	T	T	T	G	T	A	C	G	A	C	C	A	T	G	G	C	T	T	G	G	A	G	T	T	T	T	T	C
Mh37109_LIB3878	1	f		G	G	A	A	A	G	C	T	C	C	G	A	T	G	T	A	T	T	T	T	T	G	T	A	C	G	A	C	C	A	T	G	G	C	T	T	G	G	A	G	T	T	T	T	T	C
Mh37110_LIB3879	1	f		G	G	A	A	A	G	C	T	C	C	G	A	T	G	T	A	T	T	T	T	T	G	T	A	C	G	A	C	C	A	T	G	G	C	T	T	G	G	A	G	T	T	T	T	T	C
Mh37111_LIB3880	1	f		G	G	A	A	A	G	C	T	C	C	G	A	T	G	T	A	T	T	T	T	T	G	T	A	C	G	A	C	C	A	T	G	G	C	T	T	G	G	A	G	T	T	T	T	T	C
Mh37145_LIB3885	1	f		G	G	A	A	A	G	C	T	C	C	G	A	T	G	T	A	T	T	T	T	T	G	T	A	C	G	A	C	C	A	T	G	G	C	T	T	G	G	A	G	T	T	T	T	T	C
Mh37146_LIB3886	1	f		G	G	A	A	A	G	C	T	C	C	G	A	T	G	T	A	T	T	T	T	T	G	T	A	C	G	A	C	C	A	T	G	G	C	T	T	G	G	A	G	T	T	T	T	T	C
Mh37147_LIB3887	1	f		G	G	A	A	A	G	C	T	C	C	G	A	T	G	T	A	T	T	T	T	T	G	T	A	C	G	A	C	C	A	T	G	G	C	T	T	G	G	A	G	T	T	T	T	T	C
Mh37169_LIB3888	1	f		G	G	A	A	A	G	C	T	C	C	G	A	T	G	T	A	T	T	T	T	T	G	T	A	C	G	A	C	C	A	T	G	G	C	T	T	G	G	A	G	T	T	T	T	T	C
Mh37170_LIB5343	1	f		G	G	A	A	A	G	C	T	C	C	G	A	T	G	T	A	T	T	T	T	T	G	T	A	C	G	A	C	C	A	T	G	G	C	T	T	G	G	A	G	T	T	T	T	T	C
Mh37171_LIB5344	1	f		G	G	A	A	A	G	C	T	C	C	G	A	T	G	T	A	T	T	T	T	T	G	T	A	C	G	A	C	C	A	T	G	G	C	T	T	G	G	A	G	T	T	T	T	T	C
Mh37190_LIB5345	1	f		G	G	A	A	A	G	C	T	C	C	G	A	T	G	T	A	T	T	T	T	T	G	T	A	C	G	A	C	C	A	T	G	G	C	T	T	G	G	A	G	T	T	T	T	T	C
Mh37191_LIB5346	1	f		G	G	A	A	A	G	C	T	C	C	G	A	T	G	T	A	T	T	T	T	T	G	T	A	C	G	A	C	C	A	T	G	G	C	T	T	G	G	A	G	T	T	T	T	T	C
Mh37201_LIB5347	1	f		G	G	A	A	A	G	C	T	C	C	G	A	T	G	T	A	T	T	T	T	T	G	T	A	C	G	A	C	C	A	T	G	G	C	T	T	G	G	A	G	T	T	T	T	T	C
Mh37202_LIB5348	1	f		G	G	A	A	A	G	C	T	C	C	G	A	T	G	T	A	T	T	T	T	T	G	T	A	C	G	A	C	C	A	T	G	G	C	T	T	G	G	A	G	T	T	T	T	T	C
Mh37203_LIB5349	1	f		G	G	A	A	A	G	C	T	C	C	G	A	T	G	T	A	T	T	T	T	T	G	T	A	C	G	A	C	C	A	T	G	G	C	T	T	G	G	A	G	T	T	T	T	T	C
Mh37217_LIB5350	1	f		G	G	A	A	A	G	C	T	C	C	G	A	T	G	T	A	T	T	T	T	T	G	T	A	C	G	A	C	C	A	T	G	G	C	T	T	G	G	A	G	T	T	T	T	T	C
Mh37218_LIB3897	1	f		G	G	A	A	A	G	C	T	C	C	G	A	T	G	N	N	T	T	T	T	T	G	T	A	C	G	A	C	C	A	T	G	G	C	T	T	G	G	A	G	T	T	T	T	T	C
Mh37219_LIB3898	1	f		G	G	A	A	A	G	C	T	C	C	G	A	T	G	T	A	T	T	T	T	T	G	T	A	C	G	A	C	C	A	T	G	G	C	T	T	G	G	A	G	T	T	T	T	T	C
Mh37229_LIB3899	1	f		G	G	A	A	A	G	C	T	C	C	G	A	T	G	T	A	T	T	T	T	T	G	T	A	C	G	A	C	C	A	T	G	G	C	T	T	G	G	A	G	T	T	T	T	T	C
Mh37230_LIB5351	1	f		G	G	A	A	A	G	C	T	C	C	G	A	T	G	T	A	T	T	T	T	T	G	T	A	C	G	A	C	C	A	T	G	G	C	T	T	G	G	A	G	T	T	T	T	T	C
Mh37231_LIB5352	1	f		G	G	A	A	A	G	C	T	C	C	G	A	T	G	T	A	T	T	T	T	T	G	T	A	C	G	A	C	C	A	T	G	G	C	T	T	G	G	A	G	T	T	T	T	T	C
Mh37241_LIB5353	1	f		G	G	A	A	A	G	C	T	C	C	G	A	T	G	T	A	T	T	T	T	T	G	T	A	C	G	A	C	C	A	T	G	G	C	T	T	G	G	A	G	T	T	T	T	T	C
Mh37245_LIB3903	1	f		G	G	A	A	A	G	C	T	C	C	G	A	T	G	T	A	T	T	T	T	T	G	T	A	C	G	A	C	C	A	T	G	G	C	T	T	G	G	A	G	T	T	T	T	T	C
Mh37246_LIB3904	1	f		G	G	A	A	A	G	C	T	C	C	G	A	T	G	T	A	T	T	T	T	T	G	T	A	C	G	A	C	C	A	T	G	G	C	T	T	G	G	A	G	T	T	T	T	T	C
Mh37248_LIB3905	1	f		G	G	A	A	A	G	C	T	C	C	G	A	T	G	N	N	T	T	T	T	T	G	T	A	C	G	A	C	C	A	T	G	G	C	T	T	G	G	A	G	T	T	T	T	T	C
Mh37249_LIB5354	1	f		G	G	A	A	A	G	C	T	C	C	G	A	T	G	T	A	T	T	T	T	T	G	T	A	C	G	A	C	C	A	T	G	G	C	T	T	G	G	A	G	T	T	T	T	T	C
Mh37250_LIB3907	1	f		G	G	A	A	A	G	C	T	C	C	G	A	T	G	T	A	T	T	T	T	T	G	T	A	C	G	A	C	C	A	T	G	G	C	T	T	G	G	A	G	T	T	T	T	T	C
Mh37267_LIB5355	1	f		G	G	A	A	A	G	C	T	C	C	G	A	T	G	T	A	T	T	T	T	T	G	T	A	C	G	A	C	C	A	T	G	G	C	T	T	G	G	A	G	T	T	T	T	T	C
Mh37268_LIB5356	1	f		G	G	A	A	A	G	C	T	C	C	G	A	T	G	T	A	T	T	T	T	T	G	T	A	C	G	A	C	C	A	T	G	G	C	T	T	G	G	A	G	T	T	T	T	T	C
Mh37269_LIB5357	1	f		G	G	A	A	A	G	C	T	C	C	G	A	T	G	T	A	T	T	T	T	T	G	T	A	C	G	A	C	C	A	T	G	G	C	T	T	G	G	A	G	T	T	T	T	T	C
Mh37279_LIB5358	1	f		G	G	A	A	A	G	C	T	C	C	G	A	T	G	T	A	T	T	T	T	T	G	T	A	C	G	A	C	C	A	T	G	G	C	T	T	G	G	A	G	T	T	T	T	T	C
Mh37280_LIB5359	1	f		G	G	A	A	A	G	C	T	C	C	G	A	T	G	T	A	T	T	T	T	T	G	T	A	C	G	A	C	C	A	T	G	G	C	T	T	G	G	A	G	T	T	T	T	T	C
Mh37281_LIB5360	1	f		G	G	A	A	A	G	C	T	C	C	G	A	T	G	T	A	T	T	T	T	T	G	T	A	C	G	A	C	C	A	T	G	G	C	T	T	G	G	A	G	T	T	T	T	T	C
Mh37291_LIB5361	1	f		G	G	A	A	A	G	C	T	C	C	G	A	T	G	T	A	T	T	T	T	T	G	T	A	C	G	A	C	C	A	T	G	G	C	T	T	G	G	A	G	T	T	T	T	T	C
Mh37292_LIB5362	1	f		G	G	A	A	A	G	C	T	C	C	G	A	T	G	T	A	T	T	T	T	T	G	T	A	C	G	A	C	C	A	T	G	G	C	T	T	G	G	A	G	T	T	T	T	T	C
Mh37293_LIB3917	1	f		G	G	A	A	A	G	C	T	C	C	G	A	T	G	T	A	T	T	T	T	T	G	T	A	C	G	A	C	C	A	T	G	G	C	T	T	G	G	A	G	T	T	T	T	T	C
Mh37308_LIB3918	1	f		G	G	A	A	A	G	C	T	C	C	G	A	T	G	T	A	T	T	T	T	T	G	T	A	C	G	A	C	C	A	T	G	G	C	T	T	G	G	A	G	T	T	T	T	T	C
Mh37309_LIB3919	1	f		G	G	A	A	A	G	C	T	C	C	G	A	T	G	T	A	T	T	T	T	T	G	T	A	C	G	A	C	C	A	T	G	G	C	T	T	G	G	A	G	T	T	T	T	T	C
Mh37310_LIB3920	1	f		G	G	A	A	A	G	C	T	C	C	G	A	T	G	T	A	T	T	T	T	T	G	T	A	C	G	A	C	C	A	T	G	G	C	T	T	G	G	A	G	T	T	T	T	T	C
Mh37322_LIB3975	1	f		G	G	A	A	A	G	C	T	C	C	G	A	T	G	T	A	T	T	T	T	T	G	T	A	C	G	A	C	C	A	T	G	G	C	T	T	G	G	A	G	T	T	T	T	T	C
Mh37324_LIB3976	1	f		G	G	A	A	A	G	C	T	C	C	G	A	T	G	T	A	T	T	T	T	T	G	T	A	C	G	A	C	C	A	T	G	G	C	T	T	G	G	A	G	T	T	T	T	T	C
Mh37336_LIB3979	1	f		G	G	A	A	A	G	C	T	C	C	G	A	T	G	T	A	T	T	T	T	T	G	T	A	C	G	A	C	C	A	T	G	G	C	T	T	G	G	A	G	T	T	T	T	T	C
Mh37337_LIB3980	1	f		G	G	A	A	A	G	C	T	C	C	G	A	T	G	T	A	T	T	T	T	T	G	T	A	C	G	A	C	C	A	T	G	G	C	T	T	G	G	A	G	T	T	T	T	T	C
Mh37338_LIB3981	1	f		G	G	A	A	A	G	C	T	C	C	G	A	T	G	T	A	T	T	T	T	T	G	T	A	C	G	A	C	C	A	T	G	G	C	T	T	G	G	A	G	T	T	T	T	T	C
Mh37352_LIB3982	1	f		G	G	A	A	A	G	C	T	C	C	G	A	T	G	T	A	T	T	T	T	T	G	T	A	C	G	A	C	C	A	T	G	G	C	T	T	G	G	A	G	T	T	T	T	T	C
Mh37353_LIB3983	1	f		G	G	A	A	A	G	C	T	C	C	G	A	T	G	T	A	T	T	T	T	T	G	T	A	C	G	A	C	C	A	T	G	G	C	T	T	G	G	A	G	T	T	T	T	T	C
Mh37354_LIB3984	1	f		G	G	A	A	A	G	C	T	C	C	G	A	T	G	T	A	T	T	T	T	T	G	T	A	C	G	A	C	C	A	T	G	G	C	T	T	G	G	A	G	T	T	T	T	T	C
Mh37365_LIB3985	1	f		G	G	A	A	A	G	C	T	C	C	G	A	T	G	T	A	T	T	T	T	T	G	T	A	C	G	A	C	C	A	T	G	G	C	T	T	G	G	A	G	T	T	T	T	T	C
Mh37366_LIB3986	1	f		G	G	A	A	A	G	C	T	C	C	G	A	T	G	T	A	T	T	T	T	T	G	T	A	C	G	A	C	C	A	T	G	G	C	T	T	G	G	A	G	T	T	T	T	T	C
Mh37367_LIB3987	1	f		G	G	A	A	A	G	C	T	C	C	G	A	T	G	T	A	T	T	T	T	T	G	T	A	C	G	A	C	C	A	T	G	G	C	T	T	G	G	A	G	T	T	T	T	T	C
Mh37709_LIB4022	1	f		G	G	A	A	A	G	C	T	C	C	G	A	T	G	T	A	T	T	T	T	T	G	T	A	C	G	A	C	C	A	T	G	G	C	T	T	G	G	A	G	T	T	T	T	T	C
Mh37711_LIB4024	1	f		G	G	A	A	A	G	C	T	C	C	G	A	T	G	T	A	T	T	T	T	T	G	T	A	C	G	A	C	C	A	T	G	G	C	T	T	G	G	A	G	T	T	T	T	T	C
Mh37766_LIB4031	1	f		G	G	A	A	A	G	C	T	C	C	G	A	T	G	T	A	T	T	T	T	T	G	T	A	C	G	A	C	C	A	T	G	G	C	T	T	G	G	A	G	T	T	T	T	T	C
Mh37767_LIB4032	1	f		G	G	A	A	A	G	C	T	C	C	G	A	T	G	T	A	T	T	T	T	T	G	T	A	C	G	A	C	C	A	T	G	G	C	T	T	G	G	A	G	T	T	T	T	T	C
Mh37768_LIB4033	1	f		G	G	A	A	A	G	C	T	C	C	G	A	T	G	T	A	T	T	T	T	T	G	T	A	C	G	A	C	C	A	T	G	G	C	T	T	G	G	A	G	T	T	T	T	T	C
Mh37849_LIB4046	1	f		G	G	A	A	A	G	C	T	C	C	G	A	T	G	T	A	T	T	T	T	T	G	T	A	C	G	A	C	C	A	T	G	G	C	T	T	G	G	A	G	T	T	T	T	T	C
Mh37902_LIB4053	1	f		G	G	A	A	A	G	C	T	C	C	G	A	T	G	T	A	T	T	T	T	T	G	T	A	C	G	A	C	C	A	T	G	G	C	T	T	G	G	A	G	T	T	T	T	T	C
Mh37903_LIB4054	1	f		G	G	A	A	A	G	C	T	C	C	G	A	T	G	N	N	N	T	T	T	T	G	T	A	C	G	A	C	C	A	T	G	G	C	T	T	G	G	A	G	T	T	T	T	T	C
Mh37904_LIB5366	1	f		G	G	A	A	A	G	C	T	C	C	G	A	T	G	T	A	T	T	T	T	T	G	T	A	C	G	A	C	C	A	T	G	G	C	T	T	G	G	A	G	T	T	T	T	T	C
Mh37956_LIB4059	1	f		G	G	A	A	A	G	C	T	C	C	G	A	T	G	T	A	T	T	T	T	T	G	T	A	C	G	A	C	C	A	T	G	G	C	T	T	G	G	A	G	T	T	T	T	T	C
Mh37957_LIB4060	1	f		G	G	A	A	A	G	C	T	C	C	G	A	T	G	T	A	T	T	T	T	T	G	T	A	C	G	A	C	C	A	T	G	G	C	T	T	G	G	A	G	T	T	T	T	T	C
Mh38072_LIB4061	1	f		G	G	A	A	A	G	C	T	C	C	G	A	T	G	T	A	T	T	T	T	T	G	T	A	C	G	A	C	C	A	T	G	G	C	T	T	G	G	A	G	T	T	T	T	T	C
Mh38073_LIB4062	1	f		G	G	A	A	A	G	C	T	C	C	G	A	T	G	T	A	T	T	T	T	T	G	T	A	C	G	A	C	C	A	T	G	G	C	T	T	G	G	A	G	T	T	T	T	T	C
Mh38074_LIB4063	1	f		G	G	A	A	A	G	C	T	C	C	G	A	T	G	T	A	T	T	T	T	T	G	T	A	C	G	A	C	C	A	T	G	G	C	T	T	G	G	A	G	T	T	T	T	T	C
Mh38089_LIB4064	1	f		G	G	A	A	A	G	C	T	C	C	G	A	T	G	T	A	T	T	T	T	T	G	T	A	C	G	A	C	C	A	T	G	G	C	T	T	G	G	A	G	T	T	T	T	T	C
Mh38090_LIB4065	1	f		G	G	A	A	A	G	C	T	C	C	G	A	T	G	T	A	T	T	T	T	T	G	T	A	C	G	A	C	C	A	T	G	G	C	T	T	G	G	A	G	T	T	T	T	T	C
Mh38091_LIB4066	1	f		G	G	A	A	A	G	C	T	C	C	G	A	T	G	T	A	T	T	T	T	T	G	T	A	C	G	A	C	C	A	T	G	G	C	T	T	G	G	A	G	T	T	T	T	T	C
Mh38101_LIB4067	1	f		G	G	A	A	A	G	C	T	C	C	G	A	T	G	T	A	T	T	T	T	T	G	T	A	C	G	A	C	C	A	T	G	G	C	T	T	G	G	A	G	T	T	T	T	T	C
Mh38102_LIB4068	1	f		G	G	A	A	A	G	C	T	C	C	G	A	T	G	T	A	T	T	T	T	T	G	T	A	C	G	A	C	C	A	T	G	G	C	T	T	G	G	A	G	T	T	T	T	T	C
Mh38103_LIB4069	1	f		G	G	A	A	A	G	C	T	C	C	G	A	T	G	T	A	T	T	T	T	T	G	T	A	C	G	A	C	C	A	T	G	G	C	T	T	G	G	A	G	T	T	T	T	T	C
Mh38113_LIB4070	1	f		G	G	A	A	A	G	C	T	C	C	G	A	T	G	T	A	T	T	T	T	T	G	T	A	C	G	A	C	C	A	T	G	G	C	T	T	G	G	A	G	T	T	T	T	T	C
Mh38114_LIB4099	1	f		G	G	A	A	A	G	C	T	C	C	G	A	T	G	T	A	T	T	T	T	T	G	T	A	C	G	A	C	C	A	T	G	G	C	T	T	G	G	A	G	T	T	T	T	T	C
Mh38115_LIB4100	1	f		G	G	A	A	A	G	C	T	C	C	G	A	T	G	T	A	T	T	T	T	T	G	T	A	C	G	A	C	C	A	T	G	G	C	T	T	G	G	A	G	T	T	T	T	T	C
Mh38119_LIB4101	1	f		G	G	A	A	A	G	C	T	C	C	G	A	T	G	T	A	T	T	T	T	T	G	T	A	C	G	A	C	C	A	T	G	G	C	T	T	G	G	A	G	T	T	T	T	T	C
Mh38120_LIB4102	1	f		G	G	A	A	A	G	C	T	C	C	G	A	T	G	T	A	T	T	T	T	T	G	T	A	C	G	A	C	C	A	T	G	G	C	T	T	G	G	A	G	T	T	T	T	T	C
Mh38121_LIB4103	1	f		G	G	A	A	A	G	C	T	C	C	G	A	T	G	T	A	T	T	T	T	T	G	T	A	C	G	A	C	C	A	T	G	G	C	T	T	G	G	A	G	T	T	T	T	T	C
Mh38134_LIB4104	1	f		G	G	A	A	A	G	C	T	C	C	G	A	T	G	T	A	T	T	T	T	T	G	T	A	C	G	A	C	C	A	T	G	G	C	T	T	G	G	A	G	T	T	T	T	T	C
Mh38135_LIB4105	1	f		G	G	A	A	A	G	C	T	C	C	G	A	T	G	T	A	T	T	T	T	T	G	T	A	C	G	A	C	C	A	T	G	G	C	T	T	G	G	A	G	T	T	T	T	T	C
Mh38136_LIB4106	1	f		G	G	A	A	A	G	C	T	C	C	G	A	T	G	T	A	T	T	T	T	T	G	T	A	C	G	A	C	C	A	T	G	G	C	T	T	G	G	A	G	T	T	T	T	T	C
Mh38146_LIB4107	1	f		G	G	A	A	A	G	C	T	C	C	G	A	T	G	T	A	T	T	T	T	T	G	T	A	C	G	A	C	C	A	T	G	G	C	T	T	G	G	A	G	T	T	T	T	T	C
Mh38147_LIB4108	1	f		G	G	A	A	A	G	C	T	C	C	G	A	T	G	T	A	T	T	T	T	T	G	T	A	C	G	A	C	C	A	T	G	G	C	T	T	G	G	A	G	T	T	T	T	T	C
Mh38148_LIB4109	1	f		G	G	A	A	A	G	C	T	C	C	G	A	T	G	T	A	T	T	T	T	T	G	T	A	C	G	A	C	C	A	T	G	G	C	T	T	G	G	A	G	T	T	T	T	T	C
Mh38158_LIB4110	1	f		G	G	A	A	A	G	C	T	C	C	G	A	T	G	N	N	N	N	N	N	N	N	N	A	C	G	A	C	C	A	T	G	G	C	T	T	G	G	A	G	T	T	T	T	T	C
Mh38159_LIB4111	1	f		G	G	A	A	A	G	C	T	C	C	G	A	T	G	T	A	T	T	T	T	T	G	T	A	C	G	A	C	C	A	T	G	G	C	T	T	G	G	A	G	T	T	T	T	T	C
Mh38160_LIB4112	1	f		G	G	A	A	A	G	C	T	C	C	G	A	T	G	T	A	T	T	T	T	T	G	T	A	C	G	A	C	C	A	T	G	G	C	T	T	G	G	A	G	T	T	T	T	T	C
Mh38164_LIB4113	1	f		G	G	A	A	A	G	C	T	C	C	G	A	T	G	T	A	T	T	T	T	T	G	T	A	C	G	A	C	C	A	T	G	G	C	T	T	G	G	A	G	T	T	T	T	T	C
Mh38165_LIB4114	1	f		G	G	A	A	A	G	C	T	C	C	G	A	T	G	T	A	T	T	T	T	T	G	T	A	C	G	A	C	C	A	T	G	G	C	T	T	G	G	A	G	T	T	T	T	T	C
Mh38166_LIB4115	1	f		G	G	A	A	A	G	C	T	C	C	G	A	T	G	T	A	T	T	T	T	T	G	T	A	C	G	A	C	C	A	T	G	G	C	T	T	G	G	A	G	T	T	T	T	T	C
Mh38176_LIB4116	1	f		G	G	A	A	A	G	C	T	C	C	G	A	T	G	T	A	T	T	T	T	T	G	T	A	C	G	A	C	C	A	T	G	G	C	T	T	G	G	A	G	T	T	T	T	T	C
Mh38177_LIB4117	1	f		G	G	A	A	A	G	C	T	C	C	G	A	T	G	T	A	T	T	T	T	T	G	T	A	C	G	A	C	C	A	T	G	G	C	T	T	G	G	A	G	T	T	T	T	T	C
Mh38178_LIB4118	1	f		G	G	A	A	A	G	C	T	C	C	G	A	T	G	T	A	T	T	T	T	T	G	T	A	C	G	A	C	C	A	T	G	G	C	T	T	G	G	A	G	T	T	T	T	T	C
Mh38188_LIB4119	1	f		G	G	A	A	A	G	C	T	C	C	G	A	T	G	T	A	T	T	T	T	T	G	T	A	C	G	A	C	C	A	T	G	G	C	T	T	G	G	A	G	T	T	T	T	T	C
Mh38189_LIB4120	1	f		G	G	A	A	A	G	C	T	C	C	G	A	T	G	N	N	N	N	N	N	N	N	N	A	C	G	A	C	C	A	T	G	G	C	T	T	G	G	A	G	T	T	T	T	T	C
Mh38190_LIB4121	1	f		G	G	A	A	A	G	C	T	C	C	G	A	T	G	T	A	T	T	T	T	T	G	T	A	C	G	A	C	C	A	T	G	G	C	T	T	G	G	A	G	T	T	T	T	T	C
Mh38200_LIB4122	1	f		G	G	A	A	A	G	C	T	C	C	G	A	T	G	T	A	T	T	T	T	T	G	T	A	C	G	A	C	C	A	T	G	G	C	T	T	G	G	A	G	T	T	T	T	T	C
Mh38201_LIB4123	1	f		G	G	A	A	A	G	C	T	C	C	G	A	T	G	T	A	T	T	T	T	T	G	T	A	C	G	A	C	C	A	T	G	G	C	T	T	G	G	A	G	T	T	T	T	T	C
Mh38202_LIB4124	1	f		G	G	A	A	A	G	C	T	C	C	G	A	T	G	T	A	T	T	T	T	T	G	T	A	C	G	A	C	C	A	T	G	G	C	T	T	G	G	A	G	T	T	T	T	T	C
Mh38212_LIB4125	1	f		G	G	A	A	A	G	C	T	C	C	G	A	T	G	T	A	T	T	T	T	T	G	T	A	C	G	A	C	C	A	T	G	G	C	T	T	G	G	A	G	T	T	T	T	T	C
Mh38213_LIB4126	1	f		G	G	A	A	A	G	C	T	C	C	G	A	T	G	T	A	T	T	T	T	T	G	T	A	C	G	A	C	C	A	T	G	G	C	T	T	G	G	A	G	T	T	T	T	T	C
Mh38214_LIB4127	1	f		G	G	A	A	A	G	C	T	C	C	G	A	T	G	T	A	T	T	T	T	T	G	T	A	C	G	A	C	C	A	T	G	G	C	T	T	G	G	A	G	T	T	T	T	T	C
Mh38226_LIB4128	1	f		G	G	A	A	A	G	C	T	C	C	G	A	T	G	T	A	T	T	T	T	T	G	T	A	C	G	A	C	C	A	T	G	G	C	T	T	G	G	A	G	T	T	T	T	T	C
Mh38236_LIB4129	1	f		G	G	A	A	A	G	C	T	C	C	G	A	T	G	T	A	T	T	T	T	T	G	T	A	C	G	A	C	C	A	T	G	G	C	T	T	G	G	A	G	T	T	T	T	T	C
Mh38237_LIB4130	1	f		G	G	A	A	A	G	C	T	C	C	G	A	T	G	T	A	T	T	T	T	T	G	T	A	C	G	A	C	C	A	T	G	G	C	T	T	G	G	A	G	T	T	T	T	T	C
Mh38238_LIB4131	1	f		G	G	A	A	A	G	C	T	C	C	G	A	T	G	T	A	T	T	T	T	T	G	T	A	C	G	A	C	C	A	T	G	G	C	T	T	G	G	A	G	T	T	T	T	T	C
Mh38248_LIB4132	1	f		G	G	A	A	A	G	C	T	C	C	G	A	T	G	T	A	T	T	T	T	T	G	T	A	C	G	A	C	C	A	T	G	G	C	T	T	G	G	A	G	T	T	T	T	T	C
Mh38249_LIB4133	1	f		G	G	A	A	A	G	C	T	C	C	G	A	T	G	T	A	T	T	T	T	T	G	T	A	C	G	A	C	C	A	T	G	G	C	T	T	G	G	A	G	T	T	T	T	T	C
Mh38250_LIB4134	1	f		G	G	A	A	A	G	C	T	C	C	G	A	T	G	T	A	T	T	T	T	T	G	T	A	C	G	A	C	C	A	T	G	G	C	T	T	G	G	A	G	T	T	T	T	T	C
Mh38266_LIB4135	1	f		G	G	A	A	A	G	C	T	C	C	G	A	T	G	T	A	T	T	T	T	T	G	T	A	C	G	A	C	C	A	T	G	G	C	T	T	G	G	A	G	T	T	T	T	T	C
Mh38267_LIB4136	1	f		G	G	A	A	A	G	C	T	C	C	G	A	T	G	T	A	T	T	T	T	T	G	T	A	C	G	A	C	C	A	T	G	G	C	T	T	G	G	A	G	T	T	T	T	T	C
Mh38268_LIB4137	1	f		G	G	A	A	A	G	C	T	C	C	G	A	T	G	T	A	T	T	T	T	T	G	T	A	C	G	A	C	C	A	T	G	G	C	T	T	G	G	A	G	T	T	T	T	T	C
Mh38278_LIB4138	1	f		G	G	A	A	A	G	C	T	C	C	G	A	T	G	T	A	T	T	T	T	T	G	T	A	C	G	A	C	C	A	T	G	G	C	T	T	G	G	A	G	T	T	T	T	T	C
Mh38279_LIB4139	1	f		G	G	A	A	A	G	C	T	C	C	G	A	T	G	T	A	T	T	T	T	T	G	T	A	C	G	A	C	C	A	T	G	G	C	T	T	G	G	A	G	T	T	T	T	T	C
Mh38280_LIB4140	1	f		G	G	A	A	A	G	C	T	C	C	G	A	T	G	T	A	T	T	T	T	T	G	T	A	C	G	A	C	C	A	T	G	G	C	T	T	G	G	A	G	T	T	T	T	T	C
Mh38290_LIB5333	1	f		G	G	A	A	A	G	C	T	C	C	G	A	T	G	T	A	T	T	T	T	T	G	T	A	C	G	A	C	C	A	T	G	G	C	T	T	G	G	A	G	T	T	T	T	T	C
Mh38291_LIB4142	1	f		G	G	A	A	A	G	C	T	C	C	G	A	T	G	T	A	T	T	T	T	T	G	T	A	C	G	A	C	C	A	T	G	G	C	T	T	G	G	A	G	T	T	T	T	T	C
Mh38292_LIB4143	1	f		G	G	A	A	A	G	C	T	C	C	G	A	T	G	T	A	T	T	T	T	T	G	T	A	C	G	A	C	C	A	T	G	G	C	T	T	G	G	A	G	T	T	T	T	T	C
Mh38302_LIB4144	1	f		G	G	A	A	A	G	C	T	C	C	G	A	T	G	T	A	T	T	T	T	T	G	T	A	C	G	A	C	C	A	T	G	G	C	T	T	G	G	A	G	T	T	T	T	T	C
Mh38304_LIB4145	1	f		G	G	A	A	A	G	C	T	C	C	G	A	T	G	T	A	T	T	T	T	T	G	T	A	C	G	A	C	C	A	T	G	G	C	T	T	G	G	A	G	T	T	T	T	T	C
Mh38314_LIB4146	1	f		G	G	A	A	A	G	C	T	C	C	G	A	T	G	T	A	T	T	T	T	T	G	T	A	C	G	A	C	C	A	T	G	G	C	T	T	G	G	A	G	T	T	T	T	T	C
Mh38315_LIB4147	1	f		G	G	A	A	A	G	C	T	C	C	G	A	T	G	T	A	T	T	T	T	T	G	T	A	C	G	A	C	C	A	T	G	G	C	T	T	G	G	A	G	T	T	T	T	T	C
Mh38316_LIB4148	1	f		G	G	A	A	A	G	C	T	C	C	G	A	T	G	T	A	T	T	T	T	T	G	T	A	C	G	A	C	C	A	T	G	G	C	T	T	G	G	A	G	T	T	T	T	T	C
Mh38329_LIB4149	1	f		G	G	A	A	A	G	C	T	C	C	G	A	T	G	T	A	T	T	T	T	T	G	T	A	C	G	A	C	C	A	T	G	G	C	T	T	G	G	A	G	T	T	T	T	T	C
Mh38330_LIB4150	1	f		G	G	A	A	A	G	C	T	C	C	G	A	T	G	T	A	T	T	T	T	T	G	T	A	C	G	A	C	C	A	T	G	G	C	T	T	G	G	A	G	T	T	T	T	T	C
Mh38331_LIB4151	1	f		G	G	A	A	A	G	C	T	C	C	G	A	T	G	T	A	T	T	T	T	T	G	T	A	C	G	A	C	C	A	T	G	G	C	T	T	G	G	A	G	T	T	T	T	T	C
Mh38341_LIB4152	1	f		G	G	A	A	A	G	C	T	C	C	G	A	T	G	T	A	T	T	T	T	T	G	T	A	C	G	A	C	C	A	T	G	G	C	T	T	G	G	A	G	T	T	T	T	T	C
Mh38342_LIB4153	1	f		G	G	A	A	A	G	C	T	C	C	G	A	T	G	T	A	T	T	T	T	T	G	T	A	C	G	A	C	C	A	T	G	G	C	T	T	G	G	A	G	T	T	T	T	T	C
Mh38343_LIB4154	1	f		G	G	A	A	A	G	C	T	C	C	G	A	T	G	T	A	T	T	T	T	T	G	T	A	C	G	A	C	C	A	T	G	G	C	T	T	G	G	A	G	T	T	T	T	T	C
Mh38353_LIB4155	1	f		G	G	A	A	A	G	C	T	C	C	G	A	T	G	T	A	T	T	T	T	T	G	T	A	C	G	A	C	C	A	T	G	G	C	T	T	G	G	A	G	T	T	T	T	T	C
Mh38354_LIB4156	1	f		G	G	A	A	A	G	C	T	C	C	G	A	T	G	T	A	T	T	T	T	T	G	T	A	C	G	A	C	C	A	T	G	G	C	T	T	G	G	A	G	T	T	T	T	T	C
Mh38355_LIB4157	1	f		G	G	A	A	A	G	C	T	C	C	G	A	T	G	T	A	T	T	T	T	T	G	T	A	C	G	A	C	C	A	T	G	G	C	T	T	G	G	A	G	T	T	T	T	T	C
Mh38969_LIB5426	1	f		G	G	A	A	A	G	C	T	C	C	G	A	T	G	T	A	T	T	T	T	T	G	T	A	C	G	A	C	C	A	T	G	G	C	T	T	G	G	A	G	T	T	T	T	T	C
Mh38970_LIB5427	1	f		G	G	A	A	A	G	C	T	C	C	G	A	T	G	T	A	T	T	T	T	T	G	T	A	C	G	A	C	C	A	T	G	G	C	T	T	G	G	A	G	T	T	T	T	T	C
Mh38971_LIB5428	1	f		G	G	A	A	A	G	C	T	C	C	G	A	T	G	T	A	T	T	T	T	T	G	T	A	C	G	A	C	C	A	T	G	G	C	T	T	G	G	A	G	T	T	T	T	T	C
Mh39192_LIB5464	1	f		G	G	A	A	A	G	C	T	C	C	G	A	T	G	T	A	T	T	T	T	T	G	T	A	C	G	A	C	C	A	T	G	G	C	T	T	G	G	A	G	T	T	T	T	T	C
Mh39193_LIB5465	1	f		G	G	A	A	A	G	C	T	C	C	G	A	T	G	T	A	T	T	T	T	T	G	T	A	C	G	A	C	C	A	T	G	G	C	T	T	G	G	A	G	T	T	T	T	T	C
Mh39257_LIB5475	1	f		G	G	A	A	A	G	C	T	C	C	G	A	T	G	T	A	T	T	T	T	T	G	T	A	C	G	A	C	C	A	T	G	G	C	T	T	G	G	A	G	T	T	T	T	T	C
Mh39270_LIB5479	1	f		G	G	A	A	A	G	C	T	C	C	G	A	T	G	T	A	T	T	T	T	T	G	T	A	C	G	A	C	C	A	T	G	G	C	T	T	G	G	A	G	T	T	T	T	T	C
Mh39271_LIB5480	1	f		G	G	A	A	A	G	C	T	C	C	G	A	T	G	T	A	T	T	T	T	T	G	T	A	C	G	A	C	C	A	T	G	G	C	T	T	G	G	A	G	T	T	T	T	T	C
Mh39274_LIB5482	1	f		G	G	A	A	A	G	C	T	C	C	G	A	T	G	T	A	T	T	T	T	T	G	T	A	C	G	A	C	C	A	T	G	G	C	T	T	G	G	A	G	T	T	T	T	T	C
Mh39275_LIB5483	1	f		G	G	A	A	A	G	C	T	C	C	G	A	T	G	T	A	T	T	T	T	T	G	T	A	C	G	A	C	C	A	T	G	G	C	T	T	G	G	A	G	T	T	T	T	T	C
Mh39276_LIB5484	1	f		G	G	A	A	A	G	C	T	C	C	G	A	T	G	T	A	T	T	T	T	T	G	T	A	C	G	A	C	C	A	T	G	G	C	T	T	G	G	A	G	T	T	T	T	T	C
Mh39284_LIB5485	1	f		G	G	A	A	A	G	C	T	C	C	G	A	T	G	T	A	T	T	T	T	T	G	T	A	C	G	A	C	C	A	T	G	G	C	T	T	G	G	A	G	T	T	T	T	T	C
Mh39285_LIB5486	1	f		G	G	A	A	A	G	C	T	C	C	G	A	T	G	T	A	T	T	T	T	T	G	T	A	C	G	A	C	C	A	T	G	G	C	T	T	G	G	A	G	T	T	T	T	T	C
Mh39286_LIB5487	1	f		G	G	A	A	A	G	C	T	C	C	G	A	T	G	T	A	T	T	T	T	T	G	T	A	C	G	A	C	C	A	T	G	G	C	T	T	G	G	A	G	T	T	T	T	T	C
Mh39296_LIB5488	1	f		G	G	A	A	A	G	C	T	C	C	G	A	T	G	T	A	T	T	T	T	T	G	T	A	C	G	A	C	C	A	T	G	G	C	T	T	G	G	A	G	T	T	T	T	T	C
Mh39297_LIB5489	1	f		G	G	A	A	A	G	C	T	C	C	G	A	T	G	T	A	T	T	T	T	T	G	T	A	C	G	A	C	C	A	T	G	G	C	T	T	G	G	A	G	T	T	T	T	T	C
Mh39298_LIB5490	1	f		G	G	A	A	A	G	C	T	C	C	G	A	T	G	T	A	T	T	T	T	T	G	T	A	C	G	A	C	C	A	T	G	G	C	T	T	G	G	A	G	T	T	T	T	T	C
Mh39308_LIB4452	1	f		G	G	A	A	A	G	C	T	C	C	G	A	T	G	T	A	T	T	T	T	T	G	T	A	C	G	A	C	C	A	T	G	G	C	T	T	G	G	A	G	T	T	T	T	T	C
Mh39309_LIB4453	1	f		G	G	A	A	A	G	C	T	C	C	G	A	T	G	T	A	T	T	T	T	T	G	T	A	C	G	A	C	C	A	T	G	G	C	T	T	G	G	A	G	T	T	T	T	T	C
Mh39310_LIB4454	1	f		G	G	A	A	A	G	C	T	C	C	G	A	T	G	T	A	T	T	T	T	T	G	T	A	C	G	A	C	C	A	T	G	G	C	T	T	G	G	A	G	T	T	T	T	T	C
Mh39320_LIB4455	1	f		G	G	A	A	A	G	C	T	C	C	G	A	T	G	T	A	T	T	T	T	T	G	T	A	C	G	A	C	C	A	T	G	G	C	T	T	G	G	A	G	T	T	T	T	T	C
Mh39321_LIB4456	1	f		G	G	A	A	A	G	C	T	C	C	G	A	T	G	T	A	T	T	T	T	T	G	T	A	C	G	A	C	C	A	T	G	G	C	T	T	G	G	A	G	T	T	T	T	T	C
Mh39322_LIB4457	1	f		G	G	A	A	A	G	C	T	C	C	G	A	T	G	T	A	T	T	T	T	T	G	T	A	C	G	A	C	C	A	T	G	G	C	T	T	G	G	A	G	T	T	T	T	T	C
Mh39333_LIB4458	1	f		G	G	A	A	A	G	C	T	C	C	G	A	T	G	T	A	T	T	T	T	T	G	T	A	C	G	A	C	C	A	T	G	G	C	T	T	G	G	A	G	T	T	T	T	T	C
Mh39334_LIB4459	1	f		G	G	A	A	A	G	C	T	C	C	G	A	T	G	T	A	T	T	T	T	T	G	T	A	C	G	A	C	C	A	T	G	G	C	T	T	G	G	A	G	T	T	T	T	T	C
Mh39335_LIB4460	1	f		G	G	A	A	A	G	C	T	C	C	G	A	T	G	T	A	T	T	T	T	T	G	T	A	C	G	A	C	C	A	T	G	G	C	T	T	G	G	A	G	T	T	T	T	T	C
Mh39345_LIB4461	1	f		G	G	A	A	A	G	C	T	C	C	G	A	T	G	T	A	T	T	T	T	T	G	T	A	C	G	A	C	C	A	T	G	G	C	T	T	G	G	A	G	T	T	T	T	T	C
Mh39346_LIB4462	1	f		G	G	A	A	A	G	C	T	C	C	G	A	T	G	N	N	T	T	T	T	T	G	T	A	C	G	A	C	C	A	T	G	G	C	T	T	G	G	A	G	T	T	T	T	T	C
Mh39347_LIB4463	1	f		G	G	A	A	A	G	C	T	C	C	G	A	T	G	T	A	T	T	T	T	T	G	T	A	C	G	A	C	C	A	T	G	G	C	T	T	G	G	A	G	T	T	T	T	T	C
Mh39357_LIB4464	1	f		G	G	A	A	A	G	C	T	C	C	G	A	T	G	T	A	T	T	T	T	T	G	T	A	C	G	A	C	C	A	T	G	G	C	T	T	G	G	A	G	T	T	T	T	T	C
Mh39358_LIB4465	1	f		G	G	A	A	A	G	C	T	C	C	G	A	T	G	T	A	T	T	T	T	T	G	T	A	C	G	A	C	C	A	T	G	G	C	T	T	G	G	A	G	T	T	T	T	T	C
Mh39360_LIB4466	1	f		G	G	A	A	A	G	C	T	C	C	G	A	T	G	T	A	T	T	T	T	T	G	T	A	C	G	A	C	C	A	T	G	G	C	T	T	G	G	A	G	T	T	T	T	T	C
Mh39361_LIB4467	1	f		G	G	A	A	A	G	C	T	C	C	G	A	T	G	T	A	T	T	T	T	T	G	T	A	C	G	A	C	C	A	T	G	G	C	T	T	G	G	A	G	T	T	T	T	T	C
Mh39362_LIB4468	1	f		G	G	A	A	A	G	C	T	C	C	G	A	T	G	T	A	T	T	T	T	T	G	T	A	C	G	A	C	C	A	T	G	G	C	T	T	G	G	A	G	T	T	T	T	T	C
Mh39396_LIB4477	1	f		G	G	A	A	A	G	C	T	C	C	G	A	T	G	T	A	T	T	T	T	T	G	T	A	C	G	A	C	C	A	T	G	G	C	T	T	G	G	A	G	T	T	T	T	T	C
Mh39397_LIB4478	1	f		G	G	A	A	A	G	C	T	C	C	G	A	T	G	T	A	T	T	T	T	T	G	T	A	C	G	A	C	C	A	T	G	G	C	T	T	G	G	A	G	T	T	T	T	T	C
Mh39398_LIB4479	1	f		G	G	A	A	A	G	C	T	C	C	G	A	T	G	T	A	T	T	T	T	T	G	T	A	C	G	A	C	C	A	T	G	G	C	T	T	G	G	A	G	T	T	T	T	T	C
Mh39408_LIB4480	1	f		G	G	A	A	A	G	C	T	C	C	G	A	T	G	T	A	T	T	T	T	T	G	T	A	C	G	A	C	C	A	T	G	G	C	T	T	G	G	A	G	T	T	T	T	T	C
Mh39409_LIB4481	1	f		G	G	A	A	A	G	C	T	C	C	G	A	T	G	T	A	T	T	T	T	T	G	T	A	C	G	A	C	C	A	T	G	G	C	T	T	G	G	A	G	T	T	T	T	T	C
Mh39410_LIB4482	1	f		G	G	A	A	A	G	C	T	C	C	G	A	T	G	T	A	T	T	T	T	T	G	T	A	C	G	A	C	C	A	T	G	G	C	T	T	G	G	A	G	T	T	T	T	T	C
Mh39420_LIB4483	1	f		G	G	A	A	A	G	C	T	C	C	G	A	T	G	T	A	T	T	T	T	T	G	T	A	C	G	A	C	C	A	T	G	G	C	T	T	G	G	A	G	T	T	T	T	T	C
Mh39421_LIB4484	1	f		G	G	A	A	A	G	C	T	C	C	G	A	T	G	T	A	T	T	T	T	T	G	T	A	C	G	A	C	C	A	T	G	G	C	T	T	G	G	A	G	T	T	T	T	T	C
Mh39422_LIB4485	1	f		G	G	A	A	A	G	C	T	C	C	G	A	T	G	T	A	T	T	T	T	T	G	T	A	C	G	A	C	C	A	T	G	G	C	T	T	G	G	A	G	T	T	T	T	T	C
Mh39432_LIB4486	1	f		G	G	A	A	A	G	C	T	C	C	G	A	T	G	T	A	T	T	T	T	T	G	T	A	C	G	A	C	C	A	T	G	G	C	T	T	G	G	A	G	T	T	T	T	T	C
Mh39433_LIB4487	1	f		G	G	A	A	A	G	C	T	C	C	G	A	T	G	T	A	T	T	T	T	T	G	T	A	C	G	A	C	C	A	T	G	G	C	T	T	G	G	A	G	T	T	T	T	T	C
Mh39434_LIB4488	1	f		G	G	A	A	A	G	C	T	C	C	G	A	T	G	T	A	T	T	T	T	T	G	T	A	C	G	A	C	C	A	T	G	G	C	T	T	G	G	A	G	T	T	T	T	T	C
Mh39444_LIB4489	1	f		G	G	A	A	A	G	C	T	C	C	G	A	T	G	T	A	T	T	T	T	T	G	T	A	C	G	A	C	C	A	T	G	G	C	T	T	G	G	A	G	T	T	T	T	T	C
Mh39445_LIB4490	1	f		G	G	A	A	A	G	C	T	C	C	G	A	T	G	T	A	T	T	T	T	T	G	T	A	C	G	A	C	C	A	T	G	G	C	T	T	G	G	A	G	T	T	T	T	T	C
Mh39446_LIB4491	1	f		G	G	A	A	A	G	C	T	C	C	G	A	T	G	T	A	T	T	T	T	T	G	T	A	C	G	A	C	C	A	T	G	G	C	T	T	G	G	A	G	T	T	T	T	T	C
Mh39457_LIB4493	1	f		G	G	A	A	A	G	C	T	C	C	G	A	T	G	T	A	T	T	T	T	T	G	T	A	C	G	A	C	C	A	T	G	G	C	T	T	G	G	A	G	T	T	T	T	T	C
Mh39458_LIB4494	1	f		G	G	A	A	A	G	C	T	C	C	G	A	T	G	T	A	T	T	T	T	T	G	T	A	C	G	A	C	C	A	T	G	G	C	T	T	G	G	A	G	T	T	T	T	T	C
Mh39468_LIB4495	1	f		G	G	A	A	A	G	C	T	C	C	G	A	T	G	T	A	T	T	T	T	T	G	T	A	C	G	A	C	C	A	T	G	G	C	T	T	G	G	A	G	T	T	T	T	T	C
Mh39469_LIB4496	1	f		G	G	A	A	A	G	C	T	C	C	G	A	T	G	T	A	T	T	T	T	T	G	T	A	C	G	A	C	C	A	T	G	G	C	T	T	G	G	A	G	T	T	T	T	T	C
Mh39470_LIB4497	1	f		G	G	A	A	A	G	C	T	C	C	G	A	T	G	T	A	T	T	T	T	T	G	T	A	C	G	A	C	C	A	T	G	G	C	T	T	G	G	A	G	T	T	T	T	T	C
Mh39471_LIB4498	1	f		G	G	A	A	A	G	C	T	C	C	G	A	T	G	T	A	T	T	T	T	T	G	T	A	C	G	A	C	C	A	T	G	G	C	T	T	G	G	A	G	T	T	T	T	T	C
Mh39472_LIB4499	1	f		G	G	A	A	A	G	C	T	C	C	G	A	T	G	T	A	T	T	T	T	T	G	T	A	C	G	A	C	C	A	T	G	G	C	T	T	G	G	A	G	T	T	T	T	T	C
Mh39473_LIB4500	1	f		G	G	A	A	A	G	C	T	C	C	G	A	T	G	T	A	T	T	T	T	T	G	T	A	C	G	A	C	C	A	T	G	G	C	T	T	G	G	A	G	T	T	T	T	T	C
Mh39483_LIB4501	1	f		G	G	A	A	A	G	C	T	C	C	G	A	T	G	T	A	T	T	T	T	T	G	T	A	C	G	A	C	C	A	T	G	G	C	T	T	G	G	A	G	T	T	T	T	T	C
Mh39484_LIB4502	1	f		G	G	A	A	A	G	C	T	C	C	G	A	T	G	T	A	T	T	T	T	T	G	T	A	C	G	A	C	C	A	T	G	G	C	T	T	G	G	A	G	T	T	T	T	T	C
Mh39485_LIB4503	1	f		G	G	A	A	A	G	C	T	C	C	G	A	T	G	T	A	T	T	T	T	T	G	T	A	C	G	A	C	C	A	T	G	G	C	T	T	G	G	A	G	T	T	T	T	T	C
Mh39495_LIB4504	1	f		G	G	A	A	A	G	C	T	C	C	G	A	T	G	T	A	T	T	T	T	T	G	T	A	C	G	A	C	C	A	T	G	G	C	T	T	G	G	A	G	T	T	T	T	T	C
Mh39496_LIB4505	1	f		G	G	A	A	A	G	C	T	C	C	G	A	T	G	T	A	T	T	T	T	T	G	T	A	C	G	A	C	C	A	T	G	G	C	T	T	G	G	A	G	T	T	T	T	T	C
Mh39497_LIB4506	1	f		G	G	A	A	A	G	C	T	C	C	G	A	T	G	T	A	T	T	T	T	T	G	T	A	C	G	A	C	C	A	T	G	G	C	T	T	G	G	A	G	T	T	T	T	T	C
Mh23299_LIB3592	1	i		G	G	A	A	A	G	C	T	C	C	G	A	T	G	T	A	T	T	T	T	T	G	T	A	C	G	A	C	C	A	T	G	G	C	T	T	G	G	A	G	T	T	T	T	T	C
Mh23309_LIB11523	1	i		G	G	A	A	A	G	C	T	C	C	G	A	T	G	T	A	T	T	T	T	T	G	T	A	C	G	A	C	C	A	T	G	G	C	T	T	G	G	A	G	T	T	T	T	T	C
Mh23309_LIB4514	1	i		G	G	A	A	A	G	C	T	C	C	G	A	T	G	T	A	T	T	T	T	T	G	T	A	C	G	A	C	C	A	T	G	G	C	T	T	G	G	A	G	T	T	T	T	T	C
Mh23310_LIB3590	1	i		G	G	A	A	A	G	C	T	C	C	G	A	T	G	T	A	T	T	T	T	T	G	T	A	C	G	A	C	C	A	T	G	G	C	T	T	G	G	A	G	T	T	T	T	T	C
Mh23311_LIB3589	1	i		G	G	A	A	A	G	C	T	C	C	G	A	T	G	T	A	T	T	T	T	T	G	T	A	C	G	A	C	C	A	T	G	G	C	T	T	G	G	A	G	T	T	T	T	T	C
Mh23348_LIB3587	1	i		G	G	A	A	A	G	C	T	C	C	G	A	T	G	T	A	T	T	T	T	T	G	T	A	C	G	A	C	C	A	T	G	G	C	T	T	G	G	A	G	T	T	T	T	T	C
Mh28226_LIB5323	1	i		G	G	A	A	A	G	C	T	C	C	G	A	T	G	T	A	T	T	T	T	T	G	T	A	C	G	A	C	C	A	T	G	G	C	T	T	G	G	A	G	T	T	T	T	T	C
Mh32794_LIB4626	1	i		G	G	A	A	A	G	C	T	C	C	G	A	T	G	N	N	T	T	T	T	T	G	T	A	C	G	A	C	C	A	T	G	G	C	T	T	G	G	A	G	T	T	T	T	T	C
Mh32795_LIB4627	1	i		G	G	A	A	A	G	C	T	C	C	G	A	T	G	T	A	T	T	T	T	T	G	T	A	C	G	A	C	C	A	T	G	G	C	T	T	G	G	A	G	T	T	T	T	T	C
Mh32796_LIB4628	1	i		G	G	A	A	A	G	C	T	C	C	G	A	T	G	T	A	T	T	T	T	T	G	T	A	C	G	A	C	C	A	T	G	G	C	T	T	G	G	A	G	T	T	T	T	T	C
Mh32797_LIB4629	1	i		G	G	A	A	A	G	C	T	C	C	G	A	T	G	T	A	T	T	T	T	T	G	T	A	C	G	A	C	C	A	T	G	G	C	T	T	G	G	A	G	T	T	T	T	T	C
Mh32798_LIB4630	1	i		G	G	A	A	A	G	C	T	C	C	G	A	T	G	T	A	T	T	T	T	T	G	T	A	C	G	A	C	C	A	T	G	G	C	T	T	G	G	A	G	T	T	T	T	T	C
Mh32799_LIB4631	1	i		G	G	A	A	A	G	C	T	C	C	G	A	T	G	T	A	T	T	T	T	T	G	T	A	C	G	A	C	C	A	T	G	G	C	T	T	G	G	A	G	T	T	T	T	T	C
Mh32800_LIB4632	1	i		G	G	A	A	A	G	C	T	C	C	G	A	T	G	T	A	T	T	T	T	T	G	T	A	C	G	A	C	C	A	T	G	G	C	T	T	G	G	A	G	T	T	T	T	T	C
Mh32801_LIB4633	1	i		G	G	A	A	A	G	C	T	C	C	G	A	T	G	T	A	T	T	T	T	T	G	T	A	C	G	A	C	C	A	T	G	G	C	T	T	G	G	A	G	T	T	T	T	T	C
Mh32802_LIB4634	1	i		G	G	A	A	A	G	C	T	C	C	G	A	T	G	T	A	T	T	T	T	T	G	T	A	C	G	A	C	C	A	T	G	G	C	T	T	G	G	A	G	T	T	T	T	T	C
Mh32803_LIB4635	1	i		G	G	A	A	A	G	C	T	C	C	G	A	T	G	T	A	T	T	T	T	T	G	T	A	C	G	A	C	C	A	T	G	G	C	T	T	G	G	A	G	T	T	T	T	T	C
Mh32804_LIB4636	1	i		G	G	A	A	A	G	C	T	C	C	G	A	T	G	T	A	T	T	T	T	T	G	T	A	C	G	A	C	C	A	T	G	G	C	T	T	G	G	A	G	T	T	T	T	T	C
Mh32805_LIB4637	1	i		G	G	A	A	A	G	C	T	C	C	G	A	T	G	T	A	T	T	T	T	T	G	T	A	C	G	A	C	C	A	T	G	G	C	T	T	G	G	A	G	T	T	T	T	T	C
Mh32915_LIB4666	1	i		G	G	A	A	A	G	C	T	C	C	G	A	T	G	T	A	T	T	T	T	T	G	T	A	C	G	A	C	C	A	T	G	G	C	T	T	G	G	A	G	T	T	T	T	T	C
Mh32916_LIB4667	1	i		G	G	A	A	A	G	C	T	C	C	G	A	T	G	T	A	T	T	T	T	T	G	T	A	C	G	A	C	C	A	T	G	G	C	T	T	G	G	A	G	T	T	T	T	T	C
Mh32917_LIB4668	1	i		G	G	A	A	A	G	C	T	C	C	G	A	T	G	T	A	T	T	T	T	T	G	T	A	C	G	A	C	C	A	T	G	G	C	T	T	G	G	A	G	T	T	T	T	T	C
Mh32918_LIB4669	1	i		G	G	A	A	A	G	C	T	C	C	G	A	T	G	T	A	T	T	T	T	T	G	T	A	C	G	A	C	C	A	T	G	G	C	T	T	G	G	A	G	T	T	T	T	T	C
Mh32923_LIB4670	1	i		G	G	A	A	A	G	C	T	C	C	G	A	T	G	T	A	T	T	T	T	T	G	T	A	C	G	A	C	C	A	T	G	G	C	T	T	G	G	A	G	T	T	T	T	T	C
Mh32924_LIB4671	1	i		G	G	A	A	A	G	C	T	C	C	G	A	T	G	T	A	T	T	T	T	T	G	T	A	C	G	A	C	C	A	T	G	G	C	T	T	G	G	A	G	T	T	T	T	T	C
Mh32925_LIB4672	1	i		G	G	A	A	A	G	C	T	C	C	G	A	T	G	T	A	T	T	T	T	T	G	T	A	C	G	A	C	C	A	T	G	G	C	T	T	G	G	A	G	T	T	T	T	T	C
Mh32926_LIB4673	1	i		G	G	A	A	A	G	C	T	C	C	G	A	T	G	T	A	T	T	T	T	T	G	T	A	C	G	A	C	C	A	T	G	G	C	T	T	G	G	A	G	T	T	T	T	T	C
Mh32927_LIB4674	1	i		G	G	A	A	A	G	C	T	C	C	G	A	T	G	T	A	T	T	T	T	T	G	T	A	C	G	A	C	C	A	T	G	G	C	T	T	G	G	A	G	T	T	T	T	T	C
Mh32928_LIB4675	1	i		G	G	A	A	A	G	C	T	C	C	G	A	T	G	T	A	T	T	T	T	T	G	T	A	C	G	A	C	C	A	T	G	G	C	T	T	G	G	A	G	T	T	T	T	T	C
Mh32929_LIB4676	1	i		G	G	A	A	A	G	C	T	C	C	G	A	T	G	T	A	T	T	T	T	T	G	T	A	C	G	A	C	C	A	T	G	G	C	T	T	G	G	A	G	T	T	T	T	T	C
Mh32930_LIB4677	1	i		G	G	A	A	A	G	C	T	C	C	G	A	T	G	T	A	T	T	T	T	T	G	T	A	C	G	A	C	C	A	T	G	G	C	T	T	G	G	A	G	T	T	T	T	T	C
Mh32931_LIB4678	1	i		G	G	A	A	A	G	C	T	C	C	G	A	T	G	T	A	T	T	T	T	T	G	T	A	C	G	A	C	C	A	T	G	G	C	T	T	G	G	A	G	T	T	T	T	T	C
Mh32932_LIB4679	1	i		G	G	A	A	A	G	C	T	C	C	G	A	T	G	T	A	T	T	T	T	T	G	T	A	C	G	A	C	C	A	T	G	G	C	T	T	G	G	A	G	T	T	T	T	T	C
Mh32933_LIB4680	1	i		G	G	A	A	A	G	C	T	C	C	G	A	T	G	T	A	T	T	T	T	T	G	T	A	C	G	A	C	C	A	T	G	G	C	T	T	G	G	A	G	T	T	T	T	T	C
Mh32934_LIB4681	1	i		G	G	A	A	A	G	C	T	C	C	G	A	T	G	T	A	T	T	T	T	T	G	T	A	C	G	A	C	C	A	T	G	G	C	T	T	G	G	A	G	T	T	T	T	T	C
Mh32964_LIB4685	1	i		G	G	A	A	A	G	C	T	C	C	G	A	T	G	T	A	T	T	T	T	T	G	T	A	C	G	A	C	C	A	T	G	G	C	T	T	G	G	A	G	T	T	T	T	T	C
Mh32965_LIB4686	1	i		G	G	A	A	A	G	C	T	C	C	G	A	T	G	T	A	T	T	T	T	T	G	T	A	C	G	A	C	C	A	T	G	G	C	T	T	G	G	A	G	T	T	T	T	T	C
Mh33319_LIB4765	1	i		G	G	A	A	A	G	C	T	C	C	G	A	T	G	T	A	T	T	T	T	T	G	T	A	C	G	A	C	C	A	T	G	G	C	T	T	G	G	A	G	T	T	T	T	T	C
Mh33320_LIB4766	1	i		G	G	A	A	A	G	C	T	C	C	G	A	T	G	T	A	T	T	T	T	T	G	T	A	C	G	A	C	C	A	T	G	G	C	T	T	G	G	A	G	T	T	T	T	T	C
Mh33702_LIB3802	1	i		G	G	A	A	A	G	C	T	C	C	G	A	T	G	T	A	T	T	T	T	T	G	T	A	C	G	A	C	C	A	T	G	G	C	T	T	G	G	A	G	T	T	T	T	T	C
Mh33980_LIB6455	1	i		G	G	A	A	A	G	C	T	C	C	G	A	T	G	T	A	T	T	T	T	T	G	T	A	C	G	A	C	C	A	T	G	G	C	T	T	G	G	A	G	T	T	T	T	T	C
Mh33981_LIB3837	1	i		G	G	A	A	A	G	C	T	C	C	G	A	T	G	T	A	T	T	T	T	T	G	T	A	C	G	A	C	C	A	T	G	G	C	T	T	G	G	A	G	T	T	T	T	T	C
Mh33982_LIB3838	1	i		G	G	A	A	A	G	C	T	C	C	G	A	T	G	T	A	T	T	T	T	T	G	T	A	C	G	A	C	C	A	T	G	G	C	T	T	G	G	A	G	T	T	T	T	T	C
Mh34180_LIB3853	1	i		G	G	A	A	A	G	C	T	C	C	G	A	T	G	T	A	T	T	T	T	T	G	T	A	C	G	A	C	C	A	T	G	G	C	T	T	G	G	A	G	T	T	T	T	T	C
Mh37435_LIB3989	1	i		G	G	A	A	A	G	C	T	C	C	G	A	T	G	T	A	T	T	T	T	T	G	T	A	C	G	A	C	C	A	T	G	G	C	T	T	G	G	A	G	T	T	T	T	T	C
Mh37436_LIB3990	1	i		G	G	A	A	A	G	C	T	C	C	G	A	T	G	T	A	T	T	T	T	T	G	T	A	C	G	A	C	C	A	T	G	G	C	T	T	G	G	A	G	T	T	T	T	T	C
Mh37437_LIB3991	1	i		G	G	A	A	A	G	C	T	C	C	G	A	T	G	T	A	T	T	T	T	T	G	T	A	C	G	A	C	C	A	T	G	G	C	T	T	G	G	A	G	T	T	T	T	T	C
Mh37539_LIB4000	1	i		G	G	A	A	A	G	C	T	C	C	G	A	T	G	T	A	T	T	T	T	T	G	T	A	C	G	A	C	C	A	T	G	G	C	T	T	G	G	A	G	T	T	T	T	T	C
Mh37540_LIB4001	1	i		G	G	A	A	A	G	C	T	C	C	G	A	T	G	T	A	T	T	T	T	T	G	T	A	C	G	A	C	C	A	T	G	G	C	T	T	G	G	A	G	T	T	T	T	T	C
Mh37541_LIB4002	1	i		G	G	A	A	A	G	C	T	C	C	G	A	T	G	T	A	T	T	T	T	T	G	T	A	C	G	A	C	C	A	T	G	G	C	T	T	G	G	A	G	T	T	T	T	T	C
Mh38365_LIB4158	1	i		G	G	A	A	A	G	C	T	C	C	G	A	T	G	T	A	T	T	T	T	T	G	T	A	C	G	A	C	C	A	T	G	G	C	T	T	G	G	A	G	T	T	T	T	T	C
Mh38389_LIB4162	1	i		G	G	A	A	A	G	C	T	C	C	G	A	T	G	T	A	T	T	T	T	T	G	T	A	C	G	A	C	C	A	T	G	G	C	T	T	G	G	A	G	T	T	T	T	T	C
Mh38390_LIB4163	1	i		G	G	A	A	A	G	C	T	C	C	G	A	T	G	T	A	T	T	T	T	T	G	T	A	C	G	A	C	C	A	T	G	G	C	T	T	G	G	A	G	T	T	T	T	T	C
Mh38391_LIB4164	1	i		G	G	A	A	A	G	C	T	C	C	G	A	T	G	T	A	T	T	T	T	T	G	T	A	C	G	A	C	C	A	T	G	G	C	T	T	G	G	A	G	T	T	T	T	T	C
Mh38445_LIB4170	1	i		G	G	A	A	A	G	C	T	C	C	G	A	T	G	T	A	T	T	T	T	T	G	T	A	C	G	A	C	C	A	T	G	G	C	T	T	G	G	A	G	T	T	T	T	T	C
Mh38446_LIB4171	1	i		G	G	A	A	A	G	C	T	C	C	G	A	T	G	T	A	T	T	T	T	T	G	T	A	C	G	A	C	C	A	T	G	G	C	T	T	G	G	A	G	T	T	T	T	T	C
Mh38447_LIB4172	1	i		G	G	A	A	A	G	C	T	C	C	G	A	T	G	T	A	T	T	T	T	T	G	T	A	C	G	A	C	C	A	T	G	G	C	T	T	G	G	A	G	T	T	T	T	T	C
Mh38461_LIB4173	1	i		G	G	A	A	A	G	C	T	C	C	G	A	T	G	T	A	T	T	T	T	T	G	T	A	C	G	A	C	C	A	T	G	G	C	T	T	G	G	A	G	T	T	T	T	T	C
Mh38463_LIB5334	1	i		G	G	A	A	A	G	C	T	C	C	G	A	T	G	T	A	T	T	T	T	T	G	T	A	C	G	A	C	C	A	T	G	G	C	T	T	G	G	A	G	T	T	T	T	T	C
Mh38464_LIB4175	1	i		G	G	A	A	A	G	C	T	C	C	G	A	T	G	T	A	T	T	T	T	T	G	T	A	C	G	A	C	C	A	T	G	G	C	T	T	G	G	A	G	T	T	T	T	T	C
Mh38465_LIB4176	1	i		G	G	A	A	A	G	C	T	C	C	G	A	T	G	T	A	T	T	T	T	T	G	T	A	C	G	A	C	C	A	T	G	G	C	T	T	G	G	A	G	T	T	T	T	T	C
Mh38509_LIB4178	1	i		G	G	A	A	A	G	C	T	C	C	G	A	T	G	T	A	T	T	T	T	T	G	T	A	C	G	A	C	C	A	T	G	G	C	T	T	G	G	A	G	T	T	T	T	T	C
Mh38510_LIB4179	1	i		G	G	A	A	A	G	C	T	C	C	G	A	T	G	T	A	T	T	T	T	T	G	T	A	C	G	A	C	C	A	T	G	G	C	T	T	G	G	A	G	T	T	T	T	T	C
Mh38511_LIB4180	1	i		G	G	A	A	A	G	C	T	C	C	G	A	T	G	T	A	T	T	T	T	T	G	T	A	C	G	A	C	C	A	T	G	G	C	T	T	G	G	A	G	T	T	T	T	T	C
Mh38521_LIB4181	1	i		G	G	A	A	A	G	C	T	C	C	G	A	T	G	T	A	T	T	T	T	T	G	T	A	C	G	A	C	C	A	T	G	G	C	T	T	G	G	A	G	T	T	T	T	T	C
Mh38522_LIB4182	1	i		G	G	A	A	A	G	C	T	C	C	G	A	T	G	T	A	T	T	T	T	T	G	T	A	C	G	A	C	C	A	T	G	G	C	T	T	G	G	A	G	T	T	T	T	T	C
Mh38523_LIB4183	1	i		G	G	A	A	A	G	C	T	C	C	G	A	T	G	T	A	T	T	T	T	T	G	T	A	C	G	A	C	C	A	T	G	G	C	T	T	G	G	A	G	T	T	T	T	T	C
Mh56292_LIB11524	1	i		G	G	A	A	A	G	C	T	C	C	G	A	T	G	T	A	T	T	T	T	T	G	T	A	C	G	A	C	C	A	T	G	G	C	T	T	G	G	A	G	T	T	T	T	T	C
Mh56293_LIB11525	1	i		G	G	A	A	A	G	C	T	C	C	G	A	T	G	T	A	T	T	T	T	T	G	T	A	C	G	A	C	C	A	T	G	G	C	T	T	G	G	A	G	T	T	T	T	T	C
Mh56294_LIB11526	1	i		G	G	A	A	A	G	C	T	C	C	G	A	T	G	T	A	T	T	T	T	T	G	T	A	C	G	A	C	C	A	T	G	G	C	T	T	G	G	A	G	T	T	T	T	T	C
Mh56295_LIB11527	1	i		G	G	A	A	A	G	C	T	C	C	G	A	T	G	T	A	T	T	T	T	T	G	T	A	C	G	A	C	C	A	T	G	G	C	T	T	G	G	A	G	T	T	T	T	T	C
Mh56296_LIB11528	1	i		G	G	A	A	A	G	C	T	C	C	G	A	T	G	T	A	T	T	T	T	T	G	T	A	C	G	A	C	C	A	T	G	G	C	T	T	G	G	A	G	T	T	T	T	T	C
Mh56312_LIB11544	1	i		G	G	A	A	A	G	C	T	C	C	G	A	T	G	T	A	T	T	T	T	T	G	T	A	C	G	A	C	C	A	T	G	G	C	T	T	G	G	A	G	T	T	T	T	T	C
Mh56313_LIB11545	1	i		G	G	A	A	A	G	C	T	C	C	G	A	T	G	T	A	T	T	T	T	T	G	T	A	C	G	A	C	C	A	T	G	G	C	T	T	G	G	A	G	T	T	T	T	T	C
Mh56314_LIB11546	1	i		G	G	A	A	A	G	C	T	C	C	G	A	T	G	T	A	T	T	T	T	T	G	T	A	C	G	A	C	C	A	T	G	G	C	T	T	G	G	A	G	T	T	T	T	T	C
Mh56315_LIB11547	1	i		G	G	A	A	A	G	C	T	C	C	G	A	T	G	T	A	T	T	T	T	T	G	T	A	C	G	A	C	C	A	T	G	G	C	T	T	G	G	A	G	T	T	T	T	T	C
Mh56316_LIB11548	1	i		G	G	A	A	A	G	C	T	C	C	G	A	T	G	T	A	T	T	T	T	T	G	T	A	C	G	A	C	C	A	T	G	G	C	T	T	G	G	A	G	T	T	T	T	T	C
Mh56317_LIB11549	1	i		G	G	A	A	A	G	C	T	C	C	G	A	T	G	T	A	T	T	T	T	T	G	T	A	C	G	A	C	C	A	T	G	G	C	T	T	G	G	A	G	T	T	T	T	T	C
Mh56318_LIB11550	1	i		G	G	A	A	A	G	C	T	C	C	G	A	T	G	T	A	T	T	T	T	T	G	T	A	C	G	A	C	C	A	T	G	G	C	T	T	G	G	A	G	T	T	T	T	T	C
Mh56319_LIB11551	1	i		G	G	A	A	A	G	C	T	C	C	G	A	T	G	T	A	T	T	T	T	T	G	T	A	C	G	A	C	C	A	T	G	G	C	T	T	G	G	A	G	T	T	T	T	T	C
Mh56320_LIB11552	1	i		G	G	A	A	A	G	C	T	C	C	G	A	T	G	T	A	T	T	T	T	T	G	T	A	C	G	A	C	C	A	T	G	G	C	T	T	G	G	A	G	T	T	T	T	T	C
Mh56321_LIB11553	1	i		G	G	A	A	A	G	C	T	C	C	G	A	T	G	T	A	T	T	T	T	T	G	T	A	C	G	A	C	C	A	T	G	G	C	T	T	G	G	A	G	T	T	T	T	T	C
Mh56322_LIB11554	1	i		G	G	A	A	A	G	C	T	C	C	G	A	T	G	T	A	T	T	T	T	T	G	T	A	C	G	A	C	C	A	T	G	G	C	T	T	G	G	A	G	T	T	T	T	T	C
Mh56323_LIB11555	1	i		G	G	A	A	A	G	C	T	C	C	G	A	T	G	T	A	T	T	T	T	T	G	T	A	C	G	A	C	C	A	T	G	G	C	T	T	G	G	A	G	T	T	T	T	T	C
Mh56324_LIB11556	1	i		G	G	A	A	A	G	C	T	C	C	G	A	T	G	T	A	T	T	T	T	T	G	T	A	C	G	A	C	C	A	T	G	G	C	T	T	G	G	A	G	T	T	T	T	T	C
Mh56325_LIB11557	1	i		G	G	A	A	A	G	C	T	C	C	G	A	T	G	T	A	T	T	T	T	T	G	T	A	C	G	A	C	C	A	T	G	G	C	T	T	G	G	A	G	T	T	T	T	T	C
Mh56326_LIB11558	1	i		G	G	A	A	A	G	C	T	C	C	G	A	T	G	T	A	T	T	T	T	T	G	T	A	C	G	A	C	C	A	T	G	G	C	T	T	G	G	A	G	T	T	T	T	T	C
Mh56337_LIB11569	1	i		G	G	A	A	A	G	C	T	C	C	G	A	T	G	T	A	T	T	T	T	T	G	T	A	C	G	A	C	C	A	T	G	G	C	T	T	G	G	A	G	T	T	T	T	T	C
Mh56338_LIB11570	1	i		G	G	A	A	A	G	C	T	C	C	G	A	T	G	T	A	T	T	T	T	T	G	T	A	C	G	A	C	C	A	T	G	G	C	T	T	G	G	A	G	T	T	T	T	T	C
Mh56339_LIB11571	1	i		G	G	A	A	A	G	C	T	C	C	G	A	T	G	T	A	T	T	T	T	T	G	T	A	C	G	A	C	C	A	T	G	G	C	T	T	G	G	A	G	T	T	T	T	T	C
Mh56340_LIB11572	1	i		G	G	A	A	A	G	C	T	C	C	G	A	T	G	T	A	T	T	T	T	T	G	T	A	C	G	A	C	C	A	T	G	G	C	T	T	G	G	A	G	T	T	T	T	T	C
Mh56341_LIB11573	1	i		G	G	A	A	A	G	C	T	C	C	G	A	T	G	T	A	T	T	T	T	T	G	T	A	C	G	A	C	C	A	T	G	G	C	T	T	G	G	A	G	T	T	T	T	T	C
Mh56342_LIB11574	1	i		G	G	A	A	A	G	C	T	C	C	G	A	T	G	T	A	T	T	T	T	T	G	T	A	C	G	A	C	C	A	T	G	G	C	T	T	G	G	A	G	T	T	T	T	T	C
Mh56343_LIB11575	1	i		G	G	A	A	A	G	C	T	C	C	G	A	T	G	T	A	T	T	T	T	T	G	T	A	C	G	A	C	C	A	T	G	G	C	T	T	G	G	A	G	T	T	T	T	T	C
Mh56344_LIB11576	1	i		G	G	A	A	A	G	C	T	C	C	G	A	T	G	T	A	T	T	T	T	T	G	T	A	C	G	A	C	C	A	T	G	G	C	T	T	G	G	A	G	T	T	T	T	T	C
Mh56345_LIB11577	1	i		G	G	A	A	A	G	C	T	C	C	G	A	T	G	T	A	T	T	T	T	T	G	T	A	C	G	A	C	C	A	T	G	G	C	T	T	G	G	A	G	T	T	T	T	T	C
Mh56346_LIB11578	1	i		G	G	A	A	A	G	C	T	C	C	G	A	T	G	T	A	T	T	T	T	T	G	T	A	C	G	A	C	C	A	T	G	G	C	T	T	G	G	A	G	T	T	T	T	T	C
USDA-ARS-USMARC-183(g)	2	NT(i)		A	A	C	C	G	A	A	C	C	T	A	G	C	A	T	A	T	T	T	T	T	G	T	A	C	G	A	C	C	A	T	G	G	C	T	T	G	G	A	G	T	T	T	T	T	C
Variant allele(h)	NT	NT		G	G	A	A	A	G	C	T	T	C	G	A	T	G	A	C	A	C	C	A	C	A	G	G	T	T	G	A	T	T	C	T	A	T	G	C	A	A	C	A	G	C	G	C	A	T
(a)Location of nucleotide polymorphism alleles on reference strain M. haemolytica USDA-ARS-USMARC-183 genome [GenBank# CP004752].
(b)Isolate and library numbers. "Mh" referes to M. haemolytica. The numbers following "Mh" up to the underscore ("_") represent the isolate number. Numbers following "LIB" represent the DNA library number for the isolate.
(c)Assignment corresponds with the tree in Figure 1.
(d)Assignment corresponds with the network in Figure 2.
(e)Nucleotide allele call. Characters "A", "C", "G", "T", and "N" are used. The character "N" represents missing or ambiguous alleles.
(f)Placement in subtype not statistically supported by maximum-likelihood.
(g)Reference strain M. haemolytica USDA-ARS-USMARC-183.
(h)Alternate allele observed in M. haemolytica strains seqeunced in this study.
(i)Not Typed.
[truncated: 5,000 more columns]
