# Supplementary material for: Genomic signatures of Mannheimia haemolytica that associate with the lungs of cattle with respiratory disease, an integrative conjugative element, and antibiotic resistance genes
Source: BMC Genomics. 2016 Nov 29;17:982. doi: 10.1186/s12864-016-3316-8 (PMC5127058; doi:10.1186/s12864-016-3316-8)
Supplement: Additional file 6: — Table of nucleotide polymorphisms with both alleles observed in genotype 1 M. haemolytica isolates. The table shows informative and tagging polymorphisms for the subtypes of genotype 1. (XLSX 87 kb) [file 12864_2016_3316_MOESM6_ESM.xlsx]

## Sheet: Sheet1
Nucleotide polymorphisms with both alleles observed in genotype 1 M. haemolytica isolates.
Position	Clade 1 subtypes
	b	c	e	f	i
6601	C	C	C	C	Ta
7020	A	A or Gb	A	A	A
10884	G or T	G or T	T	T	T
10888	G or T	G or T	T	T	T
14176	C	C	C or T	C	C
25594	C or T	T	T	T	T
27105	C	C	C	C	A
33296	G	G	A or G	G	G
33847	T	T	A or T	T	T
34448	A	G	G	G	G
41862	G	G	G	A or G	G
43796	G	G	G or T	G	G
45949	G	A or G	G	G	G
50082	G	G	G	G	A or G
50454	G	G	G	G	A or G
54996	T	T	T	T	C
59993	G	G	A	G	G
60956	A	A	A	A or T	A
63064	A	A	A	A	A or T
71784	A or G	G	G	G	G
71939	A or T	A or T	A or T	A	A
72117	A or T	A or T	A or T	A or T	A or T
73706	G	A or G	G	G	G
74050	C	C	C	C or T	C
74579	G or T	G	G	G	G
74640	G	G	G	G	A
75910	G	G	G	G	A or G
78556	G	G	G	G	A or G
83427	G	G	G	A or G	G
85089	G	G	G	G	A or G
85646	C or T	T	T	T	T
91184	A or T	T	T	A or T	T
91189	A or G	A	A	A or G	A
98109	C	C	C or T	C	C
99648	T	T	C	T	C
100650	C	C	C	C or T	C
104217	C	C	C or T	C	C
117420	A or G	G	G	G	G
118694	A	A	A	A	G
120065	A or C	C	C	C	C
121298	A	A	A	A	T
127658	C	C or T	C	C	C
130856	C or T	C	C	C	C
130859	A or C	C	C	C	C
135723	C	C	C	C	C or T
140353	C	C or T	C	C	C
141247	C	C	C or T	C	C
142609	A	A	A	A	G
150325	T	A or T	T	A or T	T
150330	A	A or G	A	A or G	A
158052	C	C	C	C	C or T
162779	G	G	G	G or T	G
162780	A	A	A	A or C	A
164662	C	C or T	C	C	C
167668	C	C or T	C	C	C
177502	C	C or T	C	C	C
179977	G or T	T	T	T	T
182412	G	G	G	G	A
190895	C	C	C or T	C	C
191028	C	C	C	C or T	C
191815	T	T	C	T	C
200908	T	T	T	G or T	G or T
200920	C	C or T	C	C or T	C
205942	T	G or T	T	T	T
206683	A or C	A or C	A or C	A or C	A or C
218699	G	G	G	G	A
230880	A	A	A	A	C
241299	C or T	C	C	C	C
243197	C	C	C	C	C or T
248148	C	C or T	C	C	C
251204	C or T	C	C	C	C
252283	C	C	C	C	C or T
253069	T	T	T	T	G or T
255488	T	T	T	T	C or T
265424	G	A or G	G	G	G
268427	A	A or G	A or G	A or G	A or G
268428	T	A or T	A or T	A or T	A or T
268441	T	A or T	A or T	A or T	A or T
268445	A	A or G	A or G	A or G	A or G
268449	T	A or T	A or T	A or T	A or T
268452	A	A or G	A or G	A or G	A or G
268474	G	G or T	G or T	G or T	G or T
268475	A	A or T	A or T	A or T	A or T
268481	A	A or T	A or T	A or T	A or T
268482	A	A or T	A or T	A or T	A or T
268485	C	C or T	C or T	C or T	C or T
268489	T	C or T	C or T	C or T	C or T
268494	A	A or T	A or T	A or T	A or T
268508	A	A or T	A or T	A or T	A or T
273763	C or T	C	C	C	C
281994	C	C or T	C	C	C
286240	C	C or G	C	C	C
288379	G	G	G	G	A
290477	A	A or G	A	A	A
291133	T	T	T	T	C
293718	A	A	A or T	A	A or T
293723	G	G	A or G	G	A or G
304393	C	C	C	C or T	C
307676	C	C	C or T	C	C
308095	A or G	G	G	G	G
318472	C	C	C or T	C or T	C
318487	A	A	A	A or C	A
318489	A	A	A	A or G	A
318493	G	G	G	C or G	G
318494	G	G	G	A or G	G
318495	T	T	T	C or T	T
318502	C	C	C	C or T	C
318505	T	T	T	C or T	T
318508	T	T	T	G or T	T
318510	T	T	T	G or T	T
318513	G	G	G	G or T	G
318514	G	G	G	A or G	G
318517	A	A	A	A or C	A
318519	G	G	G	A or G	G
318520	C	C	C	C or T	C
318522	G	G	G	C or G	G
319521	T	T	C	T	C
325713	T	T	T	G	T
337532	T	T	C	T	C
339433	G	G	G	A or G	G
339434	C	C	C	A or C	C
341359	T	T	C or T	T	T
348217	A or G	A or G	G	A or G	A or G
351577	G	G	A or G	G	G
352301	T	T	T	T	C
354404	C	C	C or T	C	C
359865	C	C	C	C	C or T
360960	T	T	T	C or T	T
362084	C	C	C	C	A
365397	G	G	G	G	A
367900	T	T	T	T	C or T
368484	G	G	G	G	A or G
374414	A or G	G	G	G	G
387938	A	A	A or G	A	A
391639	A	A	A	A or G	A
392682	A or G	G	G	G	G
393269	C	C	C	C	C or T
397491	C	C or T	C	C	C
400818	C	C	C or T	C	C
401715	G	G	G	G	A or G
402781	T	T	T	G or T	G or T
402819	C or T	T	T	T	T
406314	A or G	G	G	G	G
407221	A or G	A	A	A	A
412772	G	G	G	G	A or G
413132	G	A or G	G	G	G
418885	G	G	G	G or T	G
425605	C	C	C or T	C	C
434060	A or G	G	G	G	G
439302	A or G	A	A	A	A
440484	A	A	A	A or T	A
440510	A or T	T	T	T	T
446148	C or G	C or G	C or G	C or G	C or G
446152	C or T	C or T	C or T	C or T	C or T
446624	T	T	T	C or T	T
446921	C	C	A or C	C	C
447983	C	C	C	C	C or T
448400	C	C	C	C or T	C
450467	C	C	C	C	C or T
464336	C	C	C	C	C or T
468092	C	C	C	C	C or T
470636	A or T	A	A	A	A
473785	G	G	G	A or G	G
474222	A or G	G	G	G	G
489858	T	A or T	T	T	T
490554	G	G	G	A or G	G
506706	G	G	G	A or G	G
508925	G	G	A or G	A or G	A or G
512430	C	C	C or T	C	C
514446	T	T	T	T	C or T
519363	C	C	C or T	C	C
519874	A	A	A or T	A or T	A or T
520476	G	G	A	G	A
529945	C	C	C or T	C	C
538448	C	C	C or T	C	C
540326	C	C	C or T	C	C
541559	C	C	A or C	C	C
549118	G	G	G	G	T
549119	T	G or T	G or T	G or T	T
551259	C	C	C	C or T	C
559380	A	A	A	A or G	A
565933	A	A or G	A	A	A
578385	T	T	T	T	C or T
578441	A	A	A or G	A	A
584191	T	T	C	T	T
597155	A or G	G	G	G	G
597157	A or C	C	C	C	C
597158	A or T	T	T	T	T
597161	A or C	C	C	C	C
597174	C or G	C	C	C or G	C or G
597176	A or G	A	A	A or G	A or G
597187	A or T	T	T	T	T
597188	C or T	T	T	T	T
597189	C or T	T	T	T	T
597197	A or C	C	C	C	C
597209	A or T	T	T	T	T
597239	C or T	C	C	C	C
597266	C or G	C	C	C	C
597272	A or C	A	A	A	A
597273	C or G	G	G	G	G
597275	A or G	G	G	G	G
597285	A or C	C	C	C	C
597287	C or T	T	T	T	T
597320	A or G	A	A	A	A
598359	C	C	C	A or C	C
598678	T	T	T	T	C
600975	A	A	A or T	A	A
601012	C	C	A or C	C	C
605000	C	C	C or T	C	C
607753	G	G	G	G	A or G
610184	C	C	C or T	C	C
615089	G	G	A or G	G	G
616786	C	C or T	C	C	C
618809	G	G	G	G	A
627530	A	A	T	A	A
627984	C	C	C	C	T
634469	C or T	C	C	C	C
650146	A	A or C	A	A	A
653851	G	G	G	G	A
655600	C or T	C	C	C or T	C or T
668869	A	A or G	G	A	G
669326	A	A	C	A	A
678525	C or T	C	C	C	C
680062	C	C	C	C or T	C
680644	G	G	G	A or G	G
690735	G	G	G	G	A or G
697756	T	T	C or T	T	T
702848	G	T	T	T	T
703099	C	A	A	A	A
705086	A or T	A	A	A	A
705096	G or T	G	G	G	G
705108	A	G	G	G	G
705114	G	A	A	A	A
705117	G	A	A	A	A
705150	C	T	T	T	T
705156	G	A	A	A	A
705159	G	T	T	T	T
705161	G	A	A	A	A
705162	C	G	G	G	G
705167	C	G	G	G	G
705179	A	G	G	G	G
705180	A	G	G	G	G
705183	A	G	G	G	G
705186	A	G	G	G	G
705192	C	T	T	T	T
705198	A	G	G	G	G
705200	A	C	C	C	C
705201	T	A	A	A	A
705206	T	C	C	C	C
705207	G	T	T	T	T
705215	A	T	T	T	T
705216	A	G	G	G	G
705222	A	C	C	C	C
705224	T	C	C	C	C
705225	T	C	C	C	C
705239	A	G	G	G	G
705240	T	C	C	C	C
705243	A	T	T	T	T
705246	T	C	C	C	C
705255	A	T	T	T	T
705258	C	G	G	G	G
705266	T	G	G	G	G
705267	A	G	G	G	G
705273	T	C	C	C	C
705276	G	T	T	T	T
705279	T	G	G	G	G
705282	A	G	G	G	G
705288	C	A	A	A	A
705297	A	G	G	G	G
705300	C	T	T	T	T
705302	G	A	A	A	A
705484	G	A	A	A	A
705543	T	C	C	C	C
705550	A or T	T	T	T	T
705637	C	T	T	T	T
705649	C	A	A	A	A
705667	T	C	C	C	C
705673	C	T	T	T	T
705676	A	G	G	G	G
705679	C	T	T	T	T
705688	A	T	T	T	T
705704	T	C	C	C	C
705712	C	T	T	T	T
705718	T	C	C	C	C
705730	A	G	G	G	G
705733	C	T	T	T	T
705739	C	T	T	T	T
705742	T	G	G	G	G
705748	C	A	A	A	A
705751	C	T	T	T	T
705763	T	C	C	C	C
705766	C	T	T	T	T
705784	T	G	G	G	G
705793	G	A	A	A	A
705808	T	C	C	C	C
705829	T	C	C	C	C
705847	T	C	C	C	C
705856	T	C	C	C	C
705881	G	A	A	A	A
705895	G	C	C	C	C
705901	T	C	C	C	C
705907	A	T	T	T	T
705913	C	G	G	G	G
705922	G	A	A	A	A
705925	T	C	C	C	C
705928	T	G	G	G	G
705934	A	G	G	G	G
705937	C	T	T	T	T
705940	C	A	A	A	A
705946	G	T	T	T	T
705949	T	G	G	G	G
705955	T	C	C	C	C
705961	G	T	T	T	T
705974	G	A	G	A	G
706351	G	A	A	A	A
706399	A	G	G	G	G
706405	C	T	T	T	T
706408	T	G	G	G	G
706453	G	A	A	A	A
706520	A or G	A	A	A	A
706526	A or C	C	C	C	C
706558	C or T	T	T	T	T
706600	C	T	T	T	T
706603	A	G	G	G	G
706609	G	C	C	C	C
709768	T	C	C	C	C
709786	T	C	C	C	C
709805	A	G	G	G	G
710263	C	T	T	T	T
710292	G	A	A	A	A
710455	C	T	T	T	T
710479	T	G	G	G	G
711395	C	T	T	T	T
711541	T	C	C	C	C
711601	G	T	T	T	T
711619	C	T	T	T	T
711622	T	C	C	C	C
711628	T	C	C	C	C
711655	C	T	T	T	T
711658	C	A	A	A	A
711664	T	A	A	A	A
711667	A	T	T	T	T
711670	A	C	C	C	C
711688	T	C	C	C	C
711700	C	T	T	T	T
711718	C	T	T	T	T
711736	A	G	G	G	G
711751	G	A	A	A	A
711765	C	G	G	G	G
711778	T	A	A	A	A
711781	G	A	A	A	A
711785	A	C	C	C	C
711925	T	C	C	C	C
711988	T	G	G	G	G
711991	T	A	A	A	A
711997	A	G	G	G	G
712003	A	G	G	G	G
713327	C	T	T	T	T
714031	A	A	A	A	T
714098	C	A	A	A	A
714104	T	A	A	A	A
714107	C	A	A	A	A
714110	C	T	T	T	T
714122	T	G	G	G	G
714125	A	G	G	G	G
714167	C	T	T	T	T
714173	C	T	T	T	T
714180	G	A	A	A	A
714197	T	C	C	C	C
714242	T	C	C	C	C
714245	T	C	C	C	C
714257	G	A	A	A	A
714260	T	C	C	C	C
714266	A	G	G	G	G
714338	T	C	C	C	C
714481	A	G	G	G	G
714491	C	T	T	T	T
714517	C	T	T	T	T
717521	G	A	A	A	A
720508	A or G	G	G	G	G
721767	A	A	A	A	A or G
722719	G	G	A or G	G	G
722961	T	C	C	C	C
723700	G	A	A	A	A
724812	T	C	C	C	C
725415	T	C	C	C	C
726049	G	G or T	G	G	G
727952	C	C	C or T	C	C
731051	T	T	A or T	T	T
732253	G	G	G or T	G	G
741278	T	T	C or T	T	T
748251	C	C	C	C or T	C
750142	G	G	A or G	G	G
754383	G or T	T	T	T	T
755043	C	C	C or T	C	C
765776	G	A or G	G	G	G
769790	A or C	C	C	C	C
776337	T	C or T	C or T	T	T
777178	T	C or T	T	T	C
781678	T	T	T	C or T	C or T
781689	T	T	T	C or T	C or T
781696	C	C	C	C or T	C or T
781711	G	G	G	A or G	A or G
781726	G or T	G	G	G	G
781885	A or C	A	A or C	A or C	A or C
791732	C	C or T	C	C	C
792221	G	G	A	G	G
793239	T	C or T	T	T	C
794380	A	A	A or C	A	A
794494	C	C	C	C or T	C
795043	C	C	C or T	C	C
800450	C	C	T	C	C
809955	C	C or G	C	C	C
812282	A	A	A	A or C	A
820959	G	G	A or G	G	G
822684	T	C or T	C	T	C
824398	G	G	G	G	A
825182	C	C or T	C	C	C
836690	G	G	G	G or T	G
837758	G	A or G	G	G	G
837835	C	C	C	C or T	C
845836	A	A	A	A	G
847220	C	C or T	C	C	C
853780	A or G	G	G	G	G
859980	C	C	C	C	C or T
861861	G	G	C or G	G	G
862464	C or T	C or T	C or T	C or T	C or T
870724	C	C	C	C or T	C
873902	T	T	C	T	C
874080	A or G	G	G	G	G
874573	A	A	A	A	A or G
875313	A	A	A	A	A or T
876258	C	C	T	C	C
880035	G	G	G	A or G	G
902277	G	G	A or G	G	G
906246	C	C	C or T	C	C
909482	C	C	C	C	C or T
915873	C	C	C or T	C	C
919524	G	G	A or G	G	G
921917	C	C or T	C	C	C
921984	G	G	G	A or G	G
923199	G	G	A or G	G	G
932489	A	A	A or G	A	A
936638	A or G	A	A	A	A
948801	C or T	C	C	C	C
960620	A	A or G	A	A	A
960871	C or T	C	C or T	C or T	C or T
963492	T	C or T	T	T	T
963624	A or T	A or T	A	A or T	A or T
964072	C	C	C	C or G	C
968660	C or T	C	C	C	C
971437	C	C or T	C	C	C
972613	A or T	T	T	T	T
975115	T	T	C or T	T	T
975790	T	T	T	T	C
975812	A	A	A	A	T
975821	G	G	G	G	A
975823	T	T	T	T	C
975844	C	C	C	C	T
975851	A	A	A	A	C
975853	C	C	C	C	T
975856	A	A	A	A	G
975858	G	G	G	G	C
975860	C	C	C	C	T
975866	C	C	C	C	T
975871	A	A	A	A	G
975878	A	A	A	A	T
975933	T	T	T	A or T	T
977250	A or G	G	G	G	G
977717	G	G	A or G	G	G
977723	T	T	A or T	T	T
978625	C	C	C	C	C or T
978848	A or G	A	A	A	A
978851	G or T	G	G	G	G
978861	A or C	C	C	C	C
981506	T	G or T	T	T	T
983654	C	C	C	C	T
983677	G	G	G	A or G	G
999674	A or G	A	A	A	A
999683	C or T	C	C	C	C
999704	C or G	C	C	C	C
999707	C or T	C	C	C	C
999722	C or T	T	T	T	T
999749	C or T	T	T	T	T
999758	A or G	A	A	A	A
999764	C or T	T	T	T	T
1000104	G or T	G or T	G or T	G or T	G or T
1000143	G	G	G	C or G	G
1000777	A	A	A	A or T	A
1000901	G	G	G	G	G or T
1000910	T	T	T	T	C or T
1022107	C	C	C	C or T	C
1030896	T	C or T	C	T	C
1034419	T	T	A or T	T	T
1040759	C	C or T	C	C	C
1045449	A	A	A	A or C	A
1047724	A or G	G	G	G	G
1048079	G	G	A or G	G	G
1049973	C	C or G	C	C	C
1051452	A	A	A or T	A or T	A or T
1052063	A or G	A	A	A	A or G
1055958	C or G	C	C	C	C
1059355	C	C	C	C or T	C
1066122	C	C	C	C or T	C
1076816	G or T	T	T	T	T
1078171	A or G	A or G	A	A or G	A or G
1084788	T	T	T	A or T	T
1084791	T	T	T	A or T	T
1085720	C	C	C	C	T
1089984	C or T	T	T	T	T
1089988	A or G	G	G	G	G
1090004	G or T	T	T	G or T	T
1093226	C	C	C	C	C or T
1104264	A	A	G	A	G
1107510	A or C	A	A	A	A
1108057	A	A	A or G	A	A
1108561	A	A or C	A	A	A
1108938	G or T	T	T	T	T
1109832	T	C or T	C	T	C
1115863	C	C	A or C	C	C
1116296	C	C	C	C	A
1117707	C	C	C or T	C	C
1123651	G	G	G	A or G	G
1129669	A	A	A	A	A or G
1133274	A or C	A or C	A or C	A or C	A or C
1136524	C	C	C	C	C or T
1136533	C	C	C	C	A or C
1136534	C	C	C	C	C or T
1136644	T	T	A or T	A or T	T
1137108	C	C	C	C	C or T
1137666	A or C	C	C	C	C
1140326	T	T	G or T	T	T
1140327	C	C	A or C	C	C
1141270	G or T	G	G	G	G
1144891	G	G	G	G	A or G
1145421	C	C	C	C	A or C
1145851	G	G	G	A or G	G
1145869	A	A	A	A or G	A
1145883	T	T	T	C or T	T
1146089	G	G	G	C or G	G
1146096	T	T	T	C or T	T
1146101	C	C	C	C or T	C
1146104	T	T	T	C or T	T
1146109	T	T	T	C or T	T
1146113	T	T	T	C or T	T
1146127	G	G	A or G	A or G	G
1146151	A	A	A or G	A	A
1155566	T	C or T	C	T	C
1157136	C	C	C	C or T	C
1163434	A	A	A	A or G	A
1163435	G	G	G	C or G	G
1163454	A or G	A	A	A	A
1165358	A	A	A or G	A	A
1172429	A or C	C	C	C	C
1176713	G	G	G	G or T	G
1177217	A	A	A or G	A	A
1179846	T	T	T	C or T	T
1181302	C or T	C	C	C	C
1181579	C	C	C	C	C or T
1184399	A	A	A	A or G	A
1184426	C	C	C	C	T
1184629	C	A	A	A	A
1188379	T	T	T	T	G or T
1192559	G	G	G	A or G	G
1194516	G	G	A or G	G	G
1195050	T	T	C or T	T	T
1200580	A or G	G	G	G	G
1217574	A	A	A	A	A or C
1220315	T	C or T	T	T	T
1227480	C	C	T	C	T
1235435	C	C	A	C	C
1235436	T	T	C	T	T
1238584	C	C or G	C	C	C or G
1276369	T	T	C or T	T	T
1277377	C	C	C	C	A or C
1288828	T	T	G	T	T
1292370	A	A	A or G	A	A
1305495	C	C	C	C	C or T
1306012	C	C	C or T	C	C
1325371	C	C	C or T	C	C
1335526	A or T	A	A	A	A
1335962	T	T	C or T	T	T
1335965	T	T	C or T	T	T
1337672	C	C	C	C or T	C
1338041	G	G	A or G	G	G
1352408	G	A or G	G	G	G
1352550	G	A or G	G	G	G
1354831	T	T	T	T	C or T
1354989	C	C	C or T	C	C
1366616	G	G	A or G	G	G
1372444	G	G	G or T	G	G
1380476	A or G	G	G	G	G
1380697	G	G	G or T	G or T	G
1380842	C	C	C or T	C	C
1385334	C	A or C	C	C	C
1389991	A or G	G	G	G	G
1393059	C or T	T	T	C or T	C or T
1395511	A	A	A or C	A	A
1396443	T	C or T	T	C or T	C or T
1396741	G	G	G	A or G	G
1431340	T	T	C or T	T	T
1431926	A	A	A	A or G	A
1431927	A	A	A	A or G	A
1431930	T	T	T	C or T	T
1431933	C	C	C	C or T	C
1431936	A	A	A	A or T	A
1431945	C	C	C	C or T	C
1431963	A	A	A	A or G	A
1431968	C	C	C	C or T	C
1432032	A	A	A	A or G	A
1432038	A	A	A	A or G	A
1432062	A	A	A	A or G	A
1442654	A	A	A or C	A	A or C
1442781	G or T	G or T	T	G or T	G or T
1442993	A or G	A or G	A or G	G	G
1442995	C or T	C or T	C or T	C	C
1442997	A or G	A or G	A or G	G	G
1443011	C or T	C or T	C or T	C	C
1443012	A or G	A or G	A or G	A	A
1443013	A or T	A or T	A or T	A	A
1443024	A or C	A or C	A or C	C	C
1443028	A or C	A or C	A or C	C	C
1443031	A or G	A or G	A or G	G	G
1443035	A or G	A or G	A or G	A	A
1443038	G or T	G or T	G or T	T	T
1443042	A or T	A or T	A or T	T	T
1443043	C or T	C or T	C or T	T	T
1443052	C or T	C or T	C or T	C	C
1443055	C or T	C or T	C or T	T	T
1443058	A or G	A or G	A or G	G	G
1443061	G or T	G or T	G or T	T	T
1443062	A or C	A or C	A or C	C	C
1443070	A or G	A or G	A or G	A	A
1443073	A or G	A or G	A or G	A	A
1443076	G or T	G or T	G or T	T	T
1443079	C or T	C or T	C or T	C	C
1443087	A or C	A or C	A or C	A	A
1443095	A or G	A or G	A or G	G	G
1443116	G or T	G or T	G or T	T	T
1443121	C or T	C or T	C or T	T	T
1443137	A or G	A or G	A or G	A	A
1443139	C or G	C or G	C or G	G	G
1443150	A or G	A or G	A or G	A	A
1443183	A or C	A or C	A or C	C	C
1443184	A or G	A or G	A or G	G	G
1443187	G or T	G or T	G or T	G	G
1443193	C or T	C or T	C or T	T	T
1443197	C or T	C or T	C or T	T	T
1443199	C or T	C or T	C or T	T	T
1443202	C or T	C or T	C or T	C	C
1443223	A or C	A or C	A or C	C	C
1443226	G or T	G or T	G or T	G	G
1443232	C or G	C or G	C or G	C	C
1443238	A or C	A or C	A or C	C	C
1443247	T	C or T	C or T	T	T
1443250	G	A or G	A or G	G	G
1443265	T	C or T	C or T	T	T
1443292	G	A or G	A or G	G	G
1443305	G	A or G	A or G	G	G
1443319	G	A or G	A or G	G	G
1443322	T	C or T	C or T	T	T
1443337	A	A or G	A or G	A	A
1443340	C	C or T	C or T	C	C
1443346	G	A or G	A or G	G	G
1443358	G	A or G	A or G	G	G
1443372	T	C or T	C or T	T	T
1443373	A	A or T	A or T	A	A
1443390	T	C or T	C or T	T	T
1443394	T	A or T	A or T	T	T
1443395	T	A or T	A or T	T	T
1443397	C	A or C	A or C	C	C
1443407	A	A or T	A or T	A	A
1443747	A or G	A or G	A	A	G
1443776	A	A or C	A	A	C
1444000	C	C or G	C or G	C	C or G
1444026	C	C	A or C	C	C
1447233	T	T	A or T	T	T
1447281	A	A	A or G	A	A
1447284	A	A	A or G	A	A
1459392	A or C	C	C	C	C
1463097	A or G	G	G	G	G
1487900	C	C	C	C	C or T
1490576	G	A or Gc	G	G	G
1493561	A	A	A	A or C	A
1493564	G	G	G	A or G	G
1493565	G	G	G	G or T	G
1495010	A	A	A	A or G	A
1497921	G	G	G	G	A
1498071	A	A	A	A or T	A
1507005	T	C or T	T	C or T	T
1507121	C or G	G	G	G	G
1507122	A or T	A	A	A	A
1515888	T	T	T	T	C
1523386	T	T	C or T	T	T
1528185	T	T	T	C or T	T
1536757	T	T	T	A or T	T
1536763	T	T	T	C or T	T
1536905	T	T	T	A or T	T
1542712	G	G	A or G	G	G
1549128	G	G	C	G	C
1549408	G	G	A or G	G	G
1552841	G	G	A or G	G	G
1554078	G	G	G or T	G	G
1554576	A	A	A	C or Ad	A
1557201	T	T	A or T	T	T
1559575	C	C	C	C	C or T
1568042	C	C	C or T	C	C
1568050	A	A	A or T	A	A
1568057	C	C	C or T	C	C
1568058	C	C	A or C	C	C
1568062	T	T	C or T	T	T
1568088	T	T	G or T	T	T
1568095	T	T	C or T	T	T
1568096	G	G	A or G	G	G
1568104	G	G	C or G	G	G
1568118	C	C	C or G	C	C
1568122	T	T	G or T	T	T
1568125	C	C	C or T	C	C
1568126	T	T	G or T	T	T
1568143	A	A	A or G	A	A
1568169	G	G	A or G	G	G
1568173	A	A	A or G	A	A
1568176	G	G	A or G	G	G
1568194	T	T	C or T	T	T
1568203	G	G	A or G	G	G
1568206	A	A	A or C	A	A
1568212	C	C	C or T	C	C
1568217	C	C	C or T	C	C
1568237	C	C	C or T	C	C
1568245	G	G	A or G	G	G
1568249	G	G	A or G	G	G
1568251	C	C	C or G	C	C
1568260	G	G	A or G	G	G
1568266	C	C	C or T	C	C
1568269	C	C	C or T	C	C
1568278	T	T	C or T	T	T
1568281	G	G	A	G	G
1568284	A	A	G	A	A
1568290	C	C	T	C	C
1568293	A	A	G	A	A
1568299	G	G	A or G	G	G
1568302	G	G	A or G	G	G
1568305	T	T	C	T	T
1568308	T	T	C	T	T
1568311	T	T	G	T	T
1568317	T	T	C or T	T	T
1568326	G	G	C or G	G	G
1568332	T	T	C	T	T
1568335	G	G	A	G	G
1568380	C	C	T	C	C
1568386	T	T	C	T	T
1568389	C	C	G	C	C
1568398	C	C	C or T	C	C
1568404	G	G	G or T	G	G
1568419	C	C	A or C	C	C
1568421	C	C	C or T	C	C
1568422	T	T	A or T	T	T
1568425	T	T	C or T	T	T
1568431	A	A	A or C	A	A
1568455	T	T	C or T	T	T
1568460	A	A	A or G	A	A
1568527	C	C	C or G	C	C
1569217	C	C	T	C	C
1612439	G	G	A or G	G	G
1612441	T	T	C or T	T	T
1612456	C	C	C or T	C	C
1612501	C	C	C or T	C	C
1612633	C	C or T	C or T	C	C
1612642	C	A or C	A or C	C	C
1612988	T	T	T	C or T	T
1613020	T	C or T	T	T	T
1613021	A	A or C	A	A	A
1615016	T	T	T	G or T	G or T
1615369	G or T	T	T	G or T	T
1615842	A	A or T	A or T	A	A
1615851	C	C or G	C or G	C	C
1615874	C	A or C	A or C	C	C
1615887	G	A or G	A or G	G	G
1615893	G	A or G	A or G	G	G
1615895	G	G or T	G or T	G	G
1615902	T	C or T	C or T	T	T
1615907	G	G or T	G or T	G	G
1617105	A	A	A	A or T	A
1617361	C	C	C	C or T	C or T
1617742	T	T	C or T	T	T
1617769	A	A	A or T	A	A
1625819	G or T	G	G	G	G
1628846	A or G	G	G	G	G
1631204	C	C	T	C	T
1633337	C or T	C	C	C	C
1635325	A	A	A	T	A
1635534	T	T	T	G or T	T
1650575	A	A	A	A	A or G
1660952	A	A	A	A or C	A
1665728	A	A	T	A	T
1666614	C	C or T	C	C	C
1670977	A	A	A	A	T
1678792	T	T	T	T	A
1686968	C	C	C	C	C or T
1694776	A or G	G	G	G	G
1696647	A	A	A	A	G
1698401	A	A	G	A	G
1698565	G or T	G	G	G or T	G or T
1704421	G	G	A	G	G
1704511	A or G	G	G	G	G
1705625	T	A or T	T	T	T
1712848	G	A or G	G	G	G
1721675	T	T	G or T	T	T
1721835	C	C	C or T	C	C
1723845	A	A or C	A	A	A
1732898	C	C	A or C	C	C
1734421	A	A	A	A	C
1737327	A or C	A	A	A	A
1756114	G	G	G	A or G	G
1756232	G or T	T	G or T	G or T	G or T
1756238	C or T	C or T	C or T	C or T	C or T
1791727	A or G	G	G	G	G
1804945	T	C or T	T	T	T
1805479	G	G	T	G	G
1809986	A	A	A	A	A or G
1814504	G	G	G	A or G	G
1815821	A or C	A	A	A	A
1821163	T	T	T	G or T	T
1823455	T	T	T	T	G
1824773	T	T	T	C	T
1824823	G	G	G	G	A or G
1825644	C	C	C or T	C	C
1837397	A	A	G	A	G
1842259	C	C	C	T	C
1844456	G	A or G	G	G	G
1848246	G	G	G	A or G	G
1850758	A	A	A	A	G
1851132	T	T	T	T	C
1851855	A	A	A	A	G
1852949	G	G	G	G	A
1853110	A	A	A	A	G
1853770	T	T	T	T	C
1853819	A	A	G	A	G
1854212	G	G	G	G	A
1854300	C	C	C	C	T
1855240	A	A	A	A	G
1856512	G	G	G	G	A
1856535	A	A	A	A	G
1856577	A	A	A	A	G
1856792	G	G	G	G	A
1856954	A	A	C	A	A
1857554	A	A	A	A	T
1857559	C	C	C	C	A
1857802	G	G	G	G	C
1857942	T	T	T	T	C
1857954	G	G	G	G	C
1857969	G	G	G	G	A
1857984	G	G	G	G	A
1858020	C	C	C	C	A
1858044	G	G	G	A or G	A
1858053	G	G	G	C or G	C
1858138	C	C	C	C or T	T
1858173	T	T	T	C or T	C
1858179	T	T	T	G or T	G
1858230	G	G	G	G	A
1858254	G	G	G	G	A
1858269	G	G	G	G	T
1858278	G	G	G	G	A
1858293	C	C	C	C	A
1858296	C	C	C	C	G
1858305	G	G	G	G	A
1858329	C	C	C	C	T
1858365	T	T	T	T	C
1858401	G	G	G	G	A
1858404	G	G	G	G	A
1858431	A or G	A	A	A	A
1858441	C	C	C	C	A
1858447	C	C	C	C	T
1858529	G	G	G	G or T	T
1858547	T	T	T	T	A
1858559	G	G	G	G	A
1858574	G	G	G	G	A
1858601	C	C	C	C	G
1858604	T	T	T	T	C
1858610	A	A	A	A	G
1858613	A	A	A	A	G
1858622	C	C	C	C	T
1858626	C	C	C	C	T
1858712	C	C	C	C	T
1858730	T	T	T	T	C
1858739	A	A	A	A	G
1858751	G	G	G	G	A
1858820	C	C	C	C	T
1858862	A	A	A	A	G
1858874	T	T	T	T	C
1858877	T	T	T	T	C
1858883	G	G	G	G	A
1858928	A	A	A	A	G
1858946	A	A	A	A	G
1858952	T	T	T	T	C
1858958	T	T	T	T	C
1858961	A	A	A	A	G
1858965	G	G	G	G	A
1858967	C	C	C	C	T
1858994	A	A	A	A	G
1859021	A	A	A	A	G
1859075	A	A	A	A	G
1859135	C	C	C	C	T
1859139	C	C	C	C	A
1859141	C	C	C	C	T
1859150	A	A	A	A	G
1859153	G	G	G	G	A
1859162	A	A	A	A	G
1859171	G	G	G	G	A
1859225	A or G	G	G	G	G
1859258	T	T	T	T	C
1859278	G	G	G	G	A
1859283	C	C	C	C	T
1859285	T	T	T	T	G
1859303	T	T	T	T	A
1859306	T	T	T	T	C
1859309	T	T	T	T	A
1859310	G	G	G	G	A
1859325	G	G	G	G	A
1859360	G	G	G	G	T
1859414	A	A	A	A	G
1859420	A	A	A	A	G
1859435	C	C	C	C	T
1859477	C	C	C	C	T
1859489	G	G	A	G	G
1859504	T	T	G	T	T
1859507	G	G	A	G	G
1859549	G	G	G	G	A
1859612	T	T	T	T	C
1859658	T	T	T	T	C
1859687	T	T	T	T	A
1859705	A	A	A	A	G
1859723	G	G	G	G	A
1859724	T	T	T	T	C
1859753	C	C	C	C	T
1859756	T	T	T	T	C
1859769	T	T	T	T	C
1859831	G	G	G	G	A
1859846	A	A	A	A	G
1859849	A	A	A	A	G
1859861	C	C	C	C	T
1859894	G	G	G	G	A
1859895	T	T	T	T	C
1859939	C	C	C	C	T
1859948	G	G	G	G	C
1859957	G	G	G	G	A
1859993	A	A	A	A	G
1859999	G	G	G	G	T
1860014	C	C	C	C	T
1860092	T	T	T	T	C
1860095	G	G	G	G	T
1860098	T	T	T	T	C
1860116	T	T	T	T	C
1860119	C	C	C	C	T
1860127	A	A	A	A	G
1860158	A	A	A	A	G
1860185	C	C	C	C	T
1860218	T	T	T	T	C
1860230	A	A	A	A	G
1860257	C	C	C	C	G
1860260	G	G	G	G	A
1860266	A	A	A	A	G
1860269	A	A	A	A	G
1860272	A	A	A	A	T
1860273	A	A	A	A	C
1860275	A	A	A	A	T
1860284	A	A	A	A	G
1860300	T	T	T	T	C
1860311	G	G	G	G	A
1860326	A	A	A	A	G
1860398	G	G	G	G	A
1860413	T	T	T	T	C
1860416	T	T	T	T	C
1860438	A	A	A	A	C
1860446	G	G	G	G	A
1860461	C	C	C	C	G
1860473	A	A	A	A	G
1860488	T	T	T	T	C
1860506	A	A	A	A	G
1860524	C	C	C	C	T
1860557	A	A	A	A	G
1860572	A	A	A	A	C
1860671	T	T	T	T	C
1860713	T	T	T	T	C
1860722	A	A	A	A	G
1860753	C	C	C	C	T
1860755	G	G	G	G	A
1860800	G	G	G	G	A
1860830	T	T	T	T	C
1860834	T	T	T	T	C
1860851	A	A	A	A	G
1860863	A	A	A	A	G
1860866	G	G	G	G	A
1860878	C	C	C	C	A
1860896	T	T	T	T	G
1860897	A	A	A	A	C
1860902	T	T	T	T	C
1860905	C	C	C	C	T
1860914	C	C	C	C	T
1860929	C	C	C	C	A
1860947	C	C	C	C	T
1860968	T	T	T	T	C
1860987	C	C	C	C	T
1861164	A	A	A	A	C
1861170	G	G	G	G	T
1861190	G	G	G	G	A
1861197	C	C	C	C	T
1861223	G	G	G	G	A
1861231	C	C	C	C	T
1861282	C	C	C	C	T
1861318	T	T	T	T	A
1861322	G	G	G	G	A
1861333	G	G	G	G	A
1861345	G	G	G	G	A
1861357	T	T	T	T	C
1861358	A	A	A	A	C
1861360	T	T	T	T	C
1861363	T	T	T	T	C
1861364	A	A	A	A	T
1861366	G	G	G	G	A
1861372	C	C	C	C	T
1861375	C	C	C	C	T
1861378	A	A	A	A	C
1861381	A	A	A	A	G
1861384	C	C	C	C	T
1861396	T	T	T	T	C
1861397	A	A	A	A	G
1861400	T	T	T	T	A
1861405	C	C	C	C	T
1861411	A	A	A	A	C
1861414	T	T	T	T	C
1861418	C	C	C	C	G
1861423	G	G	G	G	A
1861432	T	T	T	T	C
1861435	C	C	C	C	T
1861442	A	A	A	A	C
1861445	A	A	A	A	C
1861450	C	C	C	C	T
1861453	G	G	G	G	T
1861454	A	A	A	A	C
1861458	C	C	C	C	T
1861459	A	A	A	A	T
1862270	G	G	G or T	G	G
1862513	T	T	A	T	T
1862514	C	C	A	C	C
1862515	G	G	A	G	G
1862518	T	T	C	T	T
1862524	C	C	G	C	C
1862525	G	G	T	G	G
1862531	C	C	A	C	C
1862540	A	A	G	A	A
1862542	T	T	G	T	T
1862555	G	G	A	G	G
1862556	A	A	G	A	A
1862566	G	G	A	G	G
1862567	C	C	A	C	C
1862575	C	C	T	C	C
1862578	C	C	T	C	C
1862581	A	A	G	A	A
1862585	C	C	T	C	C
1862590	A	A	G	A	A
1862592	A	A	C	A	A
1862609	G	G	C	G	G
1862611	A	A	G	A	A
1862638	T	T	C	T	T
1862659	C	C	T	C	C
1862660	C	C	A	C	C
1862662	T	T	C	T	T
1862667	A	A	C	A	A
1862674	T	T	G	T	T
1862677	C	C	A	C	C
1862682	G	G	A	G	G
1862686	C	C	T	C	C
1862692	T	T	C	T	T
1862695	G	G	A	G	G
1862706	C	C	A	C	C
1862708	T	T	G	T	T
1862715	G	G	A	G	G
1862716	A	A	G	A	A
1862719	A	A	G	A	A
1862722	C	C	T	C	C
1862728	A	A	G	A	A
1862734	G	G	A	G	G
1862737	G	G	A	G	G
1862746	T	T	C	T	T
1862749	G	G	T	G	G
1862750	C	C	T	C	C
1862785	C	C	T	C	C
1862791	G	G	A	G	G
1862818	A	A	G	A	A
1862824	C	C	T	C	C
1862825	G	G	A	G	G
1862828	G	G	T	G	G
1862833	T	T	A	T	T
1862843	G	G	A	G	G
1862845	G	G	T	G	G
1862848	C	C	T	C	C
1862849	A	A	G	A	A
1862872	A	A	G	A	A
1862884	C	C	T	C	C
1862956	C	C	C	C	G
1863074	G	G	G	G	A
1863087	A	A	A	A	G
1863106	A	A	A	A	C
1863166	T	T	T	T	C
1863169	C	C	C	C	T
1863175	A	A	A	A	G
1863209	A	A	A	A	G
1863223	A	A	A	A	G
1863241	G	G	G	G	A
1863246	A	A	A	A	T
1863247	A	A	A	A	G
1863254	G	G	G	G	A
1863256	A	A	A	A	T
1863292	T	T	T	T	C
1863320	T	T	T	T	C
1863330	T	T	T	T	A
1863342	G	G	G	G	A
1863366	G	G	G	G	T
1863405	C	C	C	C	A
1863412	G	G	G	G	A
1863416	T	T	T	T	G
1863433	G	G	G	G	A
1863439	C	C	C	C	A
1863473	G	G	G	G	A
1863511	T	T	T	T	C
1863550	G	G	G	G	A
1863580	G	G	A	G	G
1863616	G	G	T	G	G
1863622	C	C	T	C	C
1863668	A	A	C	A	A
1863676	T	T	G	T	T
1863679	T	T	G	T	T
1863685	T	T	C	T	T
1863691	T	T	C	T	T
1863763	A	A	A	A	G
1863766	T	T	T	T	A
1863790	A	A	A	A	T
1863823	C	C	C	C	T
1863831	G	G	G	G	A
1863834	G	G	G	G	T
1863840	C	C	C	C	T
1863841	G	G	G	G	A
1863856	C	C	C	C	T
1863857	G	G	G	G	A
1863877	A	A	A	A	G
1863893	G	G	G	G	A
1863894	T	T	T	T	C
1863916	T	T	T	T	C
1863919	T	T	T	T	C
1863923	A	A	A	A	G
1864173	C	C	C	C	A
1864204	C	C	C	C	T
1864252	C	C	C	C	A
1864292	A	A	A	A	G
1864294	T	T	T	T	G
1864351	C	C	C	C	T
1864417	C	C	C	C	A
1864452	A	A	A	A	C
1864453	G	G	G	G	A
1864642	T	T	T	T	G
1864656	T	T	T	T	G
1864692	G	G	G	G	A
1864773	G	G	G	G	A
1864872	C	C	C	C	T
1864875	A	A	A	A	G
1864878	A	A	A	A	T
1864887	G	G	G	G	A
1864896	T	T	T	T	C
1864902	A	A	A	A	G
1864914	A	A	A	A	T
1864916	G	G	G	G	T
1864920	G	G	G	G	A
1864923	C	C	C	C	T
1864947	C	C	C	C	T
1864953	A	A	A	A	C
1864959	C	C	C	C	A
1864962	G	G	G	G	C
1864974	G	G	G	G	A
1864992	C	C	C	C	T
1865013	C	C	C	C	T
1865040	A	A	A	A	G
1865479	A	A	A	A	T
1865610	A	A	A	A	G
1865618	G	G	G	G	A
1865685	G	G	G	G	A
1865801	A	A	A	A	G
1865913	G	G	G	G	A
1865916	A	A	A	A	G
1865928	A	A	A	A	T
1865931	A	A	A	A	C
1866210	G	G	G	G	T
1866300	G	G	G	G	A
1866885	A	A	A	A	G
1868209	G	G	A or G	G	G
1868232	G	G	A or G	G	G
1868239	G	G	A or G	G	G
1868416	G	C or G	G	G	G
1868913	T	T	C or T	T	T
1869585	G	G	G	A	G
1871510	C	C	C	C	C or T
1873581	A or G	G	G	G	G
1877575	C	C	C	C or T	C
1880340	A or C	C	C	C	C
1882506	C	C	T	C	C
1888868	G	G	G	A or G	G
1899161	G	G	G	A or Gd	G
1901878	G	G	A or G	G	G
1902876	G	G	A	G	G
1905375	G	G	G	G	A
1912470	A	A	A	A	A or T
1913592	G	G	G	A or G	G
1921144	G	G	A or G	G	G
1923683	C	C	C or T	C	C
1928263	G	G	A or G	G	G
1928501	A	A	A or G	A	A
1935004	G	G	G	A or G	G
1937272	G	A or G	G	G	G
1937416	G	A or Gc	G	G	G
1939043	G	G	A or G	G	G
1940541	C	C	C	C or T	C
1942453	A	A or T	A	A	A
1942464	A	A	A	A	G
1943715	C	C	C or T	C	C
1944737	C or T	C	C	C	C
1945120	C or T	T	T	T	T
1946217	T	T	T	C or T	T
1946219	G	G	G	C or G	G
1946220	C	C	C	C or T	C
1946226	A	A	A	A or T	A
1946238	C	C	C	C or G	C
1946241	C	C	C	C or T	C
1947091	G	G	G	A or G	G
1948307	G	G	A or G	G	G
1948383	T	T	T	C or T	T
1948454	G	G	G	G	A
1955833	T	T	T	C or T	T
1955839	G	G	G	A or G	G
1959885	G	G	G	A or G	G
1974638	G	G	A or G	G	G
1986539	A or G	G	G	G	G
1987700	G	G	A or G	G	G
1988040	A or G	A	A	A	A
1988049	G or T	T	T	T	T
1988055	C or T	T	T	T	T
1988068	G or T	G	G	G	G
1988260	T	T	T	C or T	T
1989451	G	G	G	G	A or G
1997285	C	C	C	C	C or T
2003020	G	G	G	G	A or G
2010347	G	G	A or G	G	G
2016875	C or T	T	T	T	T
2017727	C	C	C	C or T	C
2019185	G	G	A or G	G	G
2019214	G	G	G	G or T	G
2021915	A	G	G	G	G
2029104	G	G	G	A or G	G
2031217	A	A	G	A	G
2036902	C	C	C or T	C	C
2044114	G	A or G	G	G	G
2045866	C	C	A	C	C
2048596	G	G	G	A or G	G
2058522	T	T	T	T	C or T
2060901	C	C	C	C	C or T
2062020	G	G	A or G	G	G
2063729	T	T	C	T	C
2067352	A	A	A	A or C	A
2069965	T	T	T	C or T	T
2071291	C	C or T	C	C	C
2071856	G	G	G	G or T	G
2072139	C or T	C	C	C	C
2078313	C	C or T	C	C	C
2081017	C	C	A	C	A
2090023	C	C	C or T	C	C
2091471	C	C	C or T	C or T	C
2092427	G	G	G	A	G
2096385	C	C or T	C	C	C
2106891	C	C	C	A or C	C
2145540	C	C	C	A or Cd	C
2151034	T	C	C	C	C
2151122	G	G	G	A or G	G
2151251	G	A or G	G	G	G
2153363	T	T	C or T	T	T
2172475	G	G	T	G	G
2173189	G	G	G	A or G	G
2173514	A	A	C	A	C
2176508	A	A	A	A or C	A
2193200	G	A or G	G	G	G
2195956	T	T	T	T	C
2211873	G	G	A or G	G	G
2218450	C or T	T	T	T	T
2218458	A or G	A	A	A	A
2224662	C	C	C or T	C	C
2227661	G	G	G	G	A or G
2228644	C	C	C or T	C	C
2230132	G	G	A or G	G	G
2233057	G	G	A or G	G	G
2233935	C	C	C	C	C or T
2243498	G	G	G	A or G	G
2249719	C	C	T	C	C
2260108	A or G	G	G	G	G
2261424	G	G	G	A or G	G
2264277	C or T	T	T	T	T
2279753	G	G	A or G	G	G
2281768	G	G	G	G	A or G
2291584	C	C or T	C	C	C
2291609	C	C	C	C	A or C
2292846	G	G	A or G	G	G
2306571	T	T	G	T	G
2311402	T	T	T	A or T	T
2311891	G	G	G	G	A or G
2317025	T	C	C	C	C
2326128	T	T	T	T	C or T
2340962	A or G	G	G	G	G
2343906	C	C	C	C or T	C
2345732	A or C	A	A	A	A
2354724	G	G	A or G	G	G
2360164	T	T	T	A or T	T
2369968	C	C	C or T	C	C
2375357	A	A	A or G	A	A
2376968	T	T	C or T	T	T
2379085	C	C	T	T	C
2379105	G	G	A	A	G
2379113	A	A	G	G	A
2379116	C	C	G	G	C
2379123	G	G	A	A	G
2379138	T	T	A	A	T
2379144	C	C	T	T	C
2379148	T	T	C	C	T
2379168	T	T	C	C	T
2379174	A	A	G	G	A
2379177	G	G	T	T	G
2379180	T	T	C	C	T
2379192	T	T	C	C	T
2379225	A	A	G	G	A
2380766	G	G	A	A	G
2380772	G	G	T	T	G
2380792	T	T	A	A	T
2380826	C	C	T	T	C
2380834	T	T	C	C	T
2380847	A	A	G	G	A
2380848	G	G	C	C	G
2380851	T	T	A	A	T
2380855	G	G	T	T	G
2380871	C	C	T	T	C
2380873	A	A	C	C	A
2380898	A	A	G	G	A
2380922	A	A	G	G	A
2380925	A	A	G	G	A
2380937	G	G	A	A	G
2380941	A	A	G	G	A
2380948	G	G	T	T	G
2380953	C	C	A	A	C
2380971	T	T	C	C	T
2380997	T	T	A	A	T
2381015	A	A	T	T	A
2381018	A	A	G	G	A
2381030	A	A	G	G	A
2381051	T	T	C	C	T
2381060	C	C	T	T	C
2381129	T	T	C	C	T
2381198	G	G	C	C	G
2381199	A	A	G	G	A
2381375	A	A	G	G	A
2381396	C	C	A	A	C
2381420	C	C	A	A	C
2381464	T	T	G	G	T
2381513	A	A	G	G	A
2381516	C	C	T	T	C
2381518	A	A	G	G	A
2381651	C	C	T	T	C
2381672	A	A	T	T	A
2381674	G	G	A	A	G
2381678	C	C	G	G	C
2381679	C	C	T	T	C
2381684	C	C	T	T	C
2381705	A	A	C	C	A
2381711	C	C	T	T	C
2381723	G	G	A	A	G
2381726	C	C	T	T	C
2381745	G	G	C	C	G
2381746	A	A	T	T	A
2381757	T	T	G	G	T
2381767	C	C	A	A	C
2381772	A	A	G	G	A
2381783	C	C	T	T	C
2381810	A	A	G	G	A
2381820	C	C	T	T	C
2381823	T	T	C	C	T
2381825	C	C	A	A	C
2381827	C	C	T	T	C
2381838	T	T	G	G	T
2381874	A	A	G	G	A
2381876	T	T	C	C	T
2381879	A	A	C	C	A
2381903	A	A	G	G	A
2381905	G	G	A	A	G
2381914	A	A	G	G	A
2383026	C	C	T	T	C
2383074	T	T	C	C	T
2383076	A	A	G	G	A
2383077	T	T	C	C	T
2383083	C	C	T	T	C
2383104	G	G	A	A	G
2383128	C	C	G	G	C
2383140	C	C	T	T	C
2383154	A	A	G	G	A
2383161	A	A	G	G	A
2383185	G	G	A	A	G
2383188	G	G	A	A	G
2383233	G	G	A	A	G
2383264	C	C	A	A	C
2383296	A	A	G	G	A
2383372	A	A	C	C	A
2383380	G	G	T	T	G
2383383	A	A	G	G	A
2383440	C	C	A	A	C
2383458	C	C	A	A	C
2383737	C	C	T	T	C
2383739	C	C	A	A	C
2383745	G	G	A	A	G
2383752	A	A	G	G	A
2383769	A	A	G	G	A
2383798	C	C	T	T	C
2383803	G	G	C	C	G
2383818	G	G	A	A	G
2383825	C	C	A	A	C
2383827	G	G	A	A	G
2383843	A	A	G	G	A
2383898	T	T	G	G	T
2383905	G	G	A	A	G
2383906	A	A	G	G	A
2383919	G	G	A	A	G
2383920	T	T	C	C	T
2383926	A	A	C	C	A
2383929	G	G	T	T	G
2383936	A	A	G	G	A
2383942	C	C	T	T	C
2383951	A	A	G	G	A
2383994	G	G	C	C	G
2384005	A	A	G	G	A
2384011	C	C	T	T	C
2384025	C	C	T	T	C
2384029	C	C	T	T	C
2384031	G	G	A	A	G
2384032	T	T	C	C	T
2384033	C	C	T	T	C
2384041	T	T	C	C	T
2384047	C	C	T	T	C
2384050	A	A	G	G	A
2384053	T	T	C	C	T
2384055	T	T	G	G	T
2384057	G	G	T	T	G
2384068	G	G	T	T	G
2384088	C	C	C or T	T	C
2384098	G	G	T	T	G
2384108	T	T	C	C	T
2384113	T	T	C	C	T
2384119	T	T	C	C	T
2384134	A	A	G	G	A
2384140	A	A	G	G	A
2384143	C	C	G	G	C
2384146	C	C	A	A	C
2384149	T	T	C	C	T
2384167	C	C	G	G	C
2384187	C	C	A	A	C
2384212	T	T	C	C	T
2384271	A	A	G	G	A
2384275	A	A	G	G	A
2384288	T	T	C	C	T
2384290	C	C	G	G	C
2384293	A	A	G	G	A
2384323	G	G	A	A	G
2384324	C	C	G	G	C
2384326	A	A	G	G	A
2384338	C	C	T	T	C
2384341	T	T	C	C	T
2384350	A	A	G	G	A
2384357	G	G	T	T	G
2384362	C	C	T	T	C
2384364	T	T	C	C	T
2384373	C	C	G	G	C
2384400	A	A	G	G	A
2384406	A	A	G	G	A
2384409	C	C	T	T	C
2384423	T	T	C	C	T
2384433	G	G	A	A	G
2384454	G	G	A	A	G
2384474	A	A	G	G	A
2384481	C	C	G	G	C
2384493	G	G	T	T	G
2384514	G	G	A	A	G
2384523	G	G	A	A	G
2384535	C	C	A	A	C
2384550	G	G	C	C	G
2384562	A	A	C	C	A
2384568	T	T	C	C	T
2384574	T	T	C	C	T
2384583	T	T	C	C	T
2384589	G	G	T	T	G
2384616	C	C	T	T	C
2384646	C	C	T	T	C
2384694	T	T	C	C	T
2384697	A	A	G	G	G
2384733	A	A	C	C	A
2384763	T	T	C	C	T
2384766	A	A	G	G	A
2384784	C	C	A	A	C
2384793	T	T	C	C	T
2384877	G	G	A	A	G
2384922	G	G	A	A	G
2385003	T	T	C	C	T
2385036	A	A	G	G	A
2385060	A	A	G	G	A
2385064	C	C	T	T	C
2385072	A	A	T	T	A
2385078	A	A	G	G	A
2385099	T	T	C	C	T
2385105	C	C	T	T	C
2385165	T	T	A	A	T
2385264	A	A	G	G	A
2385279	T	T	C	C	T
2385288	G	G	A	A	G
2385312	G	G	A	A	G
2385330	A	A	G	G	A
2385342	C	C	G	G	C
2385345	A	A	G	G	A
2385372	C	C	T	T	C
2385375	T	T	C	C	T
2385387	C	C	A	A	C
2385411	G	G	A	A	G
2385417	G	G	A	A	G
2385444	A	A	G	G	A
2385462	G	G	A	A	G
2385552	G	G	A	A	G
2385576	C	C	T	T	C
2385585	A	A	G	G	A
2385624	A	A	C	C	A
2385636	A	A	T	T	A
2385666	G	G	A	A	G
2385673	T	T	G	G	T
2385704	G	G	A	A	G
2385720	G	G	A	A	G
2385750	A	A	G	G	A
2385771	T	T	C	C	T
2385822	G	G	A	A	G
2385828	A	A	G	G	A
2385834	A	A	G	G	A
2385840	A	A	G	G	A
2385842	C	C	C	C or T	C
2385843	C	C	T	T	C
2385852	C	C	T	T	C
2385939	T	T	C	C	T
2386023	T	T	C	C	T
2386032	T	T	C	C	T
2386041	C	C	A	A	C
2386092	T	T	C	C	T
2386104	T	T	C	C	T
2386152	A	A	G	G	A
2386167	C	C	T	T	C
2386203	G	G	A	A	G
2386236	C	C	T	T	C
2386239	C	C	T	T	C
2386245	G	G	A	A	G
2386251	G	G	A	A	G
2386254	T	T	C	C	T
2386263	C	C	T	T	C
2386278	G	G	A	A	G
2386293	G	G	A	A	G
2386296	A	A	G	G	A
2386299	A	A	G	G	A
2386311	C	C	G	G	C
2386326	A	A	G	G	A
2386335	C	C	T	T	C
2386395	C	C	T	T	C
2386398	A	A	G	G	A
2386401	G	G	A	A	G
2386413	C	C	T	T	C
2386422	G	G	C	C	G
2386437	T	T	C	C	T
2386440	C	C	T	T	C
2386464	G	G	A	A	G
2386467	G	G	A	A	G
2386530	A	A	G	G	A
2386542	G	G	A	A	G
2386551	T	T	C	C	T
2386602	A	A	G	G	A
2386608	G	G	A	A	G
2386623	C	C	T	T	C
2386647	T	T	C	C	T
2386653	T	T	C	C	T
2386656	T	T	C	C	T
2386864	G	G	T	T	G
2387354	A	A	G	G	A
2387379	T	T	C	C	T
2387426	T	T	C	C	T
2387436	C	C	A	A	C
2387448	G	G	A	A	G
2387457	C	C	G	G	C
2387491	C	C	T	T	C
2387577	A	A	G	G	A
2387607	T	T	A	A	T
2387631	G	G	T	T	G
2387643	C	C	T	T	C
2387668	C	C	T	T	C
2387794	A	A	G	G	A
2388042	C	C or T	C	C	C
2392259	G	G	A	G	G
2400169	T	T	C	T	T
2402053	A	A	A	A	G
2410928	C	A or C	C	C	C
2412435	A	A or G	G	A	G
2412721	G	G	G	A or G	G
2416707	C	C	C	A or C	C
2417962	T	T	G or T	T	G or T
2417964	T	T	A or T	T	A or T
2417977	G	G	G	A or G	A or G
2418012	T	G or T	G or T	G or T	T
2436992	A	A	G	A	A
2437828	G	G	A	G	G
2438216	T	T	T	T	G
2438358	A	A	A or T	A	A
2438897	A or C	A	A	A	A
2438900	A or C	C	C	C	C
2438901	A or T	T	T	A or T	T
2445235	A or T	T	T	T	T
2445293	C or G	G	G	C or G	C or G
2445294	A	A	A	A or T	A
2446164	A	A	A	A	A or G
2450747	G	G	G	A or G	G
2474097	G	G	G or T	G	G
2474104	C	C	C or T	C	C
2474108	C	C	C or T	C	C
2474113	G	G	A or G	G	G
2474137	A	A	A or G	A	A
2479613	G	G	A or G	G	G
2481235	C	C	C	A or C	C
2482640	G	G	G	G	A
2482997	G	A or G	G	G	G
2483565	G	G	A or G	G	G
2487165	G	G	G	A or G	G
2494733	C	C	C or T	C	C
2495828	T	T	G or T	T	T
2496196	C	C	C	C	T
2501955	A or C	C	C	C	C
2511433	A	A	A or G	A	A
2511958	G	G	G	G	A or G
2512080	A or G	G	G	G	G
2512479	G	G	A or G	G	G
2528462	G	G	G	G	A or G
2543734	C	C	C	C	C or T
2543766	A	A	A	A	A or C
2545965	C	C or T	C	C	C
2547805	G	G	T	G	G
2548783	A	A	A	A	G
2552587	T	T	T	T	C or T
2554003	G	G	A or G	G	G
2560730	C or T	C	C	C or T	C
2561182	A or G	G	G	A or G	G
2566906	C	C	C or T	C	C
2572976	A or G	G	G	G	G
2578180	T	T	T	A or T	A or T
2578402	A or T	A or T	A or T	A or T	A or T
2578417	G or T	G or T	T	G or T	T
2578441	A	A	A	A or C	A
2579032	G or T	G or T	G or T	G or T	G or T
2579532	T	T	T	T	C or T
2579874	A or G	A or G	A	A or G	A or G
2579875	A or T	A or T	A	A or T	A or T
2579972	C	C	A or C	C	C
2580924	A or C	A or C	A or C	A or C	A or C
2580925	A or T	A or T	A or T	A or T	A or T
2585503	T	T	C or T	T	T
2586590	T	T	C or T	T	T
2586865	G	A or G	G	G	G
2596726	T	C or T	T	T	T
2597763	G	G	G	G	A
2600302	C	A or C	C	C	C
2600472	G	G	A or G	G	G
2602417	T	T	T	A or T	A or T
2604645	A	A	A	A	G
2605166	G	G	A or G	G	G
2605650	G	G	A or G	G	G
2607400	A	A	A or T	A	A
2610196	G	G	G	G	A or G
2612280	G	G	A	G	G
2626625	G	G	G	G	A or G
2628445	G	C or G	G	C or G	G
2629285	C or T	C or T	C or T	C or T	C or T
2632347	A	A	T	A	A
2633984	A	A or T	A	A	A
2635166	T	T	T	G or T	T
2635189	G	G	G	A or G	G
2635195	G	G	G	A or G	G
2635196	T	T	T	C or T	T
2635202	A	A	A	A or G	A
2635203	C	C	C	C or T	C
2635206	T	T	T	C or T	T
2635213	A	A	A	A or T	A
2635215	G	G	G	A or G	G
2635224	T	T	T	C or T	T
2635227	A	A	A	A or C	A
2638519	C	C	C	C	C or T
2640927	C	C	A or C	C	C
2642681	C	C or T	C	C	C
2643332	G	G	A or G	G	G
2646579	T	T	C or T	T	T
2647016	A	A or C	A	A	A
2654761	G	G	G	G	A or G
2656819	G	G	G	G	A or G
aYellow cell indicates subtype tagging SNP allele.
bEither A or G allele observed for individual strains.
cAllele only observed in one or more of the following strains that do not place within the subtype with strong maximum-likelihood support: 1329, 1517, 1535, 1567, 1637.
dAllele only observed in strain 1583 which did not place within the subtype with strong Maximum-Likelihood support.
