# Supplementary material for: Genomic signatures of Mannheimia haemolytica that associate with the lungs of cattle with respiratory disease, an integrative conjugative element, and antibiotic resistance genes
Source: BMC Genomics. 2016 Nov 29;17:982. doi: 10.1186/s12864-016-3316-8 (PMC5127058; doi:10.1186/s12864-016-3316-8)
Supplement: Additional file 7: — Table of nucleotide polymorphism allele locations and genotypes used to score genotype 2 M. haemolytica isolates (first table). Due to the size of the dataset, this is the first of two tables that contain the genotypes (Additional files 7 and 8). The table contains the locations and allele scores for 16,246 of 24,475 nucleotide polymorphisms used to type genotype 2 M. haemolytica and construct the network of Fig. 3. Each polymorphism was unambiguously scored in 90% or more of the isolates. (ZIP 3413 kb) [file 12864_2016_3316_MOESM7_ESM.zip]

Archive with 3 entries (2 files):
- Additional File 7.csv
- __MACOSX/
- __MACOSX/._Additional File 7.csv
