# Supplementary material for: Genomic signatures of Mannheimia haemolytica that associate with the lungs of cattle with respiratory disease, an integrative conjugative element, and antibiotic resistance genes
Source: BMC Genomics. 2016 Nov 29;17:982. doi: 10.1186/s12864-016-3316-8 (PMC5127058; doi:10.1186/s12864-016-3316-8)
Supplement: Additional file 8: — Table of nucleotide polymorphism allele locations and genotypes used to score genotype 2 M. haemolytica isolates (second table). Due to the size of the dataset, this is the second of two tables that contain the genotypes (Additional files 8 and 9). The table contains the locations and allele scores for 8229 of 24,475 nucleotide polymorphisms used to type genotype 2 M. haemolytica and construct the network of Fig. 3. Each polymorphism was unambiguously scored in 90% or more of the isolates. (CSV 9995 kb) [file 12864_2016_3316_MOESM8_ESM.csv]

Nucleotide polymorphism allele locations and genotypes used to score genotype 2 M. haemolytica isolates (second of two tables (Additional files 7 and 8)).
			Position(a)	1791767	1791770	1791773	1791782	1791788	1791800	1791806	1791809	1791841	1791860	1791862	1791866	1791872	1791875	1791881	1791884	1791889	1791890	1791896	1791899	1791905	1791908	1791916	1791932	1791935	1791938	1791943	1791947	1791965	1791968	1791970	1791971	1791992	1791995	1792010	1792019	1792025	1792046	1792055	1792073	1792076	1792082	1792085	1792100	1792103	1792106
Isolates and Library(b)	Genotype(c)	Subtype(d)
Mh1332_LIB5276	2	b recombinant type 2		A(e)	G	A	A	A	A	T	T	A	C	A	C	A	G	A	C	A	A	G	T	A	A	G	A	A	T	G	T	A	G	T	A	T	T	A	A	A	A	C	A	A	A	C	T	T	C
Mh56467_LIB11594	2	b recombinant type 2		A	G	A	A	A	A	T	T	A	C	A	C	A	G	A	C	A	A	G	T	A	A	G	A	A	T	G	T	A	G	T	A	T	T	A	A	A	A	C	A	A	A	C	T	T	C
Mh56470_LIB11595	2	b recombinant type 2		A	G	A	A	A	A	T	T	A	C	A	C	A	G	A	C	A	A	G	T	A	A	G	A	A	T	G	T	A	G	T	A	T	T	A	A	A	A	C	A	A	A	C	T	T	C
Mh1268_LIB1676	2	b		A	G	A	A	A	A	T	T	A	C	A	C	A	G	A	C	A	A	G	T	A	A	G	A	A	T	G	T	A	G	T	A	T	T	A	A	A	A	C	A	A	A	C	T	T	C
Mh1272_LIB3541	2	b		A	G	A	A	A	A	T	T	A	C	A	C	A	G	A	C	A	A	G	T	A	A	G	A	A	T	G	T	A	G	T	A	N	N	N	A	A	A	C	A	A	A	C	T	T	C
Mh1273_LIB3361	2	b		A	G	A	A	A	A	T	T	A	C	A	C	A	G	A	C	A	A	G	T	A	A	G	A	A	T	G	T	A	G	T	A	T	T	A	A	A	A	C	A	A	A	C	T	T	C
Mh1275_LIB1677	2	b		G	A	G	G	G	T	A	N	G	N	N	N	N	N	N	N	N	N	N	N	N	N	N	N	N	N	N	N	N	N	N	N	N	N	N	N	N	N	N	N	N	N	N	N	N	N
Mh1276_LIB3363	2	b		A	G	A	A	A	A	T	T	A	C	A	C	A	G	A	C	A	A	G	T	A	A	G	A	A	T	G	T	A	G	T	A	T	T	A	A	A	A	C	A	A	A	C	T	T	C
Mh1281_LIB12653	2	b		A	G	A	A	A	A	T	T	A	C	A	C	A	G	A	C	A	A	G	T	A	A	G	A	A	T	G	T	A	G	T	A	T	T	A	A	A	A	C	A	A	A	C	T	T	C
Mh1284_LIB3367	2	b		A	G	A	A	A	A	T	T	A	C	A	C	A	G	A	C	A	A	G	T	A	A	G	A	A	T	G	T	A	G	T	A	T	T	A	A	A	A	C	A	A	A	C	T	T	C
Mh1286_LIB1722	2	b		A	G	A	A	A	A	T	T	A	C	A	C	A	G	A	C	A	A	G	T	A	A	G	A	A	T	G	T	A	G	T	A	T	T	A	A	A	A	C	A	A	A	C	T	T	C
Mh1287_LIB3219	2	b		A	G	A	A	A	A	T	T	A	N	N	N	N	N	N	N	N	N	N	N	N	N	N	N	N	N	N	N	N	N	N	N	T	T	A	A	A	A	C	A	A	A	C	T	T	C
Mh1290_LIB5273	2	b		N	N	N	N	N	N	N	N	A	C	A	C	A	G	A	C	A	A	G	T	A	A	G	A	A	T	G	T	A	G	T	A	T	T	A	A	A	A	C	A	A	A	C	T	T	C
Mh1293_LIB3222	2	b		A	G	A	A	A	A	T	T	A	C	A	C	A	G	A	C	A	A	G	T	A	A	G	A	A	T	G	T	A	G	T	A	T	T	A	A	A	A	C	A	A	A	C	T	T	C
Mh1294_LIB3223	2	b		N	N	N	N	N	N	N	N	A	C	A	C	A	G	A	C	A	A	G	T	A	A	G	A	A	T	G	T	A	G	T	A	T	T	A	A	A	A	C	A	A	A	C	T	T	C
Mh1297_LIB3372	2	b		A	G	A	A	A	A	T	T	A	C	A	C	A	G	A	C	A	A	G	T	A	A	G	A	A	T	G	T	A	G	T	A	T	T	A	A	A	A	C	A	A	A	C	T	T	C
Mh1299_LIB3224	2	b		A	G	A	A	A	N	N	N	A	C	A	C	A	G	A	C	A	A	G	T	A	A	G	A	A	T	G	T	A	G	T	A	T	T	A	A	A	N	N	A	A	A	C	T	T	C
Mh1309_LIB3376	2	b		A	G	A	A	A	A	T	T	A	C	A	C	A	G	A	C	A	A	G	T	A	A	G	A	A	T	G	T	A	G	T	A	T	T	A	A	A	A	C	A	A	A	C	T	T	C
Mh1311_LIB3377	2	b		A	G	A	A	A	A	T	T	A	C	A	C	A	G	A	C	A	A	G	T	A	A	G	A	A	T	G	T	A	G	T	A	T	T	A	A	A	A	C	A	A	A	C	T	T	C
Mh1315_LIB3379	2	b		A	G	A	A	A	A	T	T	A	C	A	C	A	G	A	C	A	A	G	T	A	A	G	A	A	T	G	T	A	G	T	A	T	T	A	A	A	A	C	A	A	A	C	T	T	C
Mh1317_LIB3227	2	b		A	G	A	A	A	A	T	T	A	C	A	C	A	G	A	C	A	A	G	T	A	A	G	A	A	T	G	T	A	G	T	A	T	T	A	A	A	A	C	A	A	A	C	T	T	C
Mh1319_LIB3380	2	b		A	G	A	A	A	A	T	T	A	C	A	C	A	G	A	C	A	A	G	T	A	A	G	A	A	T	G	T	A	G	T	A	T	T	A	A	A	A	C	A	A	A	C	T	T	C
Mh1320_LIB1679	2	b		A	G	A	A	A	A	T	T	A	C	A	C	A	G	A	C	A	A	G	T	A	A	G	A	A	T	G	T	A	G	T	A	T	T	A	A	A	A	C	A	A	A	C	T	T	C
Mh1331_LIB1680	2	b		A	G	A	A	A	A	T	T	A	C	A	C	A	G	A	C	A	A	G	T	A	A	G	A	A	T	G	T	A	G	T	A	T	T	A	A	A	A	C	A	A	A	C	T	T	C
Mh1333_LIB4013	2	b		A	G	A	A	A	A	T	T	A	C	A	C	A	G	A	C	A	A	G	T	A	A	G	A	A	T	G	T	A	G	T	A	T	T	A	A	A	A	C	A	A	A	C	T	T	C
Mh1339_LIB5277	2	b		A	G	A	A	A	A	T	T	A	C	A	C	A	G	A	C	A	A	G	T	A	A	G	A	A	T	G	T	A	G	T	A	T	T	A	A	A	A	C	A	A	A	C	T	T	C
Mh1340_LIB4141	2	b		A	G	A	A	A	A	T	T	A	C	A	C	A	G	A	C	A	A	G	T	A	A	G	A	A	T	G	T	A	G	T	A	T	T	A	A	A	A	C	A	A	A	C	T	T	C
Mh1340_LIB4805	2	b		A	G	A	A	A	A	T	T	A	C	A	C	A	G	A	C	A	A	G	T	A	A	G	A	A	T	G	T	A	G	T	A	N	N	N	N	N	A	C	A	A	A	C	T	T	C
Mh1341_LIB1681	2	b		A	G	A	A	A	A	T	T	A	C	A	C	A	G	A	C	A	A	G	T	A	A	G	A	A	T	G	T	A	G	T	A	T	T	A	A	A	A	C	A	A	A	C	T	T	C
Mh1342_LIB4806	2	b		A	G	A	A	A	A	T	T	A	C	A	C	A	G	A	C	A	A	G	T	A	A	G	A	A	T	G	T	A	G	T	A	T	T	A	A	A	A	C	A	A	A	C	T	T	C
Mh1343_LIB5278	2	b		A	G	A	A	A	A	T	T	A	C	A	C	A	G	A	C	A	A	G	T	A	A	G	A	A	T	G	T	A	G	T	A	T	T	A	A	A	A	C	A	A	A	C	T	T	C
Mh1348_LIB4809	2	b		A	G	A	A	A	A	T	T	A	C	A	C	A	G	A	C	A	A	G	T	A	A	G	A	A	T	G	T	A	G	T	A	T	T	A	A	A	A	C	A	A	A	C	T	T	C
Mh1350_LIB3543	2	b		A	G	A	A	A	A	T	T	A	C	A	C	A	G	A	C	A	A	G	T	A	A	G	A	A	T	G	T	A	G	T	A	T	T	A	A	A	A	C	A	A	A	C	T	T	C
Mh1351_LIB11521	2	b		A	G	A	A	A	A	T	T	A	C	A	C	A	G	A	C	A	A	G	T	A	A	G	A	A	T	G	T	A	G	T	A	T	T	A	A	A	A	C	A	A	A	C	T	T	C
Mh1352_LIB1621	2	b		A	G	A	A	A	A	T	T	A	C	A	C	A	G	A	C	A	A	G	T	A	A	G	A	A	T	G	T	A	G	T	A	T	T	A	A	A	A	C	A	A	A	C	T	T	C
Mh1353_LIB4811	2	b		A	G	A	A	A	A	T	T	A	C	A	C	A	G	A	C	A	A	G	T	A	A	G	A	A	T	G	T	A	G	T	A	T	T	A	A	A	A	C	A	A	A	C	T	T	C
Mh1364_LIB4819	2	b		A	G	A	A	A	A	T	T	A	C	A	C	A	G	A	C	A	A	G	T	A	A	G	A	A	T	G	T	A	G	T	A	T	T	A	A	A	A	C	A	A	A	C	T	T	C
Mh1366_LIB3232	2	b		A	G	A	A	A	A	T	T	A	C	A	C	A	G	A	C	A	A	G	T	A	A	G	A	A	T	G	T	A	G	T	A	T	T	A	A	A	A	C	A	A	A	C	T	T	C
Mh1368_LIB5281	2	b		A	G	A	A	A	A	T	T	A	C	A	C	A	G	A	C	A	A	G	T	A	A	G	A	A	T	G	T	A	G	T	A	T	T	A	A	A	A	C	A	A	A	C	T	T	C
Mh1373_LIB4822	2	b		A	G	A	A	A	A	T	T	A	C	A	C	A	G	A	C	A	A	G	T	A	A	G	A	A	T	G	T	A	G	T	A	T	T	A	A	A	A	C	A	A	A	C	T	T	C
Mh1378_LIB3234	2	b		A	G	A	A	A	A	T	T	A	C	A	C	A	G	A	C	A	A	G	T	A	A	G	A	A	T	G	T	A	G	T	A	T	T	A	A	A	A	C	A	A	A	C	T	T	C
Mh1379_LIB4825	2	b		A	G	A	A	A	A	T	T	A	C	A	C	A	G	A	C	A	A	G	T	A	A	G	A	A	T	G	T	A	G	T	A	T	T	A	A	A	A	C	A	A	A	C	N	N	N
Mh1380_LIB4826	2	b		A	G	A	A	A	A	T	T	A	C	A	C	A	G	A	C	A	A	G	T	A	A	G	A	A	T	G	T	A	G	T	A	T	T	A	A	A	A	C	A	A	A	C	T	T	C
Mh1381_LIB1683	2	b		A	G	A	A	A	A	T	T	A	C	A	C	A	G	A	C	A	A	G	T	A	A	G	A	A	T	G	T	A	G	T	A	T	T	A	A	A	A	C	A	A	A	C	T	T	C
Mh1382_LIB4827	2	b		A	G	A	A	A	A	T	T	A	C	A	C	A	G	A	C	A	A	G	T	A	A	G	A	A	T	G	T	A	G	T	A	T	T	A	A	A	A	C	A	A	A	C	T	T	C
Mh1384_LIB3235	2	b		A	G	A	A	A	N	N	N	A	C	A	C	A	G	A	C	A	A	G	T	A	A	G	A	A	T	G	T	A	G	T	A	T	T	A	A	A	A	C	A	A	A	C	T	T	C
Mh1385_LIB4828	2	b		A	G	A	A	A	A	T	T	A	C	A	C	A	G	A	C	A	A	G	T	A	A	G	A	A	T	G	T	A	G	T	A	T	T	A	A	A	A	C	A	A	A	C	T	T	C
Mh1386_LIB5283	2	b		A	G	A	A	A	N	N	N	A	C	A	C	A	G	A	C	A	A	G	T	A	A	G	A	A	T	G	T	A	G	T	A	T	T	A	A	A	A	C	A	A	A	C	T	T	C
Mh1387_LIB4829	2	b		A	G	A	A	A	A	T	T	A	C	A	C	A	G	A	C	A	A	G	T	A	A	G	A	A	T	G	T	A	G	T	A	T	T	A	A	A	A	C	A	A	A	C	T	T	C
Mh1389_LIB5284	2	b		A	G	A	A	A	A	T	T	A	C	A	C	A	G	A	C	A	A	G	T	A	A	G	A	A	T	G	T	A	G	T	A	T	T	A	A	A	A	C	A	A	A	C	T	T	C
Mh1390_LIB3236	2	b		A	G	A	A	A	A	T	T	A	C	A	C	A	G	A	C	A	A	G	T	A	A	G	A	A	T	G	T	A	G	T	A	T	T	A	A	A	A	C	A	A	A	C	T	T	C
Mh1391_LIB4830	2	b		A	G	A	A	A	A	T	T	A	C	A	C	A	G	A	C	A	A	G	T	A	A	G	A	A	T	G	T	A	G	T	A	T	T	A	A	A	A	C	A	A	A	C	T	T	C
Mh1393_LIB5285	2	b		A	G	A	A	A	A	T	T	A	C	A	C	A	G	A	C	A	A	G	T	A	A	G	A	A	T	G	T	A	G	T	A	T	T	A	A	A	A	C	A	A	A	C	T	T	C
Mh1396_LIB1622	2	b		N	N	N	N	N	A	T	T	A	C	A	C	A	G	A	C	A	A	G	T	A	A	G	A	A	T	G	T	A	G	T	A	T	T	A	A	A	A	C	A	A	A	C	T	T	C
Mh1398_LIB4833	2	b		A	G	A	A	A	A	T	T	A	C	A	C	A	G	A	C	A	A	G	T	A	A	G	A	A	T	G	T	A	G	T	A	T	T	A	A	A	A	C	A	A	A	C	T	T	C
Mh1401_LIB3239	2	b		A	G	A	A	A	A	T	T	A	C	A	C	A	G	A	C	A	A	G	T	A	A	G	A	A	T	G	T	A	G	T	A	T	T	A	A	A	A	C	A	A	A	C	T	T	C
Mh1405_LIB4837	2	b		A	G	A	A	A	A	T	T	A	C	A	C	A	G	A	C	A	A	G	T	A	A	G	A	A	T	G	T	A	G	T	A	T	T	A	A	A	A	C	A	A	A	C	T	T	C
Mh1406_LIB4838	2	b		A	G	A	A	A	A	T	T	A	C	A	C	A	G	A	C	A	A	G	T	A	A	G	A	A	T	G	T	A	G	T	A	T	T	A	A	A	A	C	A	A	A	C	T	T	C
Mh1408_LIB1685	2	b		A	G	A	A	A	A	T	T	A	C	A	C	A	G	A	C	A	A	G	T	A	A	G	A	A	T	G	T	A	G	T	A	T	T	A	A	A	A	C	A	A	A	C	T	T	C
Mh1409_LIB4839	2	b		A	G	A	A	A	A	T	T	A	C	A	C	A	G	A	C	A	A	G	T	A	A	G	A	A	T	G	T	A	G	T	A	T	T	A	A	A	A	C	A	A	A	C	T	T	C
Mh1411_LIB1686	2	b		A	G	A	A	A	A	T	T	A	C	A	C	A	G	A	C	A	A	G	T	A	A	G	A	A	T	G	T	A	G	T	A	T	T	A	A	A	A	C	A	A	A	C	T	T	C
Mh1412_LIB3241	2	b		A	G	A	A	A	A	T	T	A	C	A	C	A	G	A	C	A	A	G	T	A	A	G	A	A	T	G	T	A	G	T	A	T	T	A	A	A	A	C	A	A	A	C	T	T	C
Mh1413_LIB4840	2	b		A	G	A	A	A	A	T	T	A	C	A	C	A	G	A	C	A	A	G	T	A	A	G	A	A	T	G	T	A	G	T	A	T	T	A	A	A	A	C	A	A	A	C	T	T	C
Mh1415_LIB1623	2	b		A	G	A	A	A	A	T	T	A	C	A	C	A	G	A	C	A	A	G	T	A	A	G	A	A	T	G	T	A	G	T	A	T	T	A	A	A	A	C	A	A	A	C	T	T	C
Mh1419_LIB1687	2	b		A	G	A	A	A	A	T	T	A	C	A	C	A	G	A	C	A	A	G	T	A	A	G	A	A	T	G	T	A	G	T	A	T	T	A	A	A	A	C	A	A	A	C	T	T	C
Mh1421_LIB5292	2	b		A	G	A	A	A	A	T	T	A	C	A	C	A	G	A	C	A	A	G	T	A	A	G	A	A	T	G	T	A	G	T	A	T	T	A	A	A	A	C	A	A	A	C	T	T	C
Mh1423_LIB5294	2	b		A	G	A	A	A	A	T	T	A	C	A	C	A	G	A	C	A	A	G	T	A	A	G	A	A	T	G	T	A	G	T	A	T	T	A	A	A	A	C	A	A	A	C	T	T	C
Mh1428_LIB3245	2	b		A	G	A	A	A	A	T	T	A	C	A	C	A	G	A	C	A	A	G	T	A	A	G	A	A	T	G	T	A	G	T	A	T	T	A	A	A	A	C	A	A	A	C	T	T	C
Mh1429_LIB5297	2	b		A	G	A	A	A	A	T	T	A	C	A	C	A	G	A	C	A	A	G	T	A	A	G	A	A	T	G	T	A	G	T	A	T	T	A	A	A	A	C	A	A	A	C	T	T	C
Mh1447_LIB5298	2	b		A	G	A	A	A	A	T	T	A	C	A	C	A	G	A	C	A	A	G	T	A	A	G	A	A	T	G	T	A	G	T	A	T	T	A	A	A	A	C	A	A	A	C	T	T	C
Mh1450_LIB3889	2	b		A	G	A	A	A	A	T	T	A	C	A	C	A	G	A	C	A	A	G	T	A	A	G	A	A	T	G	T	A	G	T	A	T	T	A	A	A	A	C	A	A	A	C	T	T	C
Mh1456_LIB3893	2	b		A	G	A	A	A	A	T	T	A	C	A	C	A	G	A	C	A	A	G	T	A	A	G	A	A	T	G	T	A	G	T	A	T	T	A	A	A	A	C	A	A	A	C	T	T	C
Mh1458_LIB1625	2	b		A	G	A	A	A	A	T	T	A	C	A	C	A	G	A	C	A	A	G	T	A	A	G	A	A	T	G	T	A	G	T	A	T	T	A	A	A	A	C	A	A	A	C	T	T	C
Mh1459_LIB1688	2	b		A	G	A	A	A	A	T	T	A	C	A	C	A	G	A	C	A	A	G	T	A	A	G	A	A	T	G	T	A	G	T	A	T	T	A	A	A	A	C	A	A	A	C	T	T	C
Mh1461_LIB11522	2	b		A	G	A	A	A	A	T	N	N	C	A	C	A	G	A	C	A	A	G	T	A	A	G	A	A	T	G	T	A	G	T	A	T	T	A	A	A	A	C	A	A	A	C	T	T	C
Mh1465_LIB1689	2	b		A	G	A	A	A	A	T	T	A	C	A	C	A	G	A	C	A	A	G	T	A	A	G	A	A	T	G	T	A	G	T	A	T	T	A	A	A	A	C	A	A	A	C	T	T	C
Mh1466_LIB5299	2	b		A	G	A	A	A	A	T	T	A	C	A	C	A	G	A	C	A	A	G	T	A	A	G	A	A	T	G	T	A	G	T	A	T	T	A	A	A	A	C	A	A	A	C	T	T	C
Mh1468_LIB5300	2	b		A	G	A	A	A	A	T	T	A	C	A	C	A	G	A	C	A	A	G	T	A	A	G	A	A	T	G	T	A	G	T	A	T	T	A	A	A	A	C	A	A	A	C	T	T	C
Mh1470_LIB5301	2	b		N	N	N	N	N	N	N	N	A	N	N	N	N	N	N	N	N	N	N	N	N	N	G	A	A	T	G	T	A	G	T	A	T	T	A	A	A	A	C	A	A	A	C	T	T	C
Mh1471_LIB5302	2	b		A	G	A	A	A	A	T	T	A	C	A	C	A	G	A	C	A	A	G	T	A	A	G	A	A	T	G	T	A	G	T	A	T	T	A	A	A	A	C	A	A	A	C	T	T	C
Mh1473_LIB3251	2	b		A	G	A	A	A	A	T	T	A	C	A	C	A	G	A	C	A	A	G	T	A	A	G	A	A	T	G	T	A	G	T	A	T	T	A	A	A	A	C	A	A	A	C	T	T	C
Mh1476_LIB5305	2	b		A	G	A	A	A	A	T	T	A	C	A	C	A	G	A	C	A	A	G	T	A	A	G	A	A	T	G	T	A	G	T	A	T	T	A	A	A	A	C	A	A	A	C	T	T	C
Mh1477_LIB5306	2	b		A	G	A	A	A	A	T	T	A	C	A	C	A	G	A	C	A	A	G	T	A	A	G	A	A	T	G	T	A	G	T	A	T	T	A	A	A	A	C	A	A	A	C	T	T	C
Mh1478_LIB3253	2	b		A	G	A	A	A	A	T	T	A	C	A	C	A	G	A	C	A	A	G	T	A	A	G	A	A	T	G	T	A	G	T	A	T	T	A	A	A	A	C	A	A	A	C	T	T	C
Mh1483_LIB5309	2	b		A	G	A	A	A	A	T	T	A	C	A	C	A	G	A	C	A	A	G	T	A	A	G	A	A	T	G	T	A	G	T	A	T	T	A	A	A	A	C	A	A	A	C	T	T	C
Mh1484_LIB1627	2	b		A	G	A	A	A	A	T	T	A	C	A	C	A	G	A	C	A	A	G	T	A	A	G	A	A	T	G	T	A	G	T	A	T	T	A	A	A	A	C	A	A	A	C	T	T	C
Mh1485_LIB3308	2	b		A	G	A	A	A	A	T	T	A	N	N	N	N	N	N	N	N	N	N	N	N	N	N	N	N	N	N	N	A	G	T	A	T	T	A	A	A	A	C	A	A	A	C	T	T	C
Mh1486_LIB3254	2	b		A	G	A	A	A	A	T	T	A	C	A	C	A	G	A	C	A	A	G	T	A	A	G	A	A	T	G	T	A	G	T	A	T	T	A	A	A	A	C	A	A	A	C	T	T	C
Mh1487_LIB3255	2	b		A	G	A	A	A	A	T	T	N	N	N	N	N	N	N	N	N	N	N	N	N	N	N	N	N	N	G	T	A	G	T	A	T	T	A	A	A	A	C	A	A	A	C	T	T	C
Mh1489_LIB5311	2	b		G	A	G	G	G	T	A	C	G	T	G	T	C	A	G	A	G	G	A	G	G	G	A	N	N	N	N	N	N	N	N	N	N	N	N	N	N	N	N	N	N	N	N	N	N	N
Mh1491_LIB3257	2	b		A	G	A	A	A	A	T	T	A	C	A	C	A	G	A	C	A	A	G	T	A	A	G	A	A	T	G	T	A	G	T	A	T	T	A	A	A	A	C	A	A	A	C	T	T	C
Mh1492_LIB3470	2	b		A	G	A	A	A	A	T	T	A	C	A	C	A	G	A	C	A	A	G	T	A	A	G	A	A	T	G	T	A	G	T	A	T	T	A	A	A	A	C	A	A	A	C	T	T	C
Mh1494_LIB3472	2	b		A	G	A	A	A	A	T	T	A	C	A	C	A	G	A	C	A	A	G	T	A	A	G	A	A	T	G	T	A	G	T	A	T	T	A	A	A	A	C	N	N	N	N	N	N	N
Mh1499_LIB3259	2	b		N	N	N	N	N	N	N	N	A	N	N	N	N	N	N	N	N	N	N	N	N	N	N	N	N	N	N	N	N	N	N	N	T	T	A	A	N	N	N	A	A	A	C	T	T	C
Mh1503_LIB3261	2	b		A	G	A	A	A	A	N	N	A	N	N	N	N	N	N	N	N	N	N	N	N	A	G	A	A	T	G	T	A	G	T	A	T	T	A	A	A	A	C	A	A	A	C	T	T	C
Mh1504_LIB3475	2	b		N	N	N	N	N	N	N	N	N	N	N	N	N	N	N	N	N	N	N	N	N	N	N	N	N	N	N	N	N	N	N	N	T	T	A	A	A	A	C	A	A	A	C	T	T	C
Mh1509_LIB3262	2	b		A	G	A	A	A	A	T	T	A	C	A	C	A	G	A	C	A	A	G	T	A	A	G	A	A	T	G	T	A	G	T	A	T	T	A	A	A	A	C	A	A	A	C	T	T	C
Mh1512_LIB1629	2	b		A	G	A	A	A	A	T	T	A	C	A	C	A	G	A	C	A	A	G	T	A	A	G	A	A	T	G	T	A	G	T	A	T	T	A	A	A	A	C	A	A	A	C	T	T	C
Mh1519_LIB3483	2	b		A	G	A	A	A	A	T	T	A	C	A	C	A	G	A	C	A	A	G	T	A	A	G	A	A	T	G	T	A	G	T	A	T	T	A	A	A	A	C	A	A	A	C	T	T	C
Mh1521_LIB3264	2	b		A	G	A	A	A	A	T	T	A	C	A	C	A	G	A	C	A	A	G	T	A	A	G	A	A	T	G	T	A	G	T	A	T	T	A	A	A	A	C	A	A	A	C	T	T	C
Mh1524_LIB3485	2	b		A	G	A	A	A	A	T	T	A	C	A	C	A	G	A	C	A	A	G	T	A	A	G	A	A	T	G	T	A	G	T	A	T	T	A	A	A	A	C	A	A	A	C	T	T	C
Mh1528_LIB3266	2	b		A	G	A	A	A	A	T	T	A	C	A	C	A	G	A	C	A	A	G	T	A	A	G	A	A	T	G	T	A	G	T	A	T	T	A	A	A	A	C	A	A	A	C	T	T	C
Mh1531_LIB3491	2	b		A	G	A	A	A	A	T	T	A	C	A	C	A	G	A	C	A	A	G	T	A	A	G	A	A	T	G	T	A	G	T	A	T	T	A	A	A	A	C	N	N	N	N	N	N	N
Mh1533_LIB6454	2	b		A	G	A	A	A	A	T	T	A	C	A	C	A	G	A	C	A	A	G	T	A	A	G	A	A	T	G	T	A	G	T	A	T	T	A	A	A	A	C	A	A	A	C	T	T	C
Mh1534_LIB1693	2	b		A	G	A	A	A	A	T	T	A	C	A	C	A	G	A	C	A	A	G	T	A	A	G	A	A	T	G	T	A	G	T	A	T	T	A	A	A	A	C	A	A	A	C	T	T	C
Mh1536_LIB3267	2	b		A	G	A	A	A	A	T	T	A	C	A	C	A	G	A	C	A	A	G	T	A	A	G	A	A	T	G	T	A	G	T	A	T	T	A	A	A	A	C	A	A	A	C	N	N	N
Mh1539_LIB3269	2	b		A	G	A	A	A	A	T	T	A	C	A	C	A	G	A	C	A	A	G	T	A	A	G	A	A	T	G	T	A	G	T	A	T	T	A	A	A	A	C	A	A	A	C	T	T	C
Mh1547_LIB1632	2	b		A	G	A	A	A	A	T	T	A	C	A	C	A	G	A	C	A	A	G	T	A	A	G	A	A	T	G	T	A	G	T	A	T	T	A	A	A	A	C	A	A	A	C	T	T	C
Mh1552_LIB3501	2	b		A	G	A	A	A	A	T	T	A	C	A	C	A	G	A	C	A	A	G	T	A	A	G	A	A	T	G	T	A	G	T	A	T	T	A	A	A	A	C	A	A	A	C	N	N	N
Mh1553_LIB3272	2	b		A	G	A	A	A	A	T	T	A	C	A	C	A	G	A	C	A	A	G	T	A	A	G	A	A	T	G	T	A	G	T	A	T	T	A	A	A	A	C	N	N	N	N	N	N	N
Mh1555_LIB3274	2	b		A	G	A	A	A	A	T	T	A	C	A	C	A	G	A	C	A	A	G	T	A	A	G	A	A	T	G	T	A	G	T	A	T	T	A	A	A	A	C	A	A	A	C	T	T	C
Mh1556_LIB3502	2	b		A	G	A	A	A	A	T	T	A	C	A	C	A	G	A	C	A	A	G	T	A	A	G	A	A	T	G	T	A	G	T	A	T	T	A	A	A	A	C	A	A	A	C	T	T	C
Mh1557_LIB3546	2	b		A	G	A	A	A	A	T	T	A	C	A	C	A	G	A	C	A	A	G	T	A	A	G	A	A	T	G	T	A	G	T	A	T	T	A	A	A	A	C	A	A	A	C	T	T	C
Mh1558_LIB3503	2	b		A	G	A	A	A	A	T	T	A	C	A	C	A	G	A	C	A	A	G	T	A	A	G	A	A	T	G	T	A	G	T	A	T	T	A	A	A	A	C	A	A	A	C	T	T	C
Mh1562_LIB3505	2	b		A	G	A	A	A	A	T	T	A	C	A	C	A	G	A	C	A	A	G	T	A	A	G	A	A	T	G	T	A	G	T	A	T	T	A	A	A	A	C	A	A	A	C	T	T	C
Mh1563_LIB3548	2	b		A	G	A	A	A	A	T	T	A	N	N	N	N	N	N	N	N	N	N	N	N	N	N	N	N	N	N	N	N	N	N	N	N	N	A	A	N	N	N	A	A	A	C	T	T	C
Mh1568_LIB3508	2	b		A	G	A	A	A	A	T	T	A	C	A	C	A	G	A	C	A	A	G	T	A	A	G	A	A	T	G	T	A	G	T	A	T	T	A	A	A	A	C	A	A	A	C	T	T	C
Mh1576_LIB1635	2	b		A	G	A	A	A	A	T	T	A	C	A	C	A	G	A	C	A	A	G	T	A	A	G	A	A	T	G	T	A	G	T	A	T	T	A	A	A	A	C	A	A	A	C	T	T	C
Mh1578_LIB3551	2	b		A	G	A	A	A	A	T	T	A	C	A	C	A	G	A	C	A	A	G	T	A	A	G	A	A	T	G	T	A	G	T	A	T	T	A	A	A	A	C	A	A	A	C	T	T	C
Mh1579_LIB3511	2	b		A	G	A	A	A	A	T	T	A	C	A	C	A	G	A	C	A	A	G	T	A	A	G	A	A	T	G	T	A	G	T	A	T	T	A	A	A	A	C	A	A	A	C	T	T	C
Mh1581_LIB3513	2	b		N	N	N	N	N	N	N	N	N	N	N	N	N	N	N	N	N	N	N	N	N	N	N	N	N	N	N	N	N	N	N	N	N	N	N	N	N	N	N	N	N	N	N	N	N	N
Mh1585_LIB3552	2	b		A	G	A	A	A	A	T	T	A	C	A	C	A	G	A	C	A	A	G	T	A	A	G	A	A	T	G	T	A	G	T	A	T	T	A	A	A	A	C	A	A	A	C	T	T	C
Mh1587_LIB3517	2	b		A	G	A	A	A	A	T	T	A	C	A	C	A	G	A	C	A	A	G	T	A	A	G	A	A	T	G	T	A	G	T	A	T	T	A	A	A	A	C	A	A	A	C	T	T	C
Mh1588_LIB5288	2	b		A	G	A	A	A	A	T	T	A	C	A	C	A	G	A	C	A	A	G	T	A	A	G	A	A	T	G	T	A	G	T	A	T	T	A	A	A	A	C	A	A	A	C	T	T	C
Mh1590_LIB3554	2	b		A	G	A	A	A	A	T	T	A	C	A	C	A	G	A	C	A	A	G	T	A	A	G	A	A	T	G	T	A	G	T	A	T	T	A	A	A	A	C	A	A	A	C	T	T	C
Mh1592_LIB3518	2	b		A	G	A	A	A	A	T	T	A	C	A	C	A	G	A	C	A	A	G	T	A	A	G	A	A	T	G	T	A	G	T	A	T	T	A	A	A	N	N	N	N	N	N	N	N	N
Mh1593_LIB3556	2	b		A	G	A	A	A	A	T	T	A	C	A	C	A	G	A	C	A	A	G	T	A	A	G	A	A	T	G	T	A	G	T	A	T	T	A	A	A	A	C	A	A	A	C	T	T	C
Mh1596_LIB3521	2	b		A	G	A	A	A	A	T	T	A	C	A	C	A	G	A	C	A	A	G	T	A	A	G	A	A	T	G	T	A	G	T	A	T	T	A	A	A	A	C	A	A	A	C	T	T	C
Mh1597_LIB3287	2	b		A	G	A	A	A	A	T	T	A	C	A	C	A	G	A	C	A	A	G	T	A	A	G	A	A	T	G	T	A	G	T	A	T	T	A	A	A	A	C	A	A	A	C	T	T	C
Mh1602_LIB3289	2	b		A	G	A	A	A	A	T	T	N	N	N	N	N	N	N	N	N	N	N	N	N	N	G	A	A	T	G	T	A	G	T	A	T	T	A	A	A	A	C	A	A	A	C	T	T	C
Mh1603_LIB3524	2	b		A	G	A	A	A	A	T	T	A	C	A	C	A	G	A	C	A	A	G	T	A	A	G	A	A	T	G	T	A	G	T	A	T	T	A	A	A	A	C	A	A	A	C	T	T	C
Mh1604_LIB1637	2	b		A	G	A	A	A	A	T	T	A	C	A	C	A	G	A	C	A	A	G	T	A	A	G	A	A	T	G	T	A	G	T	A	T	T	A	A	A	A	C	A	A	A	C	T	T	C
Mh1606_LIB1695	2	b		A	G	A	A	A	A	T	T	A	C	A	C	A	G	A	C	A	A	G	T	A	A	G	A	A	T	G	T	A	G	T	A	T	T	A	A	A	A	C	A	A	A	C	T	T	C
Mh1609_LIB1638	2	b		A	G	A	A	A	A	T	T	A	C	A	C	A	G	A	C	A	A	G	T	A	A	G	A	A	T	G	T	A	G	T	A	T	T	A	A	A	A	C	A	A	A	C	T	T	C
Mh1610_LIB3291	2	b		A	G	A	A	A	A	T	T	A	C	A	C	A	G	A	C	A	A	G	T	A	A	G	A	A	T	G	T	A	G	T	A	T	T	A	A	A	A	C	A	A	A	C	T	T	C
Mh1617_LIB3557	2	b		A	G	A	A	A	A	T	T	A	C	A	C	A	G	A	C	A	A	G	T	A	A	G	A	A	T	G	T	A	G	T	A	N	N	A	A	A	N	N	A	A	A	C	T	T	C
Mh1618_LIB3527	2	b		A	G	A	A	A	A	T	T	A	C	A	C	A	G	A	C	A	A	G	T	A	A	G	A	A	T	G	T	A	G	T	A	T	T	A	A	A	A	C	A	A	A	C	T	T	C
Mh1618_LIB3626	2	b		A	G	A	A	A	A	T	T	A	C	A	C	A	G	A	C	A	A	G	T	A	A	G	A	A	T	G	T	A	G	T	A	T	T	A	A	A	A	C	A	A	A	C	T	T	C
Mh1621_LIB3297	2	b		A	G	A	A	A	A	T	T	A	C	A	C	A	G	A	C	A	A	G	T	A	A	G	A	A	T	G	T	A	G	T	A	T	T	A	A	A	A	C	A	A	A	C	T	T	C
Mh1624_LIB1696	2	b		A	G	A	A	A	A	T	T	A	C	A	C	A	G	A	C	A	A	G	T	A	A	G	A	A	T	G	T	A	G	T	A	T	T	A	A	A	A	C	A	A	A	C	T	T	C
Mh1625_LIB3558	2	b		A	G	A	A	A	A	T	T	A	C	A	C	A	G	A	C	A	A	G	T	A	A	G	A	A	T	G	T	A	G	T	A	T	T	A	A	A	A	C	A	A	A	C	T	T	C
Mh1626_LIB3300	2	b		A	G	A	A	A	A	T	T	A	C	A	C	A	G	A	C	A	A	G	T	A	A	G	A	A	T	G	T	A	G	T	A	T	T	A	A	A	A	C	A	A	A	C	T	T	C
Mh1631_LIB3302	2	b		N	N	N	N	N	N	N	N	N	N	N	N	N	N	N	N	N	N	N	N	N	N	N	N	N	N	N	N	N	N	N	N	N	N	N	N	N	N	N	N	N	N	N	N	N	N
Mh1632_LIB3531	2	b		N	N	N	N	N	N	N	N	N	N	N	N	N	N	N	N	N	N	N	N	N	N	N	N	N	N	N	N	N	N	N	N	N	N	N	N	T	G	T	N	N	N	N	N	N	N
Mh1633_LIB1698	2	b		A	G	A	A	A	A	T	T	A	C	A	C	A	G	A	C	A	A	G	T	A	A	G	A	A	T	G	T	A	G	T	A	T	T	A	A	A	A	C	A	A	A	C	T	T	C
Mh1635_LIB3533	2	b		A	G	A	A	A	A	T	T	A	C	A	C	A	G	A	C	A	A	G	T	A	A	G	A	A	T	G	T	A	G	T	A	T	T	A	A	A	A	C	A	A	A	C	T	T	C
Mh1641_LIB3536	2	b		A	G	A	A	A	A	T	T	A	C	A	C	A	G	A	C	A	A	G	T	A	A	G	A	A	T	G	T	A	G	T	A	T	T	A	A	A	A	C	A	A	A	C	T	T	C
Mh1642_LIB3228	2	b		A	G	A	A	A	A	T	T	A	C	A	C	A	G	A	C	A	A	G	T	A	A	G	A	A	T	G	T	A	G	T	A	T	T	A	A	A	A	C	A	A	A	C	T	T	C
Mh1644_LIB3277	2	b		A	G	A	A	A	A	T	T	A	C	A	C	A	G	A	C	A	A	G	T	A	A	G	A	A	T	G	T	A	G	T	A	T	T	A	A	A	A	C	A	A	A	C	T	T	C
Mh1645_LIB3537	2	b		A	G	A	A	A	A	T	T	A	C	A	C	A	G	A	C	A	A	G	T	A	A	G	A	A	T	G	T	A	G	T	A	T	T	A	A	A	A	C	A	A	A	C	T	T	C
Mh1650_LIB3540	2	b		A	G	A	A	A	A	T	T	A	C	A	C	A	G	A	C	A	A	G	T	A	A	G	A	A	T	G	T	A	G	T	A	T	T	A	A	A	A	C	A	A	A	C	T	T	C
Mh23428_LIB3575	2	b		A	G	A	A	A	A	T	T	A	C	A	C	A	G	A	C	A	A	G	T	A	A	G	A	A	T	G	T	A	G	T	A	T	T	A	A	A	A	C	A	A	A	C	T	T	C
Mh23428_LIB4513	2	b		N	N	N	N	N	N	N	N	A	N	N	N	N	N	N	N	N	N	N	N	N	N	N	N	N	N	N	N	N	N	N	N	T	T	A	A	A	A	C	A	A	A	C	T	T	C
Mh23508_LIB3654	2	b		A	G	A	A	A	A	T	T	A	C	A	C	A	G	A	C	A	A	G	T	A	A	G	A	A	T	G	T	A	G	T	A	T	T	A	A	A	A	C	A	A	A	C	T	T	C
Mh28533_LIB3767	2	b		N	N	N	N	N	N	N	N	N	C	A	C	A	G	A	C	A	A	G	T	A	A	G	A	A	T	G	T	A	G	T	A	T	T	A	A	A	A	C	A	A	A	C	N	N	N
Mh32563_LIB3648	2	b		A	G	A	A	A	A	T	T	A	C	A	C	A	G	A	C	A	A	G	T	A	A	G	A	A	T	G	T	A	G	T	A	T	T	A	A	A	A	C	A	A	A	C	T	T	C
Mh32563_LIB4507	2	b		A	G	A	A	A	A	T	T	A	C	A	C	A	G	A	C	A	A	G	T	A	A	G	A	A	T	G	T	A	G	T	A	T	T	A	A	A	A	C	A	A	A	C	T	T	C
Mh32564_LIB4508	2	b		A	G	A	A	A	A	T	T	A	C	A	C	A	G	A	C	A	A	G	T	A	A	G	A	A	T	G	T	A	G	T	A	T	T	A	A	A	A	C	A	A	A	C	T	T	C
Mh32567_LIB3826	2	b		A	G	A	A	A	A	T	T	A	C	A	C	A	G	A	C	A	A	G	T	A	A	G	A	A	T	G	T	A	G	T	A	T	T	A	A	A	A	C	A	A	A	C	T	T	C
Mh32567_LIB4509	2	b		A	G	A	A	A	A	T	T	A	C	A	C	A	G	A	C	A	A	G	T	A	A	G	A	A	T	G	T	A	G	T	A	T	T	A	A	A	A	C	A	A	A	C	T	T	C
Mh32568_LIB3827	2	b		A	G	A	A	A	A	T	T	A	C	A	C	A	G	A	C	A	A	G	T	A	A	G	A	A	T	G	T	A	G	T	A	T	T	A	A	A	A	C	A	A	A	C	T	T	C
Mh32568_LIB4510	2	b		A	G	A	A	A	A	T	T	A	C	A	C	A	G	A	C	A	A	G	T	A	A	G	A	A	T	G	T	A	G	T	A	T	T	A	A	A	A	C	A	A	A	C	T	T	C
Mh32569_LIB4515	2	b		A	G	A	A	A	A	T	T	A	C	A	C	A	G	A	C	A	A	G	T	A	A	G	A	A	T	G	T	A	G	T	A	T	T	A	A	A	A	C	A	A	A	C	T	T	C
Mh32570_LIB4516	2	b		A	G	A	A	A	A	T	T	A	C	A	C	A	G	A	C	A	A	G	T	A	A	G	A	A	T	G	T	A	G	T	A	T	T	A	A	A	A	C	A	A	A	C	T	T	C
Mh32571_LIB4517	2	b		A	G	A	A	A	A	T	N	N	C	A	C	A	G	A	C	A	A	G	T	A	A	G	A	A	T	G	T	A	G	T	A	T	T	A	A	A	A	C	A	A	A	C	T	T	C
Mh32572_LIB4518	2	b		A	G	A	A	A	A	T	T	A	C	A	C	A	G	A	C	A	A	G	T	A	A	G	A	A	T	G	T	A	G	T	A	T	T	A	A	A	A	C	A	A	A	C	T	T	C
Mh32573_LIB4519	2	b		A	G	A	A	A	N	N	N	A	C	A	C	A	G	A	C	A	A	G	T	A	A	G	A	A	T	G	T	A	G	T	A	T	T	A	A	A	A	C	A	A	A	C	T	T	C
Mh32574_LIB4520	2	b		A	G	A	A	A	A	T	T	A	C	A	C	A	G	A	C	A	A	G	T	A	A	G	A	A	T	G	T	A	G	T	A	T	T	A	A	A	A	C	A	A	A	C	T	T	C
Mh32575_LIB4521	2	b		A	G	A	A	A	A	T	T	A	N	N	N	N	N	N	N	N	N	N	N	A	A	G	N	N	N	N	N	N	N	N	N	N	N	A	A	A	A	C	A	A	A	C	T	T	C
Mh32576_LIB4522	2	b		A	G	A	A	A	A	T	T	A	C	A	C	A	G	A	C	A	A	G	T	A	A	G	A	A	T	G	T	A	G	T	A	T	T	A	A	A	A	C	A	A	A	C	T	T	C
Mh32593_LIB4533	2	b		A	G	A	A	A	A	T	T	A	C	A	C	A	G	A	C	A	A	G	T	A	A	G	A	A	T	G	T	A	G	T	A	T	T	A	A	A	A	C	A	A	A	C	T	T	C
Mh32594_LIB4534	2	b		A	G	A	A	A	A	T	T	A	C	A	C	A	G	A	C	A	A	G	T	A	A	G	A	A	T	G	T	A	G	T	A	T	T	A	A	A	A	C	A	A	A	C	T	T	C
Mh32595_LIB4535	2	b		A	G	A	A	A	A	T	T	A	C	A	C	A	G	A	C	A	A	G	T	A	A	G	A	A	T	G	T	A	G	T	A	T	T	A	A	A	A	C	A	A	A	C	T	T	C
Mh32596_LIB4536	2	b		N	N	N	N	N	N	N	N	A	C	A	C	A	G	A	C	A	A	G	T	A	A	G	A	A	T	G	T	A	G	T	A	T	T	A	A	A	A	C	A	A	A	C	T	T	C
Mh32597_LIB4537	2	b		N	N	N	N	N	N	N	N	N	N	N	N	N	N	N	N	N	N	N	N	N	N	N	N	N	N	N	N	N	N	N	N	N	N	N	N	N	N	C	A	A	A	C	T	T	C
Mh32598_LIB4538	2	b		A	G	A	A	A	A	T	T	A	C	A	C	A	G	A	C	A	A	G	T	A	A	G	A	A	T	G	T	A	G	T	A	T	T	A	A	A	A	C	A	A	A	C	T	T	C
Mh32599_LIB4539	2	b		A	G	A	A	A	A	T	T	A	C	A	C	A	G	A	C	A	A	G	T	A	A	G	A	A	T	G	T	A	G	T	A	T	T	A	A	A	A	C	A	A	A	C	T	T	C
Mh32600_LIB4540	2	b		A	G	A	A	A	A	T	T	A	C	A	C	A	G	A	C	A	A	G	T	A	A	G	A	A	T	G	T	A	G	T	A	T	T	A	A	A	A	C	A	A	A	C	T	T	C
Mh32601_LIB4541	2	b		A	G	A	A	A	A	T	T	A	C	A	C	A	G	A	C	A	A	G	T	A	A	G	A	A	T	G	T	A	G	T	A	T	T	A	A	A	A	C	A	A	A	C	T	T	C
Mh32602_LIB4542	2	b		A	G	A	A	A	A	T	T	A	C	A	C	A	G	A	C	A	A	G	T	A	A	G	A	A	T	G	T	A	G	T	A	T	T	A	A	A	A	C	A	A	A	C	T	T	C
Mh32603_LIB4543	2	b		A	G	A	A	A	A	T	T	A	C	A	C	A	G	A	C	A	A	G	T	A	A	G	A	A	T	G	T	A	G	T	A	T	T	A	A	A	A	C	A	A	A	C	T	T	C
Mh32604_LIB4544	2	b		A	G	A	A	A	A	T	T	A	C	A	C	A	G	A	C	A	A	G	T	A	A	G	A	A	T	G	T	A	G	T	A	T	T	A	A	A	A	C	A	A	A	C	T	T	C
Mh32628_LIB4569	2	b		A	G	A	A	A	A	T	T	A	C	A	C	A	G	A	C	A	A	G	T	A	A	G	A	A	T	G	T	A	G	T	A	T	T	A	A	A	A	C	A	A	A	C	T	T	C
Mh32629_LIB4570	2	b		N	N	N	N	N	N	N	N	A	C	A	C	A	G	A	C	A	A	G	T	A	A	G	A	A	T	G	T	A	G	T	A	T	T	A	A	A	A	C	A	A	A	C	T	T	C
Mh32630_LIB4571	2	b		A	G	A	A	A	A	T	T	A	C	A	C	A	G	A	C	A	A	G	T	A	A	G	A	A	T	G	T	A	G	T	A	T	T	A	A	A	A	C	A	A	A	C	T	T	C
Mh32631_LIB4572	2	b		A	G	A	A	A	A	T	T	A	C	A	C	A	G	A	C	A	A	G	T	A	A	G	A	A	T	G	T	A	G	T	A	T	T	A	A	A	A	C	A	A	A	C	T	T	C
Mh32632_LIB4573	2	b		A	G	A	A	A	A	T	T	A	C	A	C	A	G	A	C	A	A	G	T	A	A	G	A	A	T	G	T	A	G	T	A	T	T	A	A	A	A	C	A	A	A	C	T	T	C
Mh32633_LIB4574	2	b		A	G	A	A	A	A	T	T	A	C	A	C	A	G	A	C	A	A	G	T	A	A	G	A	A	T	G	T	A	G	T	A	T	T	A	A	A	A	C	A	A	A	C	T	T	C
Mh32634_LIB4575	2	b		A	G	A	A	A	A	T	T	A	C	A	C	A	G	A	C	A	A	G	T	A	A	G	A	A	T	G	T	A	G	T	A	T	T	A	A	A	A	C	A	A	A	C	T	T	C
Mh32635_LIB4576	2	b		A	G	A	A	A	A	T	T	A	C	A	C	A	G	A	C	A	A	G	T	A	A	G	A	A	T	G	T	A	G	T	A	T	T	A	A	A	A	C	A	A	A	C	T	T	C
Mh32646_LIB4582	2	b		A	G	A	A	A	A	T	T	A	C	A	C	A	G	A	C	A	A	G	T	A	A	G	A	A	T	G	T	A	G	T	A	N	N	A	A	A	A	C	A	A	A	C	T	T	C
Mh32647_LIB4583	2	b		A	G	A	A	A	A	T	T	A	C	A	C	A	G	A	C	A	A	G	T	A	A	G	A	A	T	G	T	A	G	T	A	T	T	A	A	A	A	C	A	A	A	C	T	T	C
Mh32648_LIB4584	2	b		A	G	A	A	A	A	T	T	A	C	A	C	A	G	A	C	A	A	G	T	A	A	G	A	A	T	G	T	A	G	T	A	T	T	A	A	A	A	C	A	A	A	C	T	T	C
Mh32649_LIB4585	2	b		A	G	A	A	A	A	T	T	A	C	A	C	A	G	A	C	A	A	G	T	A	A	G	A	A	T	G	T	A	G	T	A	T	T	A	A	A	A	C	A	A	A	C	T	T	C
Mh32699_LIB4600	2	b		A	G	A	A	A	A	T	T	A	C	A	C	A	G	A	C	A	A	G	T	A	A	G	A	A	T	G	T	A	G	T	A	T	T	A	A	A	A	C	A	A	A	C	T	T	C
Mh32700_LIB4601	2	b		A	G	A	A	A	A	T	T	A	C	A	C	A	G	A	C	A	A	G	T	A	A	G	A	A	T	G	T	A	G	T	A	T	T	A	A	A	A	C	A	A	A	C	T	T	C
Mh32701_LIB4602	2	b		A	G	A	A	A	A	T	T	A	C	A	C	A	G	A	C	A	A	G	T	A	A	G	A	A	T	G	T	A	G	T	A	T	T	A	A	A	A	C	A	A	A	C	T	T	C
Mh32702_LIB4603	2	b		A	G	A	A	A	A	T	T	A	C	A	C	A	G	A	C	A	A	G	T	A	A	G	A	A	T	G	T	A	G	T	A	T	T	A	A	A	A	C	A	A	A	C	T	T	C
Mh32703_LIB4604	2	b		A	G	A	A	A	A	T	T	A	C	A	C	A	G	A	C	A	A	G	T	A	A	G	A	A	T	G	T	A	G	T	A	T	T	A	A	A	A	C	A	A	A	C	T	T	C
Mh32704_LIB4605	2	b		A	G	A	A	A	A	T	T	A	C	A	C	A	G	A	C	A	A	G	T	A	A	G	A	A	T	G	T	A	G	T	A	T	T	A	A	A	A	C	A	A	A	C	T	T	C
Mh32708_LIB4609	2	b		A	G	A	A	A	A	T	T	A	C	A	C	A	G	A	C	A	A	G	T	A	A	G	A	A	T	G	T	A	G	T	A	T	T	A	A	A	A	C	A	A	A	C	T	T	C
Mh32711_LIB4612	2	b		A	G	A	A	A	A	T	T	A	C	A	C	A	G	A	C	A	A	G	T	A	A	G	A	A	T	G	T	A	G	T	A	T	T	A	A	A	A	C	A	A	A	C	T	T	C
Mh32712_LIB4613	2	b		A	G	A	A	A	A	T	T	A	C	A	C	A	G	A	C	A	A	G	T	A	A	G	A	A	T	G	T	A	G	T	A	T	T	A	A	A	A	C	A	A	A	C	T	T	C
Mh32713_LIB4614	2	b		A	G	A	A	A	A	T	T	A	C	A	C	A	G	A	C	A	A	G	T	A	A	G	A	A	T	G	T	A	G	T	A	T	T	A	A	A	A	C	A	A	A	C	T	T	C
Mh32714_LIB4615	2	b		A	G	A	A	A	A	T	T	A	C	A	C	A	G	A	C	A	A	G	T	A	A	G	A	A	T	G	T	A	G	T	A	T	T	A	A	A	A	C	A	A	A	C	T	T	C
Mh32715_LIB4616	2	b		A	G	A	A	A	A	T	T	A	C	A	C	A	G	A	C	A	A	G	T	A	A	G	A	A	T	G	T	A	G	T	A	T	T	A	A	A	A	C	A	A	A	C	T	T	C
Mh32716_LIB4617	2	b		A	G	A	A	A	A	T	T	A	C	A	C	A	G	A	C	A	A	G	T	A	A	G	A	A	T	G	T	A	G	T	A	T	T	A	A	A	A	C	A	A	A	C	T	T	C
Mh32717_LIB4618	2	b		A	G	A	A	A	A	T	T	A	C	A	C	A	G	A	C	A	A	G	T	A	A	G	A	A	T	G	T	A	G	T	A	T	T	A	A	A	A	C	A	A	A	C	T	T	C
Mh32718_LIB4619	2	b		A	G	A	A	A	N	N	N	A	C	A	C	A	G	A	C	A	A	G	T	A	A	G	A	A	T	G	T	A	G	T	A	T	T	A	A	A	A	C	A	A	A	C	T	T	C
Mh32719_LIB4620	2	b		A	G	A	A	A	A	T	T	A	C	A	C	A	G	A	C	A	A	G	T	A	A	G	A	A	T	G	T	A	G	T	A	T	T	A	A	A	A	C	A	A	A	C	T	T	C
Mh32769_LIB4624	2	b		A	G	A	A	A	A	T	T	A	C	A	C	A	G	A	C	A	A	G	T	A	A	G	A	A	T	G	T	A	G	T	A	T	T	A	A	A	A	C	A	A	A	C	T	T	C
Mh32975_LIB4725	2	b		A	G	A	A	A	A	T	T	A	C	A	C	A	G	A	C	A	A	G	T	A	A	G	A	A	T	G	T	A	G	T	A	T	T	A	A	A	A	C	A	A	A	C	T	T	C
Mh32986_LIB6459	2	b		A	G	A	A	A	A	T	T	A	C	A	C	A	G	A	C	A	A	G	T	A	A	G	A	A	T	G	T	A	G	T	A	T	T	A	A	A	A	C	A	A	A	C	T	T	C
Mh32987_LIB4718	2	b		A	G	A	A	A	A	T	T	A	C	A	C	A	G	A	C	A	A	G	T	A	A	G	A	A	T	G	T	A	G	T	A	T	T	A	A	A	A	C	A	A	A	C	T	T	C
Mh32988_LIB4719	2	b		A	G	A	A	A	A	T	T	A	C	A	C	A	G	A	C	A	A	G	T	A	A	G	A	A	T	G	T	A	G	T	A	T	T	A	A	A	A	C	A	A	A	C	T	T	C
Mh32998_LIB4687	2	b		A	G	A	A	A	A	T	T	A	C	A	C	A	G	A	C	A	A	G	T	A	A	G	A	A	T	G	T	A	G	T	A	T	T	A	A	A	A	C	A	A	A	C	T	T	C
Mh32999_LIB4688	2	b		A	G	A	A	A	A	T	T	A	C	A	C	A	G	A	C	A	A	G	T	A	A	G	A	A	T	G	T	A	G	T	A	T	T	A	A	A	A	C	A	A	A	C	T	T	C
Mh33000_LIB4689	2	b		A	G	A	A	A	A	T	T	A	N	N	N	N	N	N	N	N	N	N	N	N	N	N	A	A	T	G	T	A	G	T	A	T	T	A	A	A	A	C	A	A	A	C	T	T	C
Mh33001_LIB4690	2	b		A	G	A	A	A	A	T	T	A	C	A	C	A	G	A	C	A	A	G	T	A	A	G	A	A	T	G	T	A	G	T	A	T	T	A	A	A	A	C	A	A	A	C	T	T	C
Mh33002_LIB4691	2	b		A	G	A	A	A	A	T	T	A	C	A	C	A	G	A	C	A	A	G	T	A	A	G	A	A	T	G	T	A	G	T	A	T	T	A	A	A	A	C	A	A	A	C	N	N	N
Mh33003_LIB4692	2	b		A	G	A	A	A	A	N	N	A	C	A	C	A	G	A	C	A	A	G	T	A	A	G	A	A	T	G	T	A	G	T	A	T	T	A	A	A	A	C	A	A	A	C	T	T	C
Mh33004_LIB4693	2	b		A	G	A	A	A	A	T	T	A	C	A	C	A	G	A	C	A	A	G	T	A	A	G	N	N	N	N	N	N	N	N	N	N	N	A	A	A	A	C	A	A	A	C	T	T	C
Mh33005_LIB4694	2	b		A	G	A	A	A	A	T	T	A	C	A	C	A	G	A	C	A	A	G	T	A	A	G	A	A	T	G	T	A	G	T	A	T	T	A	A	A	A	C	A	A	A	C	T	T	C
Mh33006_LIB4720	2	b		A	G	A	A	A	A	T	T	A	C	A	C	A	G	A	C	A	A	G	T	A	A	G	A	A	T	G	T	A	G	T	A	T	T	A	A	A	A	C	A	A	A	C	T	T	C
Mh33007_LIB4721	2	b		A	G	A	A	A	A	T	T	A	C	A	C	A	G	A	C	A	A	G	T	A	A	G	A	A	T	G	T	A	G	T	A	T	T	A	A	A	A	C	A	A	A	C	T	T	C
Mh33008_LIB4722	2	b		A	G	A	A	A	A	T	T	A	C	A	C	A	G	A	C	A	A	G	T	A	A	G	A	A	T	G	T	A	G	T	A	T	T	A	A	A	A	C	A	A	A	C	T	T	C
Mh33009_LIB4723	2	b		A	G	A	A	A	A	T	T	A	C	A	C	A	G	A	C	A	A	G	T	A	A	G	A	A	T	G	T	A	G	T	A	T	T	A	A	A	A	C	A	A	A	C	T	T	C
Mh33011_LIB4695	2	b		A	G	A	A	A	A	T	T	A	C	A	C	A	G	A	C	A	A	G	T	A	A	G	A	A	T	G	T	A	G	T	A	T	T	A	A	A	A	C	A	A	A	C	T	T	C
Mh33012_LIB4696	2	b		A	G	A	A	A	A	T	T	A	C	A	C	A	G	A	C	A	A	G	T	A	A	G	A	A	T	G	T	A	G	T	A	T	T	A	A	A	A	C	A	A	A	C	T	T	C
Mh33013_LIB4697	2	b		A	G	A	A	A	N	N	N	A	C	A	C	A	G	A	C	A	A	G	T	A	A	G	A	A	T	G	T	A	G	T	A	T	T	A	A	A	A	C	A	A	A	C	T	T	C
Mh33014_LIB4698	2	b		A	G	A	A	A	A	T	T	A	C	A	C	A	G	A	C	A	A	G	T	A	A	G	A	A	T	G	T	A	G	T	A	T	T	A	A	A	A	C	A	A	A	C	T	T	C
Mh33015_LIB4699	2	b		A	G	A	A	A	A	T	T	A	C	A	C	A	G	A	C	A	A	G	T	A	A	G	A	A	T	G	T	A	G	T	A	T	T	A	A	A	A	C	A	A	A	C	T	T	C
Mh33016_LIB4700	2	b		A	G	A	A	A	A	T	T	A	C	A	C	A	G	A	C	A	A	G	T	A	A	G	A	A	T	G	T	N	N	N	N	N	N	N	N	N	A	C	A	A	A	C	T	T	C
Mh33017_LIB4701	2	b		A	G	A	A	A	A	T	T	A	C	A	C	A	G	A	C	A	A	G	T	A	A	G	A	A	T	G	T	A	G	T	A	T	T	A	A	A	A	C	A	A	A	C	N	N	N
Mh33018_LIB4702	2	b		A	G	A	A	A	A	T	T	A	C	A	C	A	G	A	C	A	A	G	T	A	A	G	A	A	T	G	T	A	G	T	A	T	T	A	A	A	A	C	A	A	A	C	T	T	C
Mh33019_LIB4703	2	b		A	G	A	A	A	A	T	T	A	C	A	C	A	G	A	C	A	A	G	T	A	A	G	A	A	T	G	T	A	G	T	A	T	T	A	A	A	A	C	A	A	A	C	T	T	C
Mh33020_LIB4704	2	b		A	G	A	A	A	A	T	T	A	C	A	C	A	G	A	C	A	A	G	T	A	A	G	A	A	T	G	T	A	G	T	A	T	T	A	A	A	A	C	A	A	A	C	T	T	C
Mh33170_LIB4779	2	b		A	G	A	A	A	A	T	T	A	C	A	C	A	G	A	C	A	A	G	T	A	A	G	A	A	T	G	T	A	G	T	A	T	T	A	A	A	A	C	A	A	A	C	T	T	C
Mh33171_LIB4780	2	b		A	G	A	A	A	A	T	T	A	C	A	C	A	G	A	C	A	A	G	T	A	A	G	A	A	T	G	T	A	G	T	A	T	T	A	A	A	A	C	A	A	A	C	T	T	C
Mh33172_LIB4781	2	b		A	G	A	A	A	A	T	T	A	C	A	C	A	G	A	C	A	A	G	T	A	A	G	A	A	T	G	T	A	G	T	A	T	T	A	A	A	A	C	A	A	A	C	T	T	C
Mh33173_LIB4782	2	b		A	G	A	A	A	A	T	T	A	C	A	C	A	G	A	C	A	A	G	T	A	A	G	A	A	T	G	T	A	G	T	A	T	T	A	A	A	A	C	A	A	A	C	T	T	C
Mh33174_LIB4783	2	b		A	G	A	A	A	A	T	T	A	C	A	C	A	G	A	C	A	A	G	T	A	A	G	A	A	T	G	T	A	G	T	A	T	T	A	A	A	A	C	A	A	A	C	T	T	C
Mh33175_LIB4784	2	b		A	G	A	A	A	A	T	T	A	C	A	C	A	G	A	C	A	A	G	T	A	A	G	A	A	T	G	T	A	G	T	A	T	T	A	A	A	A	C	A	A	A	C	T	T	C
Mh33176_LIB4785	2	b		A	G	A	A	A	A	T	T	A	C	A	C	A	G	A	C	A	A	G	T	A	A	G	A	A	T	G	T	A	G	T	A	T	T	A	A	A	A	C	A	A	A	C	T	T	C
Mh33177_LIB4786	2	b		A	G	A	A	A	A	T	T	A	C	A	C	A	G	A	C	A	A	G	T	A	A	G	A	A	T	G	T	A	G	T	A	T	T	A	A	A	A	C	A	A	A	C	T	T	C
Mh33178_LIB4787	2	b		A	G	A	A	A	N	N	N	N	N	N	N	A	G	A	C	A	A	G	T	A	A	G	A	A	T	G	T	A	G	T	A	T	T	A	A	A	A	C	A	A	A	C	T	T	C
Mh33179_LIB4788	2	b		A	G	A	A	A	A	T	T	A	C	A	C	A	G	A	C	A	A	G	T	A	A	G	A	A	T	G	T	A	G	T	A	T	T	A	A	A	A	C	A	A	A	C	T	T	C
Mh33180_LIB4789	2	b		A	G	A	A	A	A	T	T	A	C	A	C	A	G	A	C	A	A	G	T	A	A	G	A	A	T	G	T	A	G	T	A	T	T	A	A	A	A	C	A	A	A	C	T	T	C
Mh33181_LIB4790	2	b		A	G	A	A	A	A	T	T	A	C	A	C	A	G	A	C	A	A	G	T	A	A	G	A	A	T	G	T	A	G	T	A	T	T	A	A	A	A	C	A	A	A	C	T	T	C
Mh33192_LIB4791	2	b		A	G	A	A	A	A	T	T	A	C	A	C	A	G	A	C	A	A	G	T	A	A	G	A	A	T	G	T	A	G	T	A	T	T	A	A	A	A	C	A	A	A	C	T	T	C
Mh33193_LIB4792	2	b		A	G	A	A	A	A	T	T	A	C	A	C	A	G	A	C	A	A	G	T	A	A	G	A	A	T	G	T	A	G	T	A	T	T	A	A	A	A	C	A	A	A	C	T	T	C
Mh33194_LIB4793	2	b		A	G	A	A	A	A	T	T	A	C	A	C	A	G	A	C	A	A	G	T	A	A	G	A	A	T	G	T	A	G	T	A	T	T	A	A	A	A	C	A	A	A	C	T	T	C
Mh33195_LIB4794	2	b		A	G	A	A	A	A	T	T	A	C	A	C	A	G	A	C	A	A	G	T	A	A	G	A	A	T	G	T	A	G	T	A	T	T	A	A	A	A	C	A	A	A	C	T	T	C
Mh33196_LIB4795	2	b		A	G	A	A	A	A	T	T	A	N	N	N	N	N	N	N	N	N	N	N	N	N	N	A	A	T	G	T	A	G	T	A	T	T	A	A	N	N	N	A	A	A	C	T	T	C
Mh33197_LIB4796	2	b		A	G	A	A	A	A	T	T	A	C	A	C	A	G	A	C	A	A	G	T	A	A	G	A	A	T	G	T	A	G	T	A	T	T	A	A	A	A	C	A	A	A	C	T	T	C
Mh33198_LIB4797	2	b		A	G	A	A	A	A	T	T	A	C	A	C	A	G	A	C	A	A	G	T	A	A	G	A	A	T	G	T	A	G	T	A	T	T	A	A	A	A	C	A	A	A	C	T	T	C
Mh33199_LIB4798	2	b		N	N	N	A	A	A	T	T	A	C	A	C	A	G	A	C	A	A	G	T	A	A	G	A	A	T	G	T	A	G	T	A	T	T	A	A	A	A	C	A	A	A	C	T	T	C
Mh33200_LIB6464	2	b		A	G	A	A	A	A	T	T	A	C	A	C	A	G	A	C	A	A	G	T	A	A	G	A	A	T	G	T	A	G	T	A	T	T	A	A	A	A	C	A	A	A	C	T	T	C
Mh33201_LIB4800	2	b		A	G	A	A	A	A	T	T	A	C	A	C	A	G	A	C	A	A	G	T	A	A	G	A	A	T	G	T	A	G	T	A	T	T	A	A	A	A	C	A	A	A	C	T	T	C
Mh33202_LIB4801	2	b		A	G	A	A	A	A	T	T	A	C	A	C	A	G	A	C	A	A	G	T	A	A	G	A	A	T	G	T	A	G	T	A	T	T	A	A	A	A	C	A	A	A	C	T	T	C
Mh33203_LIB4802	2	b		A	G	A	A	A	A	T	T	A	C	A	C	A	G	A	C	A	A	G	T	A	A	G	A	A	T	G	T	A	G	T	A	T	T	A	A	A	A	C	A	A	A	C	T	T	C
Mh33222_LIB4577	2	b		A	G	A	A	A	A	T	T	A	C	A	C	A	G	A	C	A	A	G	T	A	A	G	A	A	T	G	T	A	G	T	A	T	T	A	A	A	A	C	A	A	A	C	T	T	C
Mh33225_LIB4578	2	b		A	G	A	A	A	A	T	T	A	C	A	C	A	G	A	C	A	A	G	T	A	A	G	A	A	T	G	T	A	G	T	A	T	T	A	A	A	A	C	A	A	A	C	T	T	C
Mh33226_LIB4579	2	b		A	G	A	A	A	A	T	T	A	C	A	C	A	G	A	C	A	A	G	T	A	A	G	A	A	T	G	T	A	G	T	A	T	T	A	A	A	A	C	A	A	A	C	T	T	C
Mh33227_LIB4580	2	b		A	G	A	A	A	A	T	T	A	C	A	C	A	G	A	C	A	A	G	T	A	A	G	A	A	T	G	T	A	G	T	A	T	T	A	A	A	A	C	A	A	A	C	T	T	C
Mh33228_LIB4581	2	b		A	G	A	A	A	A	T	T	A	C	A	C	A	G	A	C	A	A	G	T	A	A	G	A	A	T	G	T	A	G	T	A	T	T	A	A	A	A	C	A	A	A	C	T	T	C
Mh33229_LIB4621	2	b		A	G	A	A	A	A	T	T	A	C	A	C	A	G	A	C	A	A	G	T	A	A	G	A	A	T	G	T	A	G	T	A	T	T	A	A	A	A	C	A	A	A	C	T	T	C
Mh33230_LIB4622	2	b		A	G	A	A	A	A	T	T	A	C	A	C	A	G	A	C	A	A	G	T	A	A	G	A	A	T	G	T	A	G	T	A	T	T	A	A	A	A	C	A	A	A	C	T	T	C
Mh33231_LIB4623	2	b		A	G	A	A	A	A	T	T	A	C	A	C	A	G	A	C	A	A	G	T	A	A	G	A	A	T	G	T	A	G	T	A	T	T	A	A	A	A	C	A	A	A	C	T	T	C
Mh33289_LIB4726	2	b		A	G	A	A	A	A	T	T	A	C	A	C	A	G	A	C	A	A	G	T	A	A	G	A	A	T	G	T	A	G	T	A	T	T	A	A	A	A	C	A	A	A	C	T	T	C
Mh33290_LIB4727	2	b		A	G	A	A	A	A	T	T	A	C	A	C	A	G	A	C	A	A	G	T	A	A	G	A	A	T	G	T	A	G	T	A	T	T	A	A	A	A	C	N	N	N	N	N	N	C
Mh33291_LIB6461	2	b		A	G	A	A	A	A	T	T	A	C	A	C	A	G	A	C	A	A	G	T	A	A	G	A	A	T	G	T	A	G	T	A	T	T	A	A	A	A	C	A	A	A	C	T	T	C
Mh33292_LIB4729	2	b		A	G	A	A	A	A	T	T	A	C	A	C	A	G	A	C	A	A	G	T	A	A	G	A	A	T	G	T	A	G	T	A	T	T	A	A	A	A	C	A	A	A	C	T	T	C
Mh33293_LIB4730	2	b		A	G	A	A	A	A	T	T	A	C	A	C	A	G	A	C	A	A	G	T	A	A	G	A	A	T	G	T	A	G	T	A	T	T	A	A	A	A	C	A	A	A	C	T	T	C
Mh33294_LIB4731	2	b		A	G	A	A	A	A	T	T	A	N	N	N	N	N	N	N	N	N	N	N	N	N	N	A	A	T	G	T	A	G	T	A	T	T	A	A	A	A	C	A	A	A	C	T	T	C
Mh33295_LIB4732	2	b		A	G	A	A	A	A	T	T	A	C	A	C	A	G	A	C	A	A	G	T	A	A	G	A	A	T	G	T	A	G	T	A	T	T	A	A	A	A	C	A	A	A	C	N	N	N
Mh33296_LIB4733	2	b		A	G	A	A	A	A	T	T	A	C	A	C	A	G	A	C	A	A	G	T	A	A	G	A	A	T	G	T	A	G	T	A	T	T	A	A	A	A	C	A	A	A	C	T	T	C
Mh33297_LIB4734	2	b		A	G	A	A	A	A	T	T	A	C	A	C	A	G	A	C	A	A	G	T	A	A	G	A	A	T	G	T	A	G	T	A	T	T	A	A	A	A	C	A	A	A	C	T	T	C
Mh33298_LIB4735	2	b		A	G	A	A	A	A	T	T	A	C	A	C	A	G	A	C	A	A	G	T	A	A	G	A	A	T	G	T	A	G	T	A	T	T	A	A	A	A	C	A	A	A	C	T	T	C
Mh33299_LIB4736	2	b		A	G	A	A	A	A	T	T	A	C	A	C	A	G	A	C	A	A	G	T	A	A	G	A	A	T	G	T	A	G	T	A	T	T	A	A	A	A	C	A	A	A	C	T	T	C
Mh33300_LIB4737	2	b		A	G	A	A	A	A	T	T	A	C	A	C	A	G	A	C	A	A	G	T	A	A	G	A	A	T	G	T	A	G	T	A	T	T	A	A	A	A	C	A	A	A	C	T	T	C
Mh33301_LIB4738	2	b		A	G	A	A	A	A	T	T	A	C	A	C	A	G	A	C	A	A	G	T	A	A	G	A	A	T	G	T	A	G	T	A	T	T	A	A	A	A	C	A	A	A	C	T	T	C
Mh33302_LIB4739	2	b		A	G	A	A	A	A	T	T	A	C	A	C	A	G	A	C	A	A	G	T	A	A	G	A	A	T	G	T	A	G	T	A	T	T	A	A	A	A	C	A	A	A	C	T	T	C
Mh33303_LIB4740	2	b		A	G	A	A	A	A	T	T	N	N	N	N	N	N	A	C	A	A	G	T	A	A	G	A	A	T	G	T	A	G	T	A	T	T	A	A	A	A	C	A	A	A	C	T	T	C
Mh33304_LIB4741	2	b		A	G	A	A	A	A	T	T	A	C	A	C	A	G	A	C	A	A	G	T	A	A	G	A	A	T	G	T	A	G	T	A	T	T	A	A	A	A	C	A	A	A	C	T	T	C
Mh33305_LIB4742	2	b		A	G	A	A	A	A	T	T	A	C	A	C	A	G	A	C	A	A	G	T	A	A	G	A	A	T	G	T	A	G	T	A	T	T	A	A	A	A	C	A	A	A	C	T	T	C
Mh33306_LIB4743	2	b		A	G	A	A	A	A	T	T	A	C	A	C	A	G	A	C	A	A	G	T	A	A	G	A	A	T	G	T	A	G	T	A	T	T	A	A	A	A	C	A	A	A	C	T	T	C
Mh33307_LIB4746	2	b		A	G	A	A	A	A	T	T	A	C	A	C	A	G	A	C	A	A	G	T	A	A	G	A	A	T	G	T	A	G	T	A	T	T	A	A	A	A	C	A	A	A	C	T	T	C
Mh37681_LIB4016	2	b		A	G	A	A	A	A	T	T	A	C	A	C	A	G	A	C	A	A	G	T	A	A	G	A	A	T	G	T	A	G	T	A	T	T	A	A	A	A	C	A	A	A	C	T	T	C
Mh37682_LIB4017	2	b		A	G	A	A	A	A	T	T	A	C	A	C	A	G	A	C	A	A	G	T	A	A	G	A	A	T	G	T	A	G	T	A	T	T	A	A	A	A	C	A	A	A	C	T	T	C
Mh37683_LIB4018	2	b		A	G	A	A	A	A	T	T	A	C	A	C	A	G	A	C	A	A	G	T	A	A	G	A	A	T	G	T	A	G	T	A	T	T	A	A	A	A	C	A	A	A	C	T	T	C
Mh37836_LIB4043	2	b		N	N	N	N	N	A	T	T	A	C	A	C	A	G	A	C	A	A	G	T	A	A	G	A	A	T	G	T	A	G	T	A	T	T	A	A	A	A	C	A	A	A	C	T	T	C
Mh37837_LIB4044	2	b		A	G	A	A	A	A	T	T	A	C	A	C	A	G	A	C	A	A	G	T	A	A	G	A	A	T	G	T	A	G	T	A	T	T	A	A	A	A	C	A	A	A	C	T	T	C
Mh37838_LIB4045	2	b		A	G	A	A	A	A	T	T	A	C	A	C	A	G	A	C	A	A	G	T	A	A	G	A	A	T	G	T	A	G	T	A	T	T	A	A	A	A	C	A	A	A	C	T	T	C
Mh38957_LIB5423	2	b		A	G	A	A	A	A	T	T	A	C	A	C	A	G	A	C	A	A	G	T	A	A	G	A	A	T	G	T	A	G	T	A	T	T	A	A	A	A	C	A	A	A	C	T	T	C
Mh38958_LIB5424	2	b		A	G	A	A	A	A	T	T	A	C	A	C	A	G	A	C	A	A	G	T	A	A	G	A	A	T	G	T	A	G	T	A	T	T	A	A	A	A	C	A	A	A	C	T	T	C
Mh38959_LIB5425	2	b		A	G	A	A	A	A	T	T	A	C	A	C	A	G	A	C	A	A	G	T	A	A	G	A	A	T	G	T	A	G	T	A	T	T	A	A	A	A	C	A	A	A	C	T	T	C
Mh38993_LIB6485	2	b		A	G	A	A	A	A	T	T	A	C	A	C	A	G	A	C	A	A	G	T	A	A	G	A	A	T	G	T	A	G	T	A	T	T	A	A	A	A	C	A	A	A	C	T	T	C
Mh38994_LIB5430	2	b		A	G	A	A	A	A	T	T	A	C	A	C	A	G	A	C	A	A	G	T	A	A	G	A	A	T	G	T	A	G	T	A	T	T	A	A	A	A	C	A	A	A	C	T	T	C
Mh38995_LIB5431	2	b		A	G	A	A	A	A	T	T	N	N	N	N	N	N	N	N	N	N	N	N	N	N	G	A	A	T	G	T	A	G	T	A	T	T	A	A	A	A	C	A	A	A	C	T	T	C
Mh39011_LIB5432	2	b		A	G	A	A	A	A	T	T	A	C	A	C	A	G	A	C	A	A	G	T	A	A	G	A	A	T	G	T	A	G	T	A	T	T	A	A	A	A	C	A	A	A	C	T	T	C
Mh39012_LIB5433	2	b		A	G	A	A	A	A	T	T	A	C	A	C	A	G	A	C	A	A	G	T	A	A	G	A	A	T	G	T	A	G	T	A	T	T	A	A	A	A	C	A	A	A	C	T	T	C
Mh39013_LIB5434	2	b		A	G	A	A	A	A	T	T	A	C	A	C	A	G	A	C	A	A	G	T	A	A	G	A	A	T	G	T	A	G	T	A	T	T	A	A	A	A	C	A	A	A	C	T	T	C
Mh39119_LIB5448	2	b		A	G	A	A	A	A	T	T	A	C	A	C	A	G	A	C	A	A	G	T	A	A	G	A	A	T	G	T	A	G	T	A	T	T	A	A	A	A	C	A	A	A	C	T	T	C
Mh39120_LIB5449	2	b		A	G	A	A	A	A	T	T	A	C	A	C	A	G	A	C	A	A	G	T	A	A	G	A	A	T	G	T	A	G	T	A	T	T	A	A	A	A	C	A	A	A	C	T	T	C
Mh39121_LIB5450	2	b		A	G	A	A	A	A	T	T	A	C	A	C	A	G	A	C	A	A	G	T	A	A	G	A	A	T	G	T	A	G	T	A	T	T	A	A	A	A	C	A	A	A	C	T	T	C
Mh39146_LIB5452	2	b		A	G	A	A	A	N	N	N	A	N	N	N	N	N	N	N	N	N	N	N	N	N	N	N	N	N	N	N	N	N	N	N	T	T	A	A	A	A	C	A	A	A	C	T	T	C
Mh39157_LIB5454	2	b		A	G	A	A	A	A	T	T	A	C	A	C	A	G	A	C	A	A	G	T	A	A	G	A	A	T	G	T	A	G	T	A	T	T	A	A	A	A	C	A	A	A	C	T	T	C
Mh39158_LIB5455	2	b		A	G	A	A	A	A	T	T	A	C	A	C	A	G	A	C	A	A	G	T	A	A	G	A	A	T	G	T	A	G	T	A	T	T	A	A	A	A	C	A	A	A	C	T	T	C
Mh39159_LIB5456	2	b		A	G	A	A	A	A	T	T	A	C	A	C	A	G	A	C	A	A	G	T	A	A	G	A	A	T	G	T	A	G	T	A	T	T	A	A	A	A	C	A	A	A	C	T	T	C
Mh39215_LIB5466	2	b		A	G	A	A	A	A	T	T	A	C	A	C	A	G	A	C	A	A	G	T	A	A	G	A	A	T	G	T	A	G	T	A	T	T	A	A	A	A	C	A	A	A	C	T	T	C
Mh39216_LIB5467	2	b		A	G	A	A	A	A	T	T	A	C	A	C	A	G	A	C	A	A	G	T	A	A	G	A	A	T	G	T	A	G	T	A	T	T	A	A	A	A	C	A	A	A	C	T	T	C
Mh39217_LIB5468	2	b		A	G	A	A	A	A	T	T	A	C	A	C	A	G	A	C	A	A	G	T	A	A	G	A	A	T	G	T	A	G	T	A	T	T	A	A	A	A	C	A	A	A	C	T	T	C
Mh39227_LIB5469	2	b		N	N	N	N	N	N	N	N	A	C	A	C	A	G	A	C	A	A	G	T	A	A	G	A	A	T	G	T	A	G	T	A	T	T	A	A	A	A	C	A	A	A	C	T	T	C
Mh39228_LIB5470	2	b		A	G	A	A	A	A	T	T	A	C	A	C	A	G	A	C	A	A	G	T	A	A	G	A	A	T	G	T	A	G	T	A	T	T	A	A	A	A	C	A	A	A	C	T	T	C
Mh39229_LIB5471	2	b		A	G	A	A	A	A	T	T	A	C	A	C	A	G	A	C	A	A	G	T	A	A	G	A	A	T	G	T	A	G	T	A	T	T	A	A	A	A	C	A	A	A	C	T	T	C
Mh1522_LIB3484	2	b recombinant type 1		A	G	A	A	A	A	T	T	A	C	A	C	A	G	A	C	A	A	G	T	A	A	G	A	A	T	G	T	A	G	T	A	T	T	A	A	A	A	C	A	A	A	C	T	T	C
Mh1584_LIB3516	2	b recombinant type 1		A	G	A	A	A	A	T	T	A	C	A	C	A	G	A	C	A	A	G	T	A	A	G	A	A	T	G	T	A	G	T	A	T	T	A	A	A	A	C	A	A	A	C	T	T	C
Mh1375_LIB4823	2	c		A	G	A	A	A	A	T	T	A	C	A	C	A	G	A	C	A	A	G	T	A	A	G	A	A	T	G	T	A	G	T	A	T	T	A	A	A	A	C	A	A	A	C	T	T	C
Mh1506_LIB1628	2	c		A	G	A	A	A	A	T	T	A	C	A	C	A	G	A	C	A	A	G	T	A	A	G	A	A	T	G	T	A	G	T	A	T	T	A	A	A	A	C	A	A	A	C	T	T	C
Mh23455_LIB3569	2	c		A	G	A	A	A	A	T	T	A	C	A	C	A	G	A	C	A	A	G	T	A	A	G	A	A	T	G	T	A	G	T	A	T	T	A	A	A	A	C	A	A	A	C	T	T	C
Mh23456_LIB3568	2	c		A	G	A	A	A	A	T	T	A	C	A	C	A	G	A	C	A	A	G	T	A	A	G	A	A	T	G	T	A	G	T	A	T	T	A	A	A	A	C	A	A	A	C	T	T	C
Mh32823_LIB4644	2	c		A	G	A	A	A	A	T	T	A	C	A	C	A	G	A	C	A	A	G	T	A	A	G	A	A	T	G	T	A	G	T	A	T	T	A	A	A	A	C	A	A	A	C	T	T	C
Mh32824_LIB4645	2	c		A	G	A	A	A	A	T	T	A	C	A	C	A	G	A	C	A	A	G	T	A	A	G	A	A	T	G	T	A	G	T	A	T	T	A	A	A	A	C	A	A	A	C	T	T	C
Mh32825_LIB4648	2	c		A	G	A	A	A	A	T	T	A	C	A	C	A	G	A	C	A	A	G	T	A	A	G	A	A	T	G	T	A	G	T	A	T	T	A	A	A	A	C	A	A	A	C	T	T	C
Mh32859_LIB4659	2	c		A	G	A	A	A	A	T	T	A	C	A	C	A	G	A	C	A	A	G	T	A	A	G	A	A	T	G	T	A	G	T	A	T	T	A	A	A	A	C	A	A	A	C	T	T	C
Mh32861_LIB4660	2	c		A	G	A	A	A	A	T	T	A	C	A	C	A	G	A	C	A	A	G	T	A	A	G	A	A	T	G	T	A	G	T	A	T	T	A	A	A	A	C	A	A	A	C	T	T	C
Mh32862_LIB4661	2	c		A	G	A	A	A	A	T	T	A	C	A	C	A	G	A	C	A	A	G	T	A	A	G	A	A	T	G	T	A	G	T	A	T	T	A	A	A	A	C	A	A	A	C	T	T	C
Mh32864_LIB4662	2	c		A	G	A	A	A	A	T	T	A	C	A	C	A	G	A	C	A	A	G	T	A	A	G	A	A	T	G	T	A	G	T	A	T	T	A	A	A	A	C	A	A	A	C	T	T	C
Mh32865_LIB4663	2	c		A	G	A	A	A	A	T	T	A	C	A	C	A	G	A	C	A	A	G	T	A	A	G	A	A	T	G	T	A	G	T	A	T	T	A	A	A	A	C	A	A	A	C	T	T	C
Mh32866_LIB4664	2	c		A	G	A	A	A	A	T	T	A	C	A	C	A	G	A	C	A	A	G	T	A	A	G	A	A	T	G	T	A	G	T	A	T	T	A	A	A	A	C	A	A	A	C	T	T	C
Mh32891_LIB4665	2	c		A	G	A	A	A	A	T	T	A	C	A	C	A	G	A	C	A	A	G	T	A	A	G	A	A	T	G	T	A	G	T	A	T	T	A	A	A	A	C	A	A	A	C	T	T	C
Mh33033_LIB4705	2	c		A	G	A	A	A	A	T	T	A	C	A	C	A	G	A	C	A	A	G	T	A	A	G	A	A	T	G	T	A	G	T	A	T	T	A	A	A	A	C	A	A	A	C	T	T	C
Mh33034_LIB4706	2	c		A	G	A	A	A	N	N	N	A	C	A	C	A	G	A	C	A	A	G	T	A	A	G	A	A	T	G	T	A	G	T	A	T	T	A	A	A	A	C	A	A	A	C	T	T	C
Mh33035_LIB4707	2	c		A	G	A	A	A	A	T	T	A	C	A	C	A	G	A	C	A	A	G	T	A	A	G	A	A	T	G	T	A	G	T	A	T	T	A	A	A	A	C	A	A	A	C	T	T	C
Mh33036_LIB4708	2	c		A	G	A	A	A	A	T	T	A	C	A	C	A	G	A	C	A	A	G	T	A	A	G	A	A	T	G	T	A	G	T	A	T	T	A	A	A	A	C	A	A	A	C	T	T	C
Mh33037_LIB4709	2	c		A	G	A	A	A	A	T	T	A	C	A	C	A	G	A	C	A	A	G	T	A	A	G	A	A	T	G	T	A	G	T	A	T	T	A	A	A	A	C	A	A	A	C	T	T	C
Mh33038_LIB4710	2	c		A	G	A	A	A	A	T	T	N	N	N	N	N	N	A	C	A	A	G	T	A	A	G	A	A	T	G	T	A	G	T	A	T	T	A	A	A	A	C	A	A	A	C	T	T	C
Mh33039_LIB4711	2	c		A	G	A	A	A	A	T	T	A	C	A	C	A	G	A	C	A	A	G	T	A	A	G	A	A	T	G	T	A	G	T	A	T	T	A	A	A	A	C	A	A	A	C	T	T	C
Mh33040_LIB4712	2	c		A	G	A	A	A	A	T	T	A	C	A	C	A	G	A	C	A	A	G	T	A	A	G	A	A	T	G	T	A	G	T	A	T	T	A	A	A	A	C	A	A	A	C	T	T	C
Mh33041_LIB4713	2	c		A	G	A	A	A	A	T	T	A	C	A	C	A	G	A	C	A	A	G	T	A	A	G	A	A	T	G	T	A	G	T	A	T	T	A	A	A	A	C	A	A	A	C	T	T	C
Mh33042_LIB4714	2	c		A	G	A	A	A	A	T	T	A	C	A	C	A	G	A	C	A	A	G	T	A	A	G	A	A	T	G	T	A	G	T	A	T	T	A	A	A	A	C	A	A	A	C	T	T	C
Mh33043_LIB6458	2	c		A	G	A	A	A	A	T	T	A	C	A	C	A	G	A	C	A	A	G	T	A	A	G	A	A	T	G	T	A	G	T	A	T	T	A	A	A	A	C	A	A	A	C	T	T	C
Mh33044_LIB4716	2	c		A	G	A	A	A	A	T	T	A	N	N	N	N	N	N	N	N	N	N	N	N	N	N	N	N	N	N	N	N	N	N	N	N	N	A	N	N	N	N	A	A	A	C	T	T	C
Mh33125_LIB4759	2	c		A	G	A	A	A	A	T	T	A	C	A	C	A	G	A	C	A	A	G	T	A	A	G	A	A	T	G	T	A	G	T	A	T	T	A	A	A	A	C	A	A	A	C	T	T	C
Mh33126_LIB4760	2	c		A	G	A	A	A	A	T	T	A	C	A	C	A	G	A	C	A	A	G	T	A	A	G	A	A	T	G	T	A	G	T	A	T	T	A	A	A	A	C	A	A	A	C	T	T	C
Mh33249_LIB4649	2	c		A	G	A	A	A	A	T	T	A	C	A	C	A	G	A	C	A	A	G	T	A	A	G	A	A	T	G	T	A	G	T	A	T	T	A	A	A	A	C	A	A	A	C	T	T	C
Mh33250_LIB4650	2	c		A	G	A	A	A	A	T	T	A	C	A	C	A	G	A	C	A	A	G	T	A	A	G	A	A	T	G	T	A	G	T	A	T	T	A	A	A	A	C	A	A	A	C	T	T	C
Mh33251_LIB4651	2	c		A	G	A	A	A	A	T	T	A	C	A	C	A	G	A	C	A	A	G	T	A	A	G	A	A	T	G	T	A	G	T	A	T	T	A	A	A	A	C	A	A	A	C	T	T	C
Mh33252_LIB4652	2	c		A	G	A	A	A	A	T	T	A	C	A	C	A	G	A	C	A	A	G	T	A	A	G	A	A	T	G	T	A	G	T	A	T	T	A	A	A	A	C	A	A	A	C	T	T	C
Mh33253_LIB4653	2	c		A	G	A	A	A	A	T	T	A	C	A	C	A	G	A	C	A	A	G	T	A	A	G	A	A	T	G	T	A	G	T	A	T	T	A	A	A	A	C	A	A	A	C	T	T	C
Mh33254_LIB4654	2	c		A	G	A	A	A	A	T	T	A	C	A	C	A	G	A	C	A	A	G	T	A	A	G	A	A	T	G	T	A	G	T	A	T	T	A	A	A	A	C	A	A	A	C	T	T	C
Mh33255_LIB4655	2	c		A	G	A	A	A	A	T	T	A	C	A	C	A	G	A	C	A	A	G	T	A	A	G	A	A	T	G	T	A	G	T	A	T	T	A	A	A	A	C	A	A	A	C	T	T	C
Mh33256_LIB4656	2	c		A	G	A	A	A	N	N	N	N	N	N	N	N	N	N	N	N	N	N	N	N	N	N	N	N	N	N	N	N	N	N	N	T	T	A	A	A	A	C	A	A	A	C	T	T	C
Mh33257_LIB4657	2	c		A	G	A	A	A	A	T	T	A	C	A	C	A	G	A	C	A	A	G	T	A	A	G	A	A	T	G	T	A	G	T	A	T	T	A	A	A	A	C	A	A	A	C	T	T	C
Mh33310_LIB4761	2	c		A	G	A	A	A	A	T	T	A	C	A	C	A	G	A	C	A	A	G	T	A	A	G	A	A	T	G	T	A	G	T	A	T	T	A	A	A	A	C	A	A	A	C	T	T	C
Mh33311_LIB4762	2	c		A	G	A	A	A	A	T	T	A	C	A	C	A	G	A	C	A	A	G	T	A	A	G	A	A	T	G	T	A	G	T	A	T	T	A	A	A	A	C	A	A	A	C	T	T	C
Mh33312_LIB4763	2	c		A	G	A	A	A	A	T	T	A	C	A	C	A	G	A	C	A	A	G	T	A	A	G	A	A	T	G	T	A	G	T	A	T	T	A	A	A	A	C	A	A	A	C	T	T	C
Mh33313_LIB4764	2	c		A	G	A	A	A	A	T	T	A	C	A	C	A	G	A	C	A	A	G	T	A	A	G	A	A	T	G	T	A	G	T	A	T	T	A	A	A	A	C	A	A	A	C	T	T	C
Mh33791_LIB3817	2	c		N	N	N	N	N	N	N	N	A	C	A	C	A	G	A	C	A	A	G	T	A	A	G	A	A	T	G	T	A	G	T	A	T	T	A	A	A	A	C	A	A	A	C	T	T	C
Mh33994_LIB3839	2	c		A	G	A	A	A	A	T	T	A	C	A	C	A	G	A	C	A	A	G	T	A	A	G	A	A	T	G	T	A	G	T	A	T	T	N	N	N	N	N	A	A	A	C	T	T	C
Mh37586_LIB4009	2	c		A	G	A	A	A	A	T	T	A	C	A	C	A	G	A	C	A	A	G	T	A	A	G	A	A	T	G	T	A	G	T	A	T	T	A	A	A	A	C	A	A	A	C	T	T	C
Mh37587_LIB4010	2	c		A	G	A	A	A	A	T	T	A	C	A	C	A	G	A	C	A	A	G	T	A	A	G	A	A	T	G	T	A	G	T	A	T	T	A	A	A	A	C	A	A	A	C	T	T	C
Mh37588_LIB4011	2	c		A	G	A	A	A	A	T	T	A	C	A	C	A	G	A	C	A	A	G	T	A	A	G	A	A	T	G	T	A	G	T	A	T	T	A	A	A	A	C	A	A	A	C	T	T	C
Mh38375_LIB4160	2	c		A	G	A	A	A	A	T	T	A	C	A	C	A	G	A	C	A	A	G	T	A	A	G	A	A	T	G	T	A	G	T	A	T	T	A	A	A	A	C	A	A	A	C	T	T	C
Mh38376_LIB4161	2	c		A	G	A	A	A	A	T	T	A	C	A	C	A	G	A	C	A	A	G	T	A	A	G	A	A	T	G	T	A	G	T	A	T	T	A	A	A	A	C	A	A	A	C	T	T	C
Mh38404_LIB4165	2	c		A	G	A	A	A	A	T	T	A	C	A	C	A	G	A	C	A	A	G	T	A	A	G	A	A	T	G	T	A	G	T	A	T	T	A	A	A	A	C	A	A	A	C	T	T	C
Mh38405_LIB4166	2	c		A	G	A	A	A	A	T	T	A	C	A	C	A	G	A	C	A	A	G	T	A	A	G	A	A	T	G	T	A	G	T	A	T	T	A	A	A	A	C	A	A	A	C	T	T	C
Mh38406_LIB4167	2	c		A	G	A	A	A	A	T	T	A	C	A	C	A	G	A	C	A	A	G	T	A	A	G	A	A	T	G	T	A	G	T	A	T	T	A	A	A	A	C	A	A	A	C	T	T	C
Mh38433_LIB4168	2	c		A	G	A	A	A	A	T	T	A	C	A	C	A	G	A	C	A	A	G	T	A	A	G	A	A	T	G	T	A	G	T	A	N	N	N	N	N	N	C	A	A	A	C	T	T	C
Mh38436_LIB4169	2	c		A	G	A	A	A	A	T	T	A	C	A	C	A	G	A	C	A	A	G	T	A	A	G	A	A	T	G	T	A	G	T	A	T	T	A	A	A	A	C	A	A	A	C	T	T	C
Mh38488_LIB4177	2	c		A	G	A	A	A	A	T	T	A	C	A	C	A	G	A	C	A	A	G	T	A	A	G	A	A	T	G	T	A	G	T	A	T	T	A	A	A	A	C	A	A	A	C	T	T	C
Mh38535_LIB4184	2	c		A	G	A	A	A	A	T	T	A	N	A	C	A	G	A	C	A	A	G	T	A	A	G	A	A	T	G	T	A	G	T	A	T	T	A	A	A	A	C	A	A	A	C	T	T	C
Mh38536_LIB4185	2	c		A	G	A	A	A	A	T	T	A	C	A	C	A	G	A	C	A	A	G	T	A	A	G	A	A	T	G	T	A	G	T	A	T	T	A	A	A	A	C	A	A	A	C	T	T	C
Mh38537_LIB4186	2	c		A	G	A	A	A	A	T	T	A	C	A	C	A	G	A	C	A	A	G	T	A	A	G	A	A	T	G	T	A	G	T	A	T	T	A	A	A	A	C	A	A	A	C	T	T	C
Mh38547_LIB4187	2	c		A	G	A	A	A	A	T	T	A	C	A	C	A	G	A	C	A	A	G	T	A	A	G	A	A	T	G	T	A	G	T	A	T	T	A	A	A	A	C	A	A	A	C	T	T	C
Mh38548_LIB4188	2	c		A	G	A	A	A	A	T	T	A	C	A	C	A	G	A	C	A	A	G	T	A	A	G	A	A	T	G	T	A	G	T	A	T	T	A	A	A	A	C	A	A	A	C	T	T	C
Mh38549_LIB4189	2	c		A	G	A	A	A	A	T	T	A	C	A	C	A	G	A	C	A	A	G	T	A	A	G	A	A	T	G	T	A	G	T	A	T	T	A	A	A	A	C	A	A	A	C	T	T	C
Mh38559_LIB4190	2	c		A	G	A	A	A	A	T	T	A	C	A	C	A	G	A	C	A	A	G	T	A	A	G	A	A	T	G	T	A	G	T	A	T	T	A	A	A	A	C	A	A	A	C	T	T	C
Mh38560_LIB4191	2	c		A	G	A	A	A	A	T	T	A	C	A	C	A	G	A	C	A	A	G	T	A	A	G	A	A	T	G	T	A	G	T	A	T	T	A	A	A	A	C	A	A	A	C	T	T	C
Mh38561_LIB4192	2	c		A	G	A	A	A	A	T	T	A	C	A	C	A	G	A	C	A	A	G	T	A	A	G	A	A	T	G	T	A	G	T	A	T	T	A	A	A	A	C	A	A	A	C	T	T	C
Mh38571_LIB4193	2	c		A	G	A	A	A	A	T	T	A	C	A	C	A	G	A	C	A	A	G	T	A	A	G	A	A	T	G	T	A	G	T	A	T	T	A	A	A	A	C	A	A	A	C	T	T	C
Mh38572_LIB4194	2	c		A	G	A	A	A	A	T	T	A	C	A	C	A	G	A	C	A	A	G	T	A	A	G	A	A	T	G	T	A	G	T	A	T	T	A	A	A	A	C	A	A	A	C	T	T	C
Mh38573_LIB5395	2	c		A	G	A	A	A	A	T	T	A	C	A	C	A	G	A	C	A	A	G	T	A	A	G	A	A	T	G	T	A	G	T	A	T	T	A	A	A	A	C	A	A	A	C	T	T	C
Mh38584_LIB5396	2	c		A	G	A	A	A	A	T	T	A	C	A	C	A	G	A	C	A	A	G	T	A	A	G	A	A	T	G	T	A	G	T	A	T	T	A	A	A	A	C	A	A	A	C	T	T	C
Mh38585_LIB5397	2	c		A	G	A	A	A	A	T	T	A	C	A	C	A	G	A	C	A	A	G	T	A	A	G	A	A	T	G	T	A	G	T	A	T	T	A	A	A	A	C	A	A	A	C	T	T	C
Mh38586_LIB5398	2	c		A	G	A	A	A	A	T	T	A	C	A	C	A	G	A	C	A	A	G	T	A	A	G	A	A	T	G	T	A	G	T	A	T	T	A	A	A	A	C	A	A	A	C	T	T	C
Mh38599_LIB5399	2	c		A	G	A	A	A	A	T	T	A	C	A	C	A	G	A	C	A	A	G	T	A	A	G	A	A	T	G	T	A	G	T	A	T	T	A	A	A	A	C	A	A	A	C	T	T	C
Mh38600_LIB5400	2	c		A	G	A	A	A	A	T	T	A	C	A	C	A	G	A	C	A	A	G	T	A	A	G	A	A	T	G	T	A	G	T	A	T	T	A	A	A	A	C	A	A	A	C	T	T	C
Mh38611_LIB5401	2	c		A	G	A	A	A	A	T	T	A	C	A	C	A	G	A	C	A	A	G	T	A	A	G	A	A	T	G	T	A	G	T	A	T	T	A	A	A	A	C	A	A	A	C	T	T	C
Mh38612_LIB5402	2	c		A	G	A	A	A	A	T	T	A	C	A	C	A	G	A	C	A	A	G	T	A	A	G	A	A	T	G	T	A	G	T	A	T	T	A	A	A	A	C	A	A	A	C	T	T	C
Mh38622_LIB5403	2	c		A	G	A	A	A	A	T	T	A	C	A	C	A	G	A	C	A	A	G	T	A	A	G	A	A	T	G	T	A	G	T	A	T	T	A	A	A	N	N	A	A	A	C	T	T	C
Mh38623_LIB5404	2	c		A	G	A	A	A	A	T	T	A	C	A	C	A	G	A	C	A	A	G	T	A	A	G	A	A	T	G	T	A	G	T	A	T	T	A	A	A	A	C	A	A	A	C	T	T	C
Mh38624_LIB5405	2	c		A	G	A	A	A	A	T	T	A	C	A	C	A	G	A	C	A	A	G	T	A	A	G	A	A	T	G	T	A	G	T	A	T	T	A	A	A	A	C	A	A	A	C	T	T	C
Mh38634_LIB5406	2	c		A	G	A	A	A	A	T	T	A	C	A	C	A	G	A	C	A	A	G	T	A	A	G	A	A	T	G	T	A	G	T	A	T	T	A	A	A	A	C	A	A	A	C	T	T	C
Mh38635_LIB5407	2	c		A	G	A	A	A	A	T	T	A	C	A	C	A	G	A	C	A	A	G	T	A	A	G	A	A	T	G	T	A	G	T	A	T	T	A	A	A	A	C	A	A	A	C	T	T	C
Mh38650_LIB5408	2	c		A	G	A	A	A	A	T	T	A	C	A	C	A	G	A	C	A	A	G	T	A	A	G	A	A	T	G	T	A	G	T	A	T	T	A	A	A	A	C	A	A	A	C	T	T	C
Mh38651_LIB5409	2	c		A	G	A	A	A	A	T	T	A	C	A	C	A	G	A	C	A	A	G	T	A	A	G	A	A	T	G	T	A	G	T	A	T	T	A	A	A	A	C	A	A	A	C	T	T	C
Mh38652_LIB5410	2	c		A	G	A	A	A	A	T	T	A	C	A	C	A	G	A	C	A	A	G	T	A	A	G	A	A	T	G	T	A	G	T	A	T	T	A	A	A	A	C	A	A	A	C	T	T	C
Mh38662_LIB5411	2	c		A	G	A	A	A	A	T	T	A	C	A	C	A	G	A	C	A	A	G	T	A	A	G	A	A	T	G	T	A	G	T	A	T	T	A	A	A	A	C	A	A	A	C	T	T	C
Mh38663_LIB5412	2	c		A	G	A	A	A	A	T	T	A	C	A	C	A	G	A	C	A	A	G	T	A	A	G	A	A	T	G	T	A	G	T	A	T	T	A	A	A	A	C	A	A	A	C	T	T	C
Mh38664_LIB5413	2	c		A	G	A	A	A	A	T	T	A	C	A	C	A	G	A	C	A	A	G	T	A	A	G	A	A	T	G	T	A	G	T	A	T	T	A	A	A	A	C	A	A	A	C	T	T	C
Mh38904_LIB5414	2	c		A	G	A	A	A	A	T	T	A	C	A	C	A	G	A	C	A	A	G	T	A	A	G	A	A	T	G	T	A	G	T	A	T	T	A	A	A	A	C	A	A	A	C	T	T	C
Mh38905_LIB5415	2	c		A	G	A	A	A	A	T	T	A	C	A	C	A	G	A	C	A	A	G	T	A	A	G	A	A	T	G	T	A	G	T	A	T	T	A	A	A	A	C	A	A	A	C	T	T	C
Mh38915_LIB5416	2	c		A	G	A	A	A	A	T	N	A	C	A	C	A	G	A	C	A	A	G	T	A	A	G	A	A	T	G	T	A	G	T	A	T	T	A	A	A	A	C	A	A	A	C	T	T	C
Mh38916_LIB5417	2	c		A	G	A	A	A	A	T	T	A	C	A	C	A	G	A	C	A	A	G	T	A	A	G	A	A	T	G	T	A	G	T	A	T	T	A	A	A	A	C	A	A	A	C	T	T	C
Mh38917_LIB5418	2	c		A	G	A	A	A	A	T	T	A	C	A	C	A	G	A	C	A	A	G	T	A	A	G	A	A	T	G	T	A	G	T	A	T	T	A	A	A	A	C	A	A	A	C	T	T	C
Mh38928_LIB5419	2	c		A	G	A	A	A	A	T	T	A	C	A	C	A	G	A	C	A	A	G	T	A	A	G	A	A	T	G	T	A	G	T	A	T	T	A	A	A	A	C	A	A	A	C	T	T	C
Mh38945_LIB5420	2	c		A	G	A	A	A	A	T	T	A	C	A	C	A	G	A	C	A	A	G	T	A	A	G	A	A	T	G	T	A	G	T	A	T	T	A	A	A	A	C	A	A	A	C	T	T	C
Mh38946_LIB5421	2	c		A	G	A	A	A	A	T	T	A	C	A	C	A	G	A	C	A	A	G	T	A	A	G	A	A	T	G	T	A	G	T	A	T	T	A	A	A	A	C	A	A	A	C	T	T	C
Mh38947_LIB5422	2	c		A	G	A	A	A	A	T	T	A	C	A	C	A	G	A	C	A	A	G	T	A	A	G	A	A	T	G	T	A	G	T	A	T	T	A	A	A	A	C	A	A	A	C	T	T	C
Mh1283_LIB1614	2	d		A	G	A	A	A	A	T	T	A	C	A	C	A	G	A	C	A	A	G	T	A	A	G	A	A	T	G	T	A	G	T	A	T	T	A	A	A	A	C	A	A	A	C	T	T	C
Mh1285_LIB3368	2	d		A	G	A	A	A	A	T	T	A	C	A	C	A	G	A	C	A	A	G	T	A	A	G	A	A	T	G	T	A	G	T	A	T	T	A	A	A	A	C	A	A	A	C	T	T	C
Mh1291_LIB3369	2	d		A	G	A	A	A	A	T	T	A	C	A	C	A	G	A	C	A	A	G	T	A	A	G	A	A	T	G	T	A	G	T	A	T	T	A	A	A	A	C	A	A	A	C	T	T	C
Mh1292_LIB3221	2	d		A	G	A	A	A	A	T	T	A	C	A	C	A	G	A	C	A	A	G	T	A	A	G	A	A	T	G	T	A	G	T	A	T	T	A	A	A	A	C	A	A	A	C	T	T	C
Mh1302_LIB3226	2	d		A	G	A	A	A	A	T	T	A	C	A	C	A	G	A	C	A	A	G	T	A	A	G	A	A	T	G	T	A	G	T	A	T	T	A	A	A	A	C	A	A	A	C	T	T	C
Mh1303_LIB3374	2	d		A	G	A	A	A	A	T	T	A	C	A	C	A	G	A	C	A	A	G	T	A	A	G	A	A	T	G	T	A	G	T	A	T	T	A	A	A	A	C	A	A	A	C	T	T	C
Mh1304_LIB1615	2	d		A	G	A	A	A	A	T	T	A	C	A	C	A	G	A	C	A	A	G	T	A	A	G	A	A	T	G	T	A	G	T	A	T	T	A	A	A	A	C	A	A	A	C	T	T	C
Mh1305_LIB1616	2	d		A	G	A	A	A	A	T	T	A	C	A	C	A	G	A	C	A	A	G	T	A	A	G	A	A	T	G	T	A	G	T	A	T	T	A	A	A	A	C	A	A	A	C	T	T	C
Mh1306_LIB3375	2	d		A	G	A	A	A	A	T	T	A	C	A	C	A	G	A	C	A	A	G	T	A	A	G	A	A	T	G	T	A	G	T	A	T	T	A	A	A	A	C	A	A	A	C	T	T	C
Mh1318_LIB5274	2	d		A	G	A	A	A	A	T	T	A	C	A	C	A	G	A	C	A	A	G	T	A	A	G	A	A	T	G	T	A	G	T	A	T	T	A	A	A	A	C	A	A	A	C	T	T	C
Mh1325_LIB3383	2	d		A	G	A	A	A	A	T	T	A	C	A	C	A	G	A	C	A	A	G	T	A	A	G	A	A	T	G	T	A	G	T	A	T	T	A	A	A	A	C	A	A	A	C	T	T	C
Mh1326_LIB3384	2	d		A	G	A	A	A	A	T	T	A	C	A	C	A	G	A	C	A	A	G	T	A	A	G	A	A	T	G	T	A	G	T	A	T	T	A	A	A	A	C	A	A	A	C	T	T	C
Mh1335_LIB1619	2	d		A	G	A	A	A	A	T	T	A	C	A	C	A	G	A	C	A	A	G	T	A	A	G	A	A	T	G	T	A	G	T	A	T	T	A	A	A	A	C	A	A	A	C	T	T	C
Mh1344_LIB4807	2	d		A	G	A	A	A	A	T	T	A	C	A	C	A	G	A	C	A	A	G	T	A	A	G	A	A	T	G	T	A	G	T	A	T	T	A	A	A	A	C	A	A	A	C	T	T	C
Mh1347_LIB4808	2	d		A	G	A	A	A	A	T	T	A	C	A	C	A	G	A	C	A	A	G	T	A	A	G	A	A	T	G	T	A	G	T	A	T	T	A	A	A	A	C	A	A	A	C	T	T	C
Mh1349_LIB4810	2	d		A	G	A	A	A	A	T	T	A	C	A	C	A	G	A	C	A	A	G	T	A	A	G	A	A	T	G	T	A	G	T	A	T	T	A	A	A	A	C	A	A	A	C	T	T	C
Mh1356_LIB4813	2	d		A	G	A	A	A	A	T	T	A	C	A	C	A	G	A	C	A	A	G	T	A	A	G	A	A	T	G	T	A	G	T	A	T	T	A	A	A	A	C	A	A	A	C	T	T	C
Mh1360_LIB4816	2	d		A	G	A	A	A	A	T	T	A	C	A	C	A	G	A	C	A	A	G	T	A	A	G	A	A	T	G	T	A	G	T	A	T	T	A	A	A	A	C	A	A	A	C	T	T	C
Mh1361_LIB4817	2	d		A	G	A	A	A	A	T	T	A	C	A	C	A	G	A	C	A	A	G	T	A	A	G	A	A	T	G	T	A	G	T	A	T	T	A	A	A	A	C	A	A	A	C	T	T	C
Mh1372_LIB1682	2	d		A	G	A	A	A	A	T	T	A	C	A	C	A	G	A	C	A	A	G	T	A	A	G	A	A	T	G	T	A	G	T	A	T	T	A	A	A	A	C	A	A	A	C	T	T	C
Mh1377_LIB4824	2	d		A	G	A	A	A	A	T	T	A	C	A	C	A	G	A	C	A	A	G	T	A	A	G	N	N	N	N	N	N	N	N	N	N	N	N	N	N	N	N	A	A	A	C	T	T	C
Mh1394_LIB3237	2	d		A	G	A	A	A	A	T	T	A	C	A	C	A	G	A	C	A	A	G	T	A	A	G	A	A	T	G	T	A	G	T	A	T	T	A	A	A	A	C	A	A	A	C	T	T	C
Mh1395_LIB6453	2	d		A	G	A	A	A	A	T	T	A	C	A	C	A	G	A	C	A	A	G	T	A	A	G	A	A	T	G	T	A	G	T	A	T	T	A	A	A	A	C	A	A	A	C	T	T	C
Mh1397_LIB3238	2	d		A	G	A	A	A	A	T	T	A	C	A	C	A	G	A	C	A	A	G	T	A	A	G	A	A	T	G	T	A	G	T	A	T	T	A	A	A	A	C	A	A	A	C	T	T	C
Mh1403_LIB4836	2	d		A	G	A	A	A	A	T	T	A	C	A	C	A	G	A	C	A	A	G	T	A	A	G	A	A	T	G	T	A	G	T	A	T	T	A	A	A	A	C	A	A	A	C	T	T	C
Mh1407_LIB3240	2	d		A	G	A	A	A	A	T	T	A	C	A	C	A	G	A	C	A	A	G	T	A	A	G	A	A	T	G	T	A	G	T	A	T	T	A	A	A	A	C	A	A	A	C	T	T	C
Mh1414_LIB4841	2	d		A	G	A	A	A	A	T	T	A	C	A	C	A	G	A	C	A	A	G	T	A	A	G	A	A	T	G	T	A	G	T	A	T	T	A	A	A	A	C	A	A	A	C	T	T	C
Mh1422_LIB5293	2	d		A	G	A	A	A	A	T	T	A	C	A	C	A	G	A	C	A	A	G	T	A	A	G	A	A	T	G	T	A	G	T	A	T	T	A	A	A	A	C	A	A	A	C	T	T	C
Mh1427_LIB5296	2	d		A	G	A	A	A	A	T	T	A	C	A	C	A	G	A	C	A	A	G	T	A	A	G	A	A	T	G	T	A	G	T	A	T	T	A	A	A	A	C	A	A	A	C	T	T	C
Mh1430_LIB3246	2	d		A	G	A	A	A	A	T	T	N	N	N	N	N	N	N	N	N	N	N	N	N	N	N	N	N	N	N	N	N	N	N	N	N	N	N	N	N	N	C	A	A	A	C	T	T	C
Mh1452_LIB3890	2	d		A	G	A	A	A	A	T	T	A	C	A	C	A	G	A	C	A	A	G	T	A	A	G	A	A	T	G	T	A	G	T	A	T	T	A	A	A	A	C	A	A	A	C	T	T	C
Mh1453_LIB1624	2	d		A	G	A	A	A	A	T	T	A	C	A	C	A	G	A	C	A	A	G	T	A	A	G	A	A	T	G	T	A	G	T	A	T	T	A	A	A	A	C	A	A	A	C	T	T	C
Mh1454_LIB3891	2	d		A	G	A	A	A	A	T	T	A	C	A	C	A	G	A	C	A	A	G	T	A	A	G	A	A	T	G	T	A	G	T	A	T	T	A	A	A	A	C	A	A	A	C	T	T	C
Mh1467_LIB3249	2	d		A	G	A	A	A	A	T	T	A	C	A	C	A	G	A	C	A	A	G	T	A	A	G	A	A	T	G	T	A	G	T	A	T	T	A	A	A	A	C	A	A	A	C	T	T	C
Mh1469_LIB3250	2	d		A	G	A	A	A	N	N	N	A	C	A	C	A	G	A	C	A	A	G	T	A	A	G	A	A	T	G	T	A	G	T	A	T	T	A	A	A	A	C	A	A	A	C	T	T	C
Mh1472_LIB5303	2	d		A	G	A	A	A	A	T	T	A	C	A	C	A	G	A	C	A	A	G	T	A	A	G	A	A	T	G	T	A	G	T	A	T	T	A	A	A	A	C	A	A	A	C	T	T	C
Mh1479_LIB5307	2	d		A	G	A	A	A	A	T	T	A	C	A	C	A	G	A	C	A	A	G	T	A	A	G	A	A	T	G	T	A	G	T	A	T	T	A	A	A	A	C	A	A	A	C	T	T	C
Mh1481_LIB3305	2	d		A	G	A	A	A	A	T	T	A	C	A	C	A	G	A	C	A	A	G	T	A	A	G	A	A	T	G	T	A	G	T	A	T	T	A	A	A	A	C	A	A	A	C	T	T	C
Mh1481_LIB5368	2	d		A	G	A	A	A	A	T	T	A	C	A	C	A	G	A	C	A	A	G	T	A	A	G	A	A	T	G	T	A	G	T	A	T	T	A	A	A	A	C	A	A	A	C	T	T	C
Mh1488_LIB5310	2	d		A	G	A	A	A	A	T	T	A	C	A	C	A	G	A	C	A	A	G	T	A	A	G	A	A	T	G	T	A	G	T	A	T	T	A	A	A	A	C	A	A	A	C	T	T	C
Mh1490_LIB3256	2	d		N	N	N	N	N	N	N	N	N	N	N	N	N	N	N	N	N	N	N	N	N	N	N	A	A	T	G	T	A	G	T	A	T	T	A	A	A	A	C	A	A	A	C	T	T	C
Mh1493_LIB3471	2	d		A	G	A	A	A	A	T	T	A	C	A	C	A	G	A	C	A	A	G	T	A	A	G	A	A	T	G	T	A	G	T	A	T	T	A	A	A	A	C	A	A	A	C	T	T	C
Mh1495_LIB3258	2	d		A	G	A	A	A	A	T	T	A	C	A	C	A	G	A	C	A	A	G	T	A	A	G	A	A	T	G	T	A	G	T	A	T	T	A	A	A	A	C	A	A	A	C	T	T	C
Mh1496_LIB1690	2	d		A	G	A	A	A	A	T	T	A	C	A	C	A	G	A	C	A	A	G	T	A	A	G	A	A	T	G	T	A	G	T	A	T	T	A	A	A	A	C	A	A	A	C	T	T	C
Mh1505_LIB3476	2	d		A	G	A	A	A	A	T	T	A	C	A	C	A	G	A	C	A	A	G	T	A	A	G	A	A	T	G	T	A	G	T	A	T	T	A	A	A	A	C	A	A	A	C	N	N	N
Mh1508_LIB1691	2	d		A	G	A	A	A	A	T	T	A	C	A	C	A	G	A	C	A	A	G	T	A	A	G	A	A	T	G	T	A	G	T	A	T	T	A	A	A	A	C	A	A	A	C	T	T	C
Mh1511_LIB3263	2	d		A	G	A	A	A	A	T	T	A	C	A	C	A	G	A	C	A	A	G	T	A	A	G	A	A	T	G	T	A	G	T	A	T	T	A	A	A	A	C	A	A	A	C	T	T	C
Mh1513_LIB3478	2	d		A	G	A	A	A	A	T	T	N	N	N	N	N	N	N	N	N	N	N	N	N	N	G	A	A	T	G	T	A	G	T	A	T	T	A	A	A	A	C	A	A	A	C	T	T	C
Mh1514_LIB3479	2	d		A	G	A	A	A	A	T	T	A	C	A	C	A	G	A	C	A	A	G	T	A	A	G	A	A	T	G	T	A	G	T	A	T	T	A	A	A	A	C	A	A	A	C	T	T	C
Mh1515_LIB3480	2	d		A	G	A	A	A	A	T	T	A	C	A	C	A	G	A	C	A	A	G	T	A	A	G	A	A	T	G	T	A	G	T	A	T	T	A	A	A	A	C	A	A	A	C	T	T	C
Mh1516_LIB3481	2	d		A	G	A	A	A	A	T	T	A	C	A	C	A	G	A	C	A	A	G	T	A	A	G	A	A	T	G	T	A	G	T	A	T	T	A	A	A	A	C	A	A	A	C	T	T	C
Mh1520_LIB1692	2	d		A	G	A	A	A	A	T	T	A	C	A	C	A	G	A	C	A	A	G	T	A	A	G	A	A	T	G	T	A	G	T	A	T	T	A	A	A	A	C	A	A	A	C	T	T	C
Mh1525_LIB3486	2	d		A	G	A	A	A	A	T	T	A	C	A	C	A	G	A	C	A	A	G	T	A	A	G	A	A	T	G	T	A	G	T	A	T	T	A	A	A	A	C	A	A	A	C	T	T	C
Mh1526_LIB3487	2	d		A	G	A	A	A	A	T	T	A	C	A	C	A	G	A	C	A	A	G	T	A	A	G	A	A	T	G	T	A	G	T	A	T	T	A	A	A	A	C	A	A	A	C	T	T	C
Mh1527_LIB3488	2	d		A	G	A	A	A	A	T	T	A	C	A	C	A	G	A	C	A	A	G	T	A	A	G	A	A	T	G	T	A	G	T	A	T	T	A	A	A	A	C	A	A	A	C	T	T	C
Mh1529_LIB3489	2	d		A	G	A	A	A	A	T	T	A	C	A	C	A	G	A	C	A	A	G	T	A	A	G	A	A	T	G	T	A	G	T	A	T	T	A	A	A	A	C	A	A	A	C	T	T	C
Mh1532_LIB3492	2	d		A	G	A	A	A	A	T	T	A	C	A	C	A	G	A	C	A	A	G	T	A	A	G	A	A	T	G	T	A	G	T	A	T	T	A	A	A	A	C	A	A	A	C	T	T	C
Mh1537_LIB3268	2	d		A	G	A	A	A	A	T	T	A	C	A	C	A	G	A	C	A	A	G	T	A	A	G	A	A	T	G	T	A	G	T	A	T	T	A	A	A	A	C	A	A	A	C	T	T	C
Mh1541_LIB3496	2	d		A	G	A	A	A	A	T	T	A	C	A	C	A	G	A	C	A	A	G	T	A	A	G	A	A	T	G	T	A	G	T	A	T	T	A	A	A	A	C	A	A	A	C	T	T	C
Mh1545_LIB3498	2	d		A	G	A	A	A	A	T	T	A	C	A	C	A	G	A	C	A	A	G	T	A	A	G	A	A	T	G	T	A	G	T	A	T	T	A	A	A	A	C	A	A	A	C	T	T	C
Mh1546_LIB3271	2	d		A	G	A	A	A	A	T	T	A	C	A	C	A	G	A	C	A	A	G	T	A	A	G	A	A	T	G	T	A	G	T	A	T	T	A	A	A	A	C	A	A	A	C	T	T	C
Mh1550_LIB3499	2	d		N	N	N	N	N	N	N	N	A	C	A	C	A	G	A	C	A	A	G	T	A	A	G	A	A	T	G	T	A	G	T	A	T	T	A	A	A	A	C	A	A	A	C	T	T	C
Mh1554_LIB3273	2	d		A	G	A	A	A	A	T	T	A	C	A	C	A	G	A	C	A	A	G	T	A	A	G	A	A	T	G	T	A	G	T	A	T	T	A	A	A	A	C	A	A	A	C	T	T	C
Mh1559_LIB3547	2	d		A	G	A	A	A	A	T	T	A	C	A	C	A	G	A	C	A	A	G	T	A	A	G	A	A	T	G	T	A	G	T	A	T	T	A	A	A	A	C	A	A	A	C	T	T	C
Mh1560_LIB3544	2	d		A	G	A	A	A	A	T	T	A	C	A	C	A	G	A	C	A	A	G	T	A	A	G	A	A	T	G	T	A	G	T	A	T	T	A	A	A	A	C	A	A	A	C	T	T	C
Mh1569_LIB3509	2	d		A	G	A	A	A	A	T	T	A	C	A	C	A	G	A	C	A	A	G	T	A	A	G	A	A	T	G	T	A	G	T	A	T	T	A	A	A	A	C	A	A	A	C	T	T	C
Mh1575_LIB1634	2	d		A	G	A	A	A	A	T	T	A	C	A	C	A	G	A	C	A	A	G	T	A	A	G	A	A	T	G	T	A	G	T	A	T	T	A	A	A	A	C	A	A	A	C	T	T	C
Mh1580_LIB3512	2	d		A	G	A	A	A	A	T	T	A	C	A	C	A	G	A	C	A	A	G	T	A	A	G	A	A	T	G	T	A	G	T	A	T	T	A	A	A	A	C	A	A	A	C	T	T	C
Mh1591_LIB3555	2	d		A	G	A	A	A	A	T	T	A	C	A	C	A	G	A	C	A	A	G	T	A	A	G	A	A	T	G	T	A	G	T	A	T	T	A	A	A	A	C	A	A	A	C	T	T	C
Mh1598_LIB3522	2	d		A	G	A	A	A	A	T	T	A	C	A	C	A	G	A	C	A	A	G	T	A	A	G	A	A	T	G	T	A	G	T	A	T	T	A	A	A	A	C	A	A	A	C	T	T	C
Mh1599_LIB1636	2	d		A	G	A	A	A	A	T	T	A	C	A	C	A	G	A	C	A	A	G	T	A	A	G	A	A	T	G	T	A	G	T	A	T	T	A	A	A	A	C	A	A	A	C	T	T	C
Mh1608_LIB3526	2	d		A	G	A	A	A	A	T	T	A	C	A	C	A	G	A	C	A	A	G	T	A	A	G	A	A	T	G	T	A	G	T	A	T	T	A	A	A	A	C	A	A	A	C	T	T	C
Mh1611_LIB3292	2	d		A	G	A	A	A	A	T	T	A	C	A	C	A	G	A	C	A	A	G	T	A	A	G	A	A	T	G	T	A	G	T	A	T	T	A	A	A	A	C	A	A	A	C	T	T	C
Mh1612_LIB1674	2	d		A	G	A	A	A	A	T	T	A	C	A	C	A	G	A	C	A	A	G	T	A	A	G	A	A	T	G	T	A	G	T	A	T	T	A	A	A	A	C	A	A	A	C	T	T	C
Mh1620_LIB3528	2	d		A	G	A	A	A	A	T	T	A	C	A	C	A	G	A	C	A	A	G	T	A	A	G	A	A	T	G	T	A	G	T	A	T	T	A	A	A	A	C	A	A	A	C	T	T	C
Mh1630_LIB3301	2	d		A	G	A	A	A	N	N	N	N	N	N	N	N	N	N	N	N	N	N	N	N	N	N	A	A	T	G	T	A	G	T	A	T	T	A	A	A	A	C	A	A	A	C	T	T	C
Mh1636_LIB3534	2	d		A	G	A	A	A	A	T	T	A	C	A	C	A	G	A	C	A	A	G	T	A	A	G	A	A	T	G	T	A	G	T	A	T	T	A	A	A	A	C	A	A	A	C	T	T	C
Mh1639_LIB3304	2	d		A	G	A	A	A	A	T	T	A	C	A	C	A	G	A	C	A	A	G	T	A	A	G	A	A	T	G	T	A	G	T	A	T	T	A	A	A	A	C	A	A	A	C	T	T	C
Mh1640_LIB3217	2	d		A	G	A	A	A	A	T	T	A	C	A	C	A	G	A	C	A	A	G	T	A	A	G	A	A	T	G	T	A	G	T	A	T	T	A	A	A	A	C	A	A	A	C	T	T	C
Mh28488_LIB3764	2	d		A	G	A	A	A	A	T	T	A	C	A	C	A	G	A	C	A	A	G	T	A	A	G	A	A	T	G	T	A	G	T	A	T	T	A	A	A	A	C	A	A	A	C	T	T	C
Mh28489_LIB3765	2	d		A	G	A	A	A	A	T	T	A	C	A	C	A	G	A	C	A	A	G	T	A	A	G	A	A	T	G	T	A	G	T	A	T	T	A	A	A	A	C	A	A	A	C	T	T	C
Mh32577_LIB4523	2	d		A	G	A	A	A	A	T	T	A	C	A	C	A	G	A	C	A	A	G	T	A	A	G	A	A	T	G	T	A	G	T	A	T	T	A	A	A	A	C	A	A	A	C	T	T	C
Mh32578_LIB4524	2	d		A	G	A	A	A	A	T	T	A	C	A	C	A	G	A	C	A	A	G	T	A	A	G	A	A	T	G	T	A	G	T	A	T	T	A	A	A	A	C	A	A	A	C	T	T	C
Mh32579_LIB4525	2	d		A	G	A	A	A	A	T	T	A	C	A	C	A	G	A	C	A	A	G	T	A	A	G	A	A	T	G	T	A	G	T	A	T	T	A	A	A	A	C	A	A	A	C	T	T	C
Mh32580_LIB4526	2	d		A	G	A	A	A	A	T	T	A	C	A	C	A	G	A	C	A	A	G	T	A	A	G	A	A	T	G	T	A	G	T	A	T	T	A	A	A	A	C	A	A	A	C	T	T	C
Mh32581_LIB6456	2	d		A	G	A	A	A	A	T	T	A	C	A	C	A	G	A	C	A	A	G	T	A	A	G	A	A	T	G	T	A	G	T	A	T	T	A	A	A	A	C	A	A	A	C	T	T	C
Mh32582_LIB4528	2	d		A	G	A	A	A	A	T	T	A	N	N	N	N	N	N	N	N	N	N	N	N	N	N	A	A	T	G	T	A	G	T	A	T	T	A	A	A	A	C	A	A	A	C	T	T	C
Mh32583_LIB4529	2	d		A	G	A	A	A	A	T	T	A	C	A	C	A	G	A	C	A	A	G	T	A	A	G	A	A	T	G	T	A	G	T	A	T	T	A	A	A	A	C	A	A	A	C	T	T	C
Mh32584_LIB4530	2	d		A	G	A	A	A	A	T	T	A	C	A	C	A	G	A	C	A	A	G	T	A	A	G	A	A	T	G	T	A	G	T	A	T	T	A	A	A	A	C	A	A	A	C	T	T	C
Mh32585_LIB4531	2	d		N	N	N	N	N	N	N	N	A	C	A	C	A	G	A	C	A	A	G	T	A	A	G	A	A	T	G	T	A	G	T	A	T	T	A	A	A	A	C	A	A	A	C	T	T	C
Mh32586_LIB4532	2	d		A	G	A	A	A	A	T	T	A	C	A	C	A	G	A	C	A	A	G	T	A	A	G	A	A	T	G	T	A	G	T	A	T	T	A	A	A	A	C	A	A	A	C	T	T	C
Mh32592_LIB4554	2	d		A	G	A	A	A	A	T	T	A	C	A	C	A	G	A	C	A	A	G	T	A	A	G	A	A	T	G	T	A	G	T	A	T	T	A	A	A	A	C	A	A	A	C	T	T	C
Mh32605_LIB4545	2	d		N	N	N	N	N	N	N	N	A	C	A	C	A	G	A	C	A	A	G	T	A	A	G	A	A	T	G	T	A	G	T	A	T	T	A	A	A	A	C	A	A	A	C	T	T	C
Mh32606_LIB4546	2	d		A	G	A	A	A	A	T	T	A	C	A	C	A	G	A	C	A	A	G	T	A	A	G	A	A	T	G	T	A	G	T	A	T	T	A	A	A	A	C	A	A	A	C	T	T	C
Mh32607_LIB4547	2	d		A	G	A	A	A	A	T	T	A	C	A	C	A	G	A	C	A	A	G	T	A	A	G	A	A	T	G	T	A	G	T	A	T	T	A	A	A	A	C	A	A	A	C	T	T	C
Mh32608_LIB4550	2	d		A	G	A	A	A	A	T	T	A	C	A	C	A	G	A	C	A	A	G	T	A	A	G	A	A	T	G	T	A	G	T	A	T	T	A	A	A	A	C	A	A	A	C	T	T	C
Mh32609_LIB4551	2	d		A	G	A	A	A	A	T	T	A	C	A	C	A	G	A	C	A	A	G	T	A	A	G	A	A	T	G	T	A	G	T	A	T	T	A	A	A	A	C	A	A	A	C	T	T	C
Mh32610_LIB4552	2	d		A	G	A	A	A	A	T	T	A	C	A	C	A	G	A	C	A	A	G	T	A	A	G	A	A	T	G	T	A	G	T	A	T	T	A	A	A	A	C	A	A	A	C	T	T	C
Mh32614_LIB4555	2	d		A	G	A	A	A	A	T	T	A	C	A	C	A	G	A	C	A	A	G	T	A	A	G	A	A	T	G	T	A	G	T	A	T	T	A	A	A	A	C	A	A	A	C	T	T	C
Mh32615_LIB4556	2	d		A	G	A	A	A	A	T	T	A	C	A	C	A	G	A	C	A	A	G	T	A	A	G	A	A	T	G	T	A	G	T	A	T	T	A	A	A	A	C	A	A	A	C	T	T	C
Mh32617_LIB4558	2	d		A	G	A	A	A	A	T	T	A	C	A	C	A	G	A	C	A	A	G	T	A	A	G	A	A	T	G	T	A	G	T	A	T	T	A	A	A	A	C	A	A	A	C	T	T	C
Mh32618_LIB4559	2	d		A	G	A	A	A	A	T	T	A	C	A	C	A	G	A	C	A	A	G	T	A	A	G	A	A	T	G	T	A	G	T	A	T	T	A	A	A	A	C	A	A	A	C	T	T	C
Mh32619_LIB4560	2	d		A	G	A	A	A	A	T	T	A	C	A	C	A	G	A	C	A	A	G	T	A	A	G	A	A	T	G	T	A	G	T	A	T	T	A	A	A	A	C	A	A	A	C	T	T	C
Mh32620_LIB4561	2	d		A	G	A	A	A	A	T	T	A	N	N	N	N	N	N	N	N	N	N	N	N	N	N	N	N	N	N	N	N	N	N	N	N	N	N	A	A	A	C	A	A	A	C	T	T	C
Mh32621_LIB4562	2	d		A	G	A	A	A	A	T	T	A	C	A	C	A	G	A	C	A	A	G	T	A	A	G	A	A	T	G	T	A	G	T	A	T	T	A	A	A	A	C	A	A	A	C	T	T	C
Mh32622_LIB4563	2	d		A	G	A	A	A	A	T	T	A	C	A	C	A	G	A	C	A	A	G	T	A	A	G	A	A	T	G	T	A	G	T	A	T	T	A	A	A	A	C	A	A	A	C	T	T	C
Mh32623_LIB4564	2	d		A	G	A	A	A	A	T	T	A	C	A	C	A	G	A	C	A	A	G	T	A	A	G	A	A	T	G	T	A	G	T	A	T	T	A	A	A	A	C	A	A	A	C	T	T	C
Mh32624_LIB4565	2	d		A	G	A	A	A	A	T	T	A	C	A	C	A	G	A	C	A	A	G	T	A	A	G	A	A	T	G	T	A	G	T	A	T	T	A	A	A	A	C	A	A	A	C	T	T	C
Mh32625_LIB4566	2	d		A	G	A	A	A	A	T	T	A	C	A	C	A	G	A	C	A	A	G	T	A	A	G	A	A	T	G	T	A	G	T	A	T	T	A	A	A	A	C	A	A	A	C	T	T	C
Mh32662_LIB4598	2	d		A	G	A	A	A	A	T	T	A	C	A	C	A	G	A	C	A	A	G	T	A	A	G	A	A	T	G	T	A	G	T	A	T	T	A	A	A	A	C	A	A	A	C	T	T	C
Mh32666_LIB4588	2	d		A	G	A	A	A	A	T	T	A	C	A	C	A	G	A	C	A	A	G	T	A	A	G	A	A	T	G	T	A	G	T	A	T	T	A	A	A	A	C	A	A	A	C	T	T	C
Mh32667_LIB4589	2	d		A	G	A	A	A	A	T	T	A	C	A	C	A	G	A	C	A	A	G	T	A	A	G	A	A	T	G	T	A	G	T	A	T	T	A	A	A	A	C	A	A	A	C	T	T	C
Mh32668_LIB4590	2	d		A	G	A	A	A	A	T	T	A	C	A	C	A	G	A	C	A	A	G	T	A	A	G	A	A	T	G	T	A	G	T	A	T	T	A	A	A	A	C	A	A	A	C	T	T	C
Mh32669_LIB4591	2	d		A	G	A	A	A	A	T	T	A	C	A	C	A	G	A	C	A	A	G	T	A	A	G	A	A	T	G	T	A	G	T	A	T	T	A	A	A	A	C	A	A	A	C	T	T	C
Mh32670_LIB4592	2	d		A	G	A	A	A	A	T	T	A	C	A	C	A	G	A	C	A	A	G	T	A	A	G	A	A	T	G	T	A	G	T	A	T	T	A	A	A	A	C	A	A	A	C	T	T	C
Mh32671_LIB4593	2	d		A	G	A	A	A	A	T	T	A	C	A	C	A	G	A	C	A	A	G	T	A	A	G	A	A	T	G	T	A	G	T	A	T	T	A	A	A	A	C	A	A	A	C	T	T	C
Mh32672_LIB4594	2	d		A	G	A	A	A	A	T	T	A	C	A	C	A	G	A	C	A	A	G	T	A	A	G	A	A	T	G	T	A	G	T	A	T	T	A	A	A	A	C	A	A	A	C	T	T	C
Mh32673_LIB4595	2	d		A	G	A	A	A	A	T	T	A	C	A	C	A	G	A	C	A	A	G	T	A	A	G	A	A	T	G	T	A	G	T	A	T	T	A	A	A	A	C	A	A	A	C	T	T	C
Mh32674_LIB4596	2	d		A	G	A	A	A	A	T	T	A	C	A	C	A	G	A	C	A	A	G	T	A	A	G	A	A	T	G	T	A	G	T	A	T	T	A	A	A	A	C	A	A	A	C	T	T	C
Mh32675_LIB4597	2	d		A	G	A	A	A	A	T	T	A	C	A	C	A	G	A	C	A	A	G	T	A	A	G	A	A	T	G	T	A	G	T	A	T	T	A	A	A	A	C	A	A	A	C	T	T	C
Mh34074_LIB3842	2	d		A	G	A	A	A	A	T	T	A	C	A	C	A	G	A	C	A	A	G	T	A	A	G	A	A	T	G	T	A	G	T	A	T	T	A	A	A	A	C	A	A	A	C	T	T	C
Mh34075_LIB3843	2	d		N	N	N	N	N	N	N	N	A	C	A	C	A	G	A	C	A	A	G	T	A	A	G	A	A	T	G	T	A	G	T	A	T	T	A	A	A	A	C	A	A	A	C	N	N	N
Mh37857_LIB4047	2	d		A	G	A	A	A	A	T	T	A	C	A	C	A	G	A	C	A	A	G	T	A	A	G	A	A	T	G	T	A	G	T	A	T	T	A	A	A	A	C	A	A	A	C	T	T	C
Mh37858_LIB4048	2	d		A	G	A	A	A	A	T	T	A	C	A	C	A	G	A	C	A	A	G	T	A	A	G	A	A	T	G	T	A	G	T	A	T	T	A	A	A	A	C	A	A	A	C	T	T	C
Mh37859_LIB4049	2	d		A	G	A	A	A	A	T	T	A	C	A	C	A	G	A	C	A	A	G	T	A	A	G	A	A	T	G	T	A	G	T	A	T	T	A	A	A	A	C	A	A	A	C	T	T	C
Mh52687_LIB6486	2	d		A	G	A	A	A	A	T	T	A	C	A	C	A	G	A	C	A	A	G	T	A	A	G	A	A	T	G	T	A	G	T	A	T	T	A	A	A	A	C	A	A	A	C	T	T	C
Mh1270_LIB3215	2	d recombinant		A	G	A	A	A	A	T	T	A	C	A	C	A	G	A	C	A	A	G	T	A	A	G	A	A	T	G	T	A	G	T	A	T	T	A	A	A	A	C	A	A	A	C	T	T	C
Mh1321_LIB3381	2	d recombinant		A	G	A	A	A	A	T	T	A	C	A	C	A	G	A	C	A	A	G	T	A	A	G	A	A	T	G	T	A	G	T	A	T	T	A	A	A	A	C	A	A	A	C	T	T	C
Mh1582_LIB3514	2	d recombinant		A	G	A	A	A	A	T	T	A	C	A	C	A	G	A	C	A	A	G	T	A	A	G	A	A	T	G	T	A	G	T	A	T	T	A	A	A	A	C	A	A	A	C	T	T	C
Mh1271_LIB3216	2	e		A	G	A	A	A	A	T	T	A	C	A	C	A	G	A	C	A	A	G	T	A	A	G	A	A	T	G	T	A	G	T	A	T	T	A	A	A	A	C	A	A	A	C	T	T	C
Mh1274_LIB3362	2	e		A	G	A	A	A	A	T	T	A	C	A	C	A	G	A	C	A	A	G	T	A	A	G	A	A	T	G	T	A	G	T	A	T	T	A	A	A	A	C	A	A	A	C	T	T	C
Mh1277_LIB3364	2	e		A	G	A	A	A	A	T	T	A	C	A	C	A	G	A	C	A	A	G	T	A	A	G	A	A	T	G	T	A	G	T	A	T	T	A	A	A	N	N	A	A	A	C	T	T	C
Mh1280_LIB3365	2	e		A	G	A	A	A	A	T	T	A	C	A	C	A	G	A	C	A	A	G	T	A	A	G	A	A	T	G	T	A	G	T	A	T	T	A	A	A	A	C	A	A	A	C	T	T	C
Mh1282_LIB3366	2	e		A	G	A	A	A	A	T	T	A	C	A	C	A	G	A	C	A	A	G	T	A	A	G	A	A	T	G	T	A	G	T	A	T	T	A	A	A	A	C	A	A	A	C	T	T	C
Mh1288_LIB3220	2	e		A	G	A	A	A	A	T	T	A	C	A	C	A	G	A	C	A	A	G	T	A	A	G	A	A	T	G	T	A	G	T	A	T	T	A	A	A	A	C	A	A	A	C	T	T	C
Mh1295_LIB3370	2	e		A	G	A	A	A	A	T	T	A	C	A	C	A	G	A	C	A	A	G	T	A	A	G	A	A	T	G	T	A	G	T	A	T	T	A	A	A	A	C	A	A	A	C	T	T	C
Mh1300_LIB3373	2	e		A	G	A	A	A	A	T	T	A	C	A	C	A	G	A	C	A	A	G	T	A	A	G	A	A	T	G	T	A	G	T	A	T	T	A	A	A	A	C	A	A	A	C	T	T	C
Mh1301_LIB3225	2	e		A	G	A	A	A	A	T	T	A	N	N	N	N	N	N	N	N	N	N	N	N	N	N	N	N	N	N	N	N	N	N	N	N	N	N	N	N	N	N	A	A	A	C	T	T	C
Mh1313_LIB3378	2	e		A	G	A	A	A	A	T	T	A	C	A	C	A	G	A	C	A	A	G	T	A	A	G	A	A	T	G	T	A	G	T	A	T	T	A	A	A	A	C	A	A	A	C	T	T	C
Mh1322_LIB5275	2	e		A	G	A	A	A	A	T	T	N	N	N	N	N	N	N	N	N	N	N	N	N	N	N	N	N	N	N	T	A	G	T	A	T	T	A	A	A	A	C	A	A	A	C	T	T	C
Mh1323_LIB3382	2	e		A	G	A	A	A	A	T	T	A	C	A	C	A	G	A	C	A	A	G	T	A	A	G	A	A	T	G	T	A	G	T	A	T	T	A	A	A	A	C	A	A	A	C	T	T	C
Mh1324_LIB1617	2	e		A	G	A	A	A	A	T	T	A	C	A	C	A	G	A	C	A	A	G	T	A	A	G	A	A	T	G	T	A	G	T	A	T	T	A	A	A	A	C	A	A	A	C	T	T	C
Mh1357_LIB4814	2	e		A	G	A	A	A	A	T	T	A	C	A	C	A	G	A	C	A	A	G	T	A	A	G	A	A	T	G	T	A	G	T	A	T	T	A	A	A	A	C	A	A	A	C	T	T	C
Mh1358_LIB3231	2	e		A	G	A	A	A	A	T	T	A	C	A	C	A	G	A	C	A	A	G	T	A	A	G	A	A	T	G	T	A	G	T	A	T	T	A	A	A	A	C	A	A	A	C	T	T	C
Mh1365_LIB5280	2	e		A	G	A	A	A	A	T	T	A	C	A	C	A	G	A	C	A	A	G	T	A	A	G	A	A	T	G	T	A	G	T	A	T	T	A	A	A	A	C	A	A	A	C	T	T	C
Mh1374_LIB5282	2	e		A	G	A	A	A	A	T	T	A	C	A	C	A	G	A	C	A	A	G	T	A	A	G	A	A	T	G	T	A	G	T	A	T	T	A	A	A	A	C	A	A	A	C	T	T	C
Mh1376_LIB3233	2	e		A	G	A	A	A	N	N	N	A	C	A	C	A	G	A	C	A	A	G	T	A	A	G	A	A	T	G	T	A	G	T	A	T	T	A	A	A	A	C	A	A	A	C	T	T	C
Mh1392_LIB4831	2	e		A	G	A	A	A	A	T	T	A	C	A	C	A	G	A	C	A	A	G	T	A	A	G	A	A	T	G	T	A	G	T	A	T	T	A	A	A	A	C	A	A	A	C	T	T	C
Mh1399_LIB4834	2	e		A	G	A	A	A	A	T	T	A	C	A	C	A	G	A	C	A	A	G	T	A	A	G	A	A	T	G	T	A	G	T	A	T	T	A	A	A	A	C	A	A	A	C	T	T	C
Mh1417_LIB3242	2	e		N	N	N	N	N	N	N	N	A	C	A	C	A	G	A	C	A	A	G	T	A	A	G	A	A	T	G	T	A	G	T	A	T	T	A	A	A	A	C	A	A	A	C	T	T	C
Mh1425_LIB3244	2	e		A	G	A	A	A	A	T	T	A	C	A	C	A	G	A	C	A	A	G	T	A	A	G	A	A	T	G	T	A	G	T	A	T	T	A	A	A	A	C	A	A	A	C	T	T	C
Mh1426_LIB5295	2	e		A	G	A	A	A	A	T	T	A	C	A	C	A	G	A	C	A	A	G	T	A	A	G	A	A	T	G	T	A	G	T	A	T	T	A	A	A	A	C	A	A	A	C	T	T	C
Mh1449_LIB3247	2	e		A	G	A	A	A	A	T	T	A	C	A	C	A	G	A	C	A	A	G	T	A	A	G	A	A	T	G	T	A	G	T	A	T	T	A	A	A	A	C	A	A	A	C	T	T	C
Mh1451_LIB3248	2	e(f)		A	G	A	A	A	A	T	T	A	C	A	C	A	G	A	C	A	A	G	T	A	A	G	A	A	T	G	T	A	G	T	A	T	T	A	A	A	A	C	A	A	A	C	N	N	N
Mh1455_LIB3892	2	e		A	G	A	A	A	A	T	T	A	C	A	C	A	G	A	C	A	A	G	T	A	A	G	A	A	T	G	T	A	G	T	A	T	T	A	A	A	A	C	A	A	A	C	T	T	C
Mh1457_LIB3894	2	e		A	G	A	A	A	A	T	T	A	C	A	C	A	G	A	C	A	A	G	T	A	A	G	A	A	T	G	T	A	G	T	A	T	T	A	A	A	A	C	A	A	A	C	T	T	C
Mh1464_LIB3896	2	e		A	G	A	A	A	A	T	T	A	C	A	C	A	G	A	C	A	A	G	T	A	A	G	A	A	T	G	T	A	G	T	A	T	T	A	A	A	A	C	A	A	A	C	T	T	C
Mh1474_LIB3252	2	e		A	G	A	A	A	A	T	T	A	C	A	C	A	G	A	C	A	A	G	T	A	A	G	A	A	T	G	T	A	G	T	A	T	T	A	A	A	A	C	A	A	A	C	T	T	C
Mh1475_LIB5304	2	e		A	G	A	A	A	A	T	T	A	C	A	C	A	G	A	C	A	A	G	T	A	A	G	A	A	T	G	T	A	G	T	A	T	T	A	A	A	A	C	A	A	A	C	T	T	C
Mh1480_LIB5308	2	e		N	N	N	N	N	N	N	N	A	C	A	C	A	G	A	C	A	A	G	T	A	A	G	A	A	T	G	T	A	G	T	A	T	T	A	A	A	A	C	A	A	A	C	T	T	C
Mh1498_LIB3473	2	e		N	N	N	N	N	N	N	N	N	N	N	N	N	N	N	N	N	N	N	N	N	N	N	N	N	T	G	T	A	G	T	A	T	T	A	A	A	A	C	A	A	A	C	T	T	C
Mh1500_LIB3474	2	e		A	G	A	A	A	A	T	T	A	C	A	C	A	G	A	C	A	A	G	T	A	A	G	A	A	T	G	T	A	G	T	A	T	T	A	A	A	A	C	A	A	A	C	T	T	C
Mh1502_LIB3260	2	e		A	G	A	A	A	A	T	T	N	C	A	C	A	G	A	C	A	A	G	T	A	A	G	A	A	T	G	T	A	G	T	A	T	T	A	A	A	A	C	A	A	A	C	T	T	C
Mh1523_LIB3265	2	e		A	G	A	A	A	A	T	T	A	C	A	C	A	G	A	C	A	A	G	T	A	A	G	A	A	T	G	T	A	G	T	A	T	T	A	A	A	A	C	A	A	A	C	T	T	C
Mh1540_LIB3495	2	e		N	N	N	N	N	N	N	N	N	N	N	N	N	N	N	N	N	N	N	N	N	N	N	N	N	N	N	N	N	N	N	N	N	N	N	N	N	N	N	N	N	N	N	N	N	N
Mh1542_LIB3270	2	e		A	G	A	A	A	A	T	T	N	N	N	N	N	N	N	N	N	N	N	N	N	N	N	N	N	N	N	N	N	N	N	N	T	T	A	A	A	A	C	A	A	A	C	T	T	C
Mh1543_LIB1631	2	e		A	G	A	A	A	A	T	T	A	C	A	C	A	G	A	C	A	A	G	T	A	A	G	A	A	T	G	T	A	G	T	A	T	T	A	A	A	A	C	A	A	A	C	T	T	C
Mh1551_LIB3500	2	e		A	G	A	A	A	A	T	T	A	C	A	C	A	G	A	C	A	A	G	T	A	A	G	A	A	T	G	T	A	G	T	A	T	T	A	A	A	N	N	N	N	N	N	N	N	N
Mh1561_LIB3504	2	e(f)		A	G	A	A	A	A	T	T	A	C	A	C	A	G	A	C	A	A	G	T	A	A	G	A	A	T	G	T	A	G	T	A	T	T	A	A	A	A	C	A	A	A	C	T	T	C
Mh1570_LIB5287	2	e		A	G	A	A	A	A	T	T	A	C	A	C	A	G	A	C	A	A	G	T	A	A	G	A	A	T	G	T	A	G	T	A	T	T	A	A	A	A	C	A	A	A	C	T	T	C
Mh1572_LIB3510	2	e		A	G	A	A	A	A	T	T	A	C	A	C	A	G	A	C	A	A	G	T	A	A	G	A	A	T	G	T	A	G	T	A	T	T	N	N	N	A	C	A	A	A	C	T	T	C
Mh1573_LIB1633	2	e		A	G	A	A	A	A	T	T	A	C	A	C	A	G	A	C	A	A	G	T	A	A	G	A	A	T	G	T	A	G	T	A	T	T	A	A	A	A	C	A	A	A	C	T	T	C
Mh1574_LIB3550	2	e		A	G	A	A	A	A	T	T	A	C	A	C	A	G	A	C	A	A	G	T	A	A	G	A	A	T	G	T	A	G	T	A	T	T	A	A	A	A	C	A	A	A	C	T	T	C
Mh1595_LIB3520	2	e		A	G	A	A	A	A	T	T	A	C	A	C	A	G	A	C	A	A	G	T	A	A	G	A	A	T	G	T	A	G	T	A	T	T	A	A	A	A	C	A	A	A	C	T	T	C
Mh1600_LIB3288	2	e		A	G	A	A	A	A	T	T	A	C	A	C	A	G	A	C	A	A	G	T	A	A	G	A	A	T	G	T	A	G	T	A	T	T	A	A	A	A	C	A	A	A	C	T	T	C
Mh1601_LIB3523	2	e		A	G	A	A	A	A	T	T	A	C	A	C	A	G	A	C	A	A	G	T	A	A	G	A	A	T	G	T	A	G	T	A	T	T	A	A	A	A	C	A	A	A	C	T	T	C
Mh1605_LIB3290	2	e		A	G	A	A	A	A	T	T	A	C	A	C	A	G	A	C	A	A	G	T	A	A	G	A	A	T	G	T	A	G	T	A	T	T	A	A	A	A	C	A	A	A	C	T	T	C
Mh1607_LIB3525	2	e		A	G	A	A	A	A	T	T	A	C	A	C	A	G	A	C	A	A	G	T	A	A	G	A	A	T	G	T	A	G	T	A	T	T	A	A	A	A	C	A	A	A	C	T	T	C
Mh1613_LIB3293	2	e		A	G	A	A	A	A	T	T	A	C	A	C	A	G	A	C	A	A	G	T	A	A	G	A	A	T	G	T	A	G	T	A	T	T	A	A	A	A	C	A	A	A	C	T	T	C
Mh1616_LIB3294	2	e		A	G	A	A	A	A	T	T	A	C	A	C	A	G	A	C	A	A	G	T	A	A	G	A	A	T	G	T	A	G	T	A	T	T	A	A	A	A	C	A	A	A	C	T	T	C
Mh1619_LIB3296	2	e		A	G	A	A	A	A	T	T	A	C	A	C	A	G	A	C	A	A	G	T	A	A	G	A	A	T	G	T	A	G	T	A	T	T	A	A	A	A	C	A	A	A	C	T	T	C
Mh1622_LIB3298	2	e		A	G	A	A	A	A	T	T	A	C	A	C	A	G	A	C	A	A	G	T	A	A	G	A	A	T	G	T	A	G	T	A	T	T	A	A	A	A	C	A	A	A	C	T	T	C
Mh1623_LIB4512	2	e		A	G	A	A	A	A	T	T	A	C	A	C	A	G	A	C	A	A	G	T	A	A	G	A	A	T	G	T	A	G	T	A	T	T	A	A	A	A	C	A	A	A	C	T	T	C
Mh1623_LIB5289	2	e		A	G	A	A	A	A	T	T	A	C	A	C	A	G	A	C	A	A	G	T	A	A	G	A	A	T	G	T	A	G	T	A	T	T	A	A	A	A	C	A	A	A	C	T	T	C
Mh1627_LIB1697	2	e		A	G	A	A	A	A	T	T	A	C	A	C	A	G	A	C	A	A	G	T	A	A	G	A	A	T	G	T	A	G	T	A	T	T	A	A	A	A	C	A	A	A	C	T	T	C
Mh1629_LIB3530	2	e		A	G	A	A	A	A	T	T	A	C	A	C	A	G	A	C	A	A	G	T	A	A	G	A	A	T	G	T	A	G	T	A	T	T	A	A	A	A	C	A	A	A	C	T	T	C
Mh1634_LIB3532	2	e		A	G	A	A	A	A	T	T	A	C	A	C	A	G	A	C	A	A	G	T	A	A	G	A	A	T	G	T	A	G	T	A	T	T	A	A	A	A	C	A	A	A	C	T	T	C
Mh1638_LIB3535	2	e		A	G	A	A	A	A	T	T	A	C	A	C	A	G	A	C	A	A	G	T	A	A	G	A	A	T	G	T	A	G	T	A	T	T	A	A	A	A	C	A	A	A	C	T	T	C
Mh1643_LIB3229	2	e		A	G	A	A	A	A	T	T	A	C	A	C	A	G	A	C	A	A	G	T	A	A	G	A	A	T	G	T	A	G	T	A	T	T	A	A	A	A	C	A	A	A	C	T	T	C
Mh1646_LIB3538	2	e		N	N	N	N	N	N	N	N	A	C	A	C	A	G	A	C	A	A	G	T	A	A	G	A	A	T	G	T	A	G	T	A	T	T	A	A	A	A	C	A	A	A	C	T	T	C
Mh1647_LIB5290	2	e		A	G	A	A	A	A	T	T	A	C	A	C	A	G	A	C	A	A	G	T	A	A	G	A	A	T	G	T	A	G	T	A	T	T	A	A	A	A	C	A	A	A	C	T	T	C
Mh1648_LIB3539	2	e		A	G	A	A	A	A	T	T	A	C	A	C	A	G	A	C	A	A	G	T	A	A	G	A	A	T	G	T	A	G	T	A	T	T	A	A	A	A	C	A	A	A	C	T	T	C
Mh1649_LIB1699	2	e		A	G	A	A	A	A	T	T	A	C	A	C	A	G	A	C	A	A	G	T	A	A	G	A	A	T	G	T	A	G	T	A	T	T	A	A	A	A	C	A	A	A	C	T	T	C
Mh22549_LIB3729	2	e		A	G	A	A	A	A	T	T	A	C	A	C	A	G	A	C	A	A	G	T	A	A	G	A	A	T	G	T	A	G	T	A	T	T	A	A	A	A	C	A	A	A	C	T	T	C
Mh22628_LIB3663	2	e		A	G	A	A	A	A	T	T	A	C	A	C	A	G	A	C	A	A	G	T	A	A	G	A	A	T	G	T	A	G	T	A	T	T	A	A	A	A	C	A	A	A	C	T	T	C
Mh22629_LIB3662	2	e		A	G	A	A	A	A	T	T	A	C	A	C	A	G	A	C	A	A	G	T	A	A	G	A	A	T	G	T	A	G	T	A	T	T	A	A	A	A	C	A	A	A	C	T	T	C
Mh22629_LIB5316	2	e		A	G	A	A	A	A	T	T	A	N	N	N	N	N	N	N	N	N	N	N	N	N	N	A	A	T	G	T	A	G	T	A	T	T	A	A	A	A	C	A	A	A	C	T	T	C
USDA-ARS-USMARC-183(g)	2	e(h)		A	G	A	A	A	A	T	T	A	C	A	C	A	G	A	C	A	A	G	T	A	A	G	A	A	T	G	T	A	G	T	A	T	T	A	A	A	A	C	A	A	A	C	T	T	C
Mh1383_LIB1684	2	e		A	G	A	A	A	A	T	T	A	C	A	C	A	G	A	C	A	A	G	T	A	A	G	A	A	T	G	T	A	G	T	A	T	T	A	A	A	A	C	A	A	A	C	T	T	C
Variant allele(i)	2	NT(j)		G	A	G	G	G	T	A	C	G	T	G	T	C	A	G	A	G	G	A	G	G	G	A	G	G	A	A	C	G	A	A	G	G	G	C	T	T	G	T	G	G	G	T	G	G	G
(a)Location of nucleotide polymorphism alleles on reference strain M. haemolytica USDA-ARS-USMARC-183 genome [GenBank# CP004752].
(b)Isolate and library numbers. "Mh" referes to M. haemolytica. The numbers following "Mh" up to the underscore ("_") represent the isolate number. Numbers following "LIB" represent the DNA library number for the isolate.
(c)Assignment corresponds with the tree in Figure 1.
(d)Assignment corresponds with the network in Figure 3.
(e)Nucleotide allele call. Characters "A", "C", "G", "T", and "N" are used. The character "N" represents missing or ambiguous alleles.
(f)Placement in subclade e is not statistically supported by maximum-likelihood. Maximum-likelihood placement is ancestral to subclades c and d (SH support = 100, bootstrap support = 100).
(g)Reference strain M. haemolytica USDA-ARS-USMARC-183.
(h)Placement in subclade e is not statistically supported by maximum-likelihood. Maximum-likelihood placement is ancestral to subclades e, c, and d.
(i)Alternate allele observed in M. haemolytica strains seqeunced in this study.
(j)Not Typed.
[truncated: 5,000 more columns]
