# Supplementary material for: Genomic signatures of Mannheimia haemolytica that associate with the lungs of cattle with respiratory disease, an integrative conjugative element, and antibiotic resistance genes
Source: BMC Genomics. 2016 Nov 29;17:982. doi: 10.1186/s12864-016-3316-8 (PMC5127058; doi:10.1186/s12864-016-3316-8)
Supplement: Additional file 9: — Table of nucleotide polymorphisms with both alleles observed in genotype 2 M. haemolytica isolates. The table shows informative and tagging polymorphisms for the subtypes of genotype 2. (XLSX 131 kb) [file 12864_2016_3316_MOESM9_ESM.xlsx]

## Sheet: Sheet1
Nucleotide polymorphisms with both alleles observed in genotype 2 M. haemolytica isolates.
Position	Clade 2 subtypes
	b	c	d	e
6906	C or Ta	T	T	T
6944	A	A	A or G	A
6994	G	G	A or G	G
13291	T	T	C or T	T
13306	G	G	A or G	G
13324	T	T	C or T	T
13502	A or G	G	A or G	A or G
13507	A or C	C	A or C	A or C
13516	A or G	A	A or G	A
13519	A or C	C	A or C	C
13860	A	A	A	A or G
13938	G	G	A or G	G
15136	C or T	T	T	T
17973	A or G	G	G	G
21410	C or T	C	C	C
22616	A or C	A	A	A
30510	A	A	A	A or T
35340	A or G	A	A	A
36361	C or T	C	C	C
38127	C	C	C or T	C
41169	C or T	T	T	T
41245	A or C	C	C	C
42117	G	G	G	A or G
45878	G	G	G	G or Tb
45949	G	G	G	A or G
49226	A or G	G	G	G
49326	G	G	Ac	G
50930	G	G	A	G
54964	G	G	G	G or T
55333	G	G	A or G	G
55892	A	A	A or G	A
56070	A	A	G	A
57305	C	C	G	C
57308	T	T	C	T
57335	T	T	C	T
57350	C	C	T	C
57353	A	A	T	A
57356	G	G	A	G
57359	T	T	C	T
57368	A	A	G	A
57386	A	A	T	A
57389	T	T	C	T
57392	G	G	T	G
57395	A	A	T	A
57398	G	G	A	G
57401	G	G	A	G
57410	C	C	T	C
57422	T	T	C	T
57426	T	T	C	T
57434	G	G	A	G
57458	G	G	A	G
57461	T	T	A	T
57488	C	C	T	C
57512	G	G	A	G
57518	G	G	A	G
57527	T	T	A	T
57533	A	A	G	A
57536	C	C	T	C
57542	G	G	A	G
57545	C	C	A	C
57554	C	C	T	C
57566	A	A	T	A
57572	G	G	A	G
57583	T	T	G	T
57605	T	T	A	T
57608	C	C	G	C
57611	T	T	A	T
57614	T	T	A	T
57617	G	G	T	G
57620	C	C	T	C
57626	T	T	A	T
57629	G	G	T	G
57641	A	A	G	A
57644	G	G	A	G
57647	G	G	A	G
57650	C	C	A	C
57659	A	A	G	A
57662	G	G	A	G
57674	G	G	A	G
57685	C	C	A	C
57690	C	C	T	C
57700	A	A	A or T	A
57701	C	C	T	C
57712	G	G	A	G
57713	A	A	C	A
57717	A	A	G	A
57719	G	G	A	G
57751	T	T	A	T
57769	A	A	C	A
57770	G	G	A	G
57771	A	A	A or G	A
57772	G	G	C	G
57774	T	T	C	T
57777	A	A	G	A
57782	T	T	A	T
57787	G	G	C	G
57788	C	C	A	C
57798	T	T	G	T
57835	C	C	T	C
58019	A	C	C	A
58212	A	G	G	A
58244	C	T	T	C
58269	G	A	A	G
58405	G	A	A	G
58462	G	C	C	G
58497	G	A	A	G
58514	G	T	T	G
58520	T	C	C	T
58562	C	T	T	C
58726	C	T	T	C
58794	T	C	C	T
58867	C	T	T	C
58891	A	G	G	A
58897	C	T	T	C
58903	G	A	A	G
58906	T	C	C	T
58912	G	A	A	G
58924	G	A	A	G
58927	T	A	A	T
58933	A	G	G	A
58934	C	T	T	C
58936	T	A	A	T
58947	A	G	G	A
58954	A	G	G	A
58960	A	T	T	A
59011	T	C	C	T
59054	G	A	A	G
59074	G	T	T	G
59076	C	T	T	C
59110	C	T	T	C
59111	A	T	T	A
59112	C	C	A or C	C
59113	T	C	C	T
59116	G	A	A	G
59120	A	T	T	A
59137	C	T	T	C
59140	C	T	T	C
59155	C	T	T	C
59164	G	A	A	G
59170	A	T	T	A
59186	T	G	G	T
59191	T	G	G	T
59224	C	A	A	C
59240	T	C	C	T
59248	T	A	A	T
59252	T	C	C	T
59257	T	G	G	T
59263	T	A	A	T
59269	A	T	T	A
59275	T	G	G	T
59293	C	T	T	C
59299	T	C	C	T
59302	C	T	T	C
59312	G	T	T	G
59369	A	G	G	A
59398	G	A	A	G
59404	A	G	G	A
59416	T	A	A	T
59433	G	A	A	G
59542	G	A	A	G
59544	G	A	A	G
59548	A	G	G	A
59554	G	T	T	G
59557	A	T	T	A
59560	G	A	A	G
59566	A	G	G	A
59575	T	C	C	T
59578	T	A	A	T
59584	C	T	T	C
59590	A	G	G	A
59599	G	A	A	G
59620	A	G	G	A
59629	T	A	A	T
59635	G	A	A	G
59638	T	G	G	T
59647	C	T	T	C
59666	C	T	T	C
59671	T	G	G	T
59677	T	C	C	T
59685	A	G	G	A
59686	A	G	G	A
59716	G	A	A	G
59731	G	A	A	G
59740	A	T	T	A
59744	T	C	C	T
59754	G	T	T	G
59755	G	A	A	G
59758	G	T	T	G
59761	G	A	A	G
59764	A	C	C	A
59767	A	T	T	A
59770	A	G	G	A
59779	T	A	A	T
59785	C	T	T	C
59791	A	T	T	A
59794	C	T	T	C
59806	A	G	G	A
59812	T	C	C	T
59815	C	T	T	C
59830	C	A	A	C
59839	A	G	G	A
59845	A	T	T	A
59848	C	T	T	C
59851	A	G	G	A
59859	T	A	A	T
59922	A	A	A	A or Gb
60264	G	G	G or T	G
61372	C	C or T	C	C
61898	G	A	A	G
62005	C	T	T	C
62038	T	C	C	T
62041	A	T	T	A
62137	C	T	T	C
62146	C	A	A	C
62155	C	T	T	C
62160	T	C	C	T
62170	C	T	T	C
62182	A	G	G	A
62190	C	T	T	C
62203	T	G	G	T
62204	G	T	T	G
62205	C	A	A	C
62209	A	G	G	A
62218	A	T	T	A
62224	T	A	A	T
62233	G	A	A	G
62234	T	C	C	T
62248	T	C	C	T
62251	T	G	G	T
62254	A	G	G	A
62886	C or T	C	C	C
63188	G or T	G	G	G
63402	C	C	C or T	C
63645	T	G	G	T
63646	T	C	C	T
63836	T	C	C	T
63857	G	A	A	G
63863	G	A	A	G
63881	G	A	A	G
63887	T	A	A	T
63890	G	T	T	G
63899	G	A	A	G
63902	T	G	G	T
63908	C	A	A	C
63909	G	T	T	G
63914	C	T	T	C
63917	T	A	A	T
63920	T	C	C	T
63923	C	T	T	C
63938	G	A	A	G
63953	G	A	A	G
63959	A	T	T	A
64045	T	T	T	G or T
64053	A or G	G	G	G
68397	A	C	C	A
68403	T	C	C	T
68406	A	T	T	A
68415	T	C	C	T
68417	C	G	G	C
68420	C	T	T	C
68421	C	T	T	C
68424	A	T	T	A
68438	A	T	T	A
68441	T	C	C	T
68442	C	T	T	C
68448	A	G	G	A
68451	G	A	A	G
68454	C	T	T	C
68457	G	C	C	G
68490	C	T	T	C
68516	G	C	C	G
68526	C	T	T	C
68538	A	G	G	A
68550	T	G	G	T
68556	A	G	G	A
68565	C	T	T	C
68568	A	A	A	A or Gb
68571	G	A	A	G
68583	C	T	T	C
68586	G	A	A	G
68595	C	A	A	C
68600	A	G	G	A
68601	A	G	G	A
68619	A	G	G	A
68631	A	T	T	A
68643	T	C	C	T
68646	G	A	A	G
68649	A	T	T	A
68651	A	C	C	A
68658	C	T	T	C
68667	C	T	T	C
68669	T	C	C	T
68670	C	T	T	C
68676	G	A	A	G
68696	G	A	A	G
68697	A	G	G	A
68700	G	A	A	G
68706	C	T	T	C
68718	G	A	A	G
68721	G	A	A	G
68790	T	T	C	T
68823	A	A	T	A
68868	T	T	C	T
68907	G	G	A	G
68937	T	T	C	T
68943	A	A	G	A
68961	G	G	A	G
68979	G	G	A	G
69008	T	T	C	T
69018	C	C	T	C
69019	A	A	T	A
69020	C	C	T	C
69057	G	G	A	G
69073	T	T	C	T
69075	C	C	C or T	C
69204	A	A	G	A
69219	T	T	G	T
69241	C	C	T	C
69270	G	G	A	G
69457	T	T	G	T
69458	G	G	T	G
69469	T	T	A	T
69531	T	T	C	T
69590	C	C	T	C
69980	G	G	A	G
69983	T	T	C	T
69986	G	G	A	G
70026	G	G	C or G	G
70064	G	G	A	G
70088	G	G	A	G
70115	A	A	G	A
70133	T	T	G	T
70136	C	C	T	C
70139	G	G	A	G
70153	T	T	C	T
70172	G	G	A	G
70180	G	G	A	G
70199	C	C	A	C
70224	C	C	T	C
70231	C	C	T	C
70277	G	G	A	G
70298	A	A	C	A
70299	G	G	C	G
70306	A	A	G	A
70307	T	T	C	T
70316	G	G	A	G
70325	C	C	T	C
70334	A	A	G	A
70357	G	G	A	G
70361	T	T	C	T
70394	A	A	G	A
70397	G	G	T	G
70400	T	T	A	T
70403	T	T	C	T
70405	A	A	G	A
70411	A	A	T	A
70418	A	A	G	A
70421	G	G	T	G
70427	T	T	A	T
70635	C	C	C or T	C
70652	A	A	G	A
70831	C	C	C	C or T
70999	G	G	G or T	G
71112	T	T	G	T
71864	C	C	T	C
71885	C	C	G	C
71891	G	G	A	G
71912	C	C	G	C
71915	C	C	T	C
71918	T	T	G	T
71924	A	A	G	A
71925	T	T	C	T
71927	T	T	C	T
71930	A	A	G	A
71935	A	A	C	A
71938	G	G	T	G
71939	A	A	A or T	A
71940	T	T	C	T
71942	A	A	C	A
71945	T	T	C	T
71947	A	A	G	A
71951	C	C	T	C
71957	T	T	C	T
71960	G	G	A	G
71964	C	C	G	C
71969	C	C	T	C
71975	T	T	A	T
71984	G	G	A	G
71985	C	C	T	C
71999	G	G	T	G
72002	A	A	C	A
72026	A	A	T	A
72032	T	T	C	T
72035	A	A	T	A
72047	T	T	G	T
73146	C	C	C or T	C
73467	T	T	G or T	T
73951	C	C	A or C	C
76897	T	T	G or T	T
80479	T	T	T	A or T
86407	T	T	G or T	T
86958	C or T	T	T	T
87172	T	T	C or T	T
91195	T	T	T	C or T
91242	A or G	A	A	A or G
98763	C or T	C	C	C
101732	T	T	T	C or T
111386	A	A	A or T	A
112552	C or T	T	T	T
112785	A or G	G	G	G
113947	G	G	C or G	G
114151	G	G	A or G	G
117402	C	C	C	C or T
128341	T	T	T	G or T
130719	G	G	A or G	G
130720	G	G	C or G	G
130740	G	G	G	A or G
130856	C or T	T	C or T	C or T
130859	A or C	A	A or C	A or C
130925	C	C	C	C or Tb
132893	A or G	G	G	G
134385	G	G	A or G	G
150223	A	A	A or G	A
155880	C or T	C	C	C
165718	T	T	T	G or T
166966	A or G	G	G	G
169103	C or T	C	C	C
171359	G	G	A or G	G
171885	T	T	G or T	T
173617	C	C	C	C or G
176364	A	A	A	A or G
181736	C	T	C	C or T
181909	C or T	C	C	C
182199	C	C	C	C or Tb
184325	C	C	C	C or T
189479	A or G	G	G	G
195488	C	C	C	C or T
198182	G or T	T	T	T
198199	A	A	A	A or G
198504	C	C or T	C	C
200920	C or T	C	C	C
200922	A or G	G	G	G
200924	A or C	A	A	A
200934	A or G	G	G	G
200941	A or C	C	C	C
200942	C or T	C	C	C
200943	A or T	T	T	T
201877	A	A	A	A or G
208002	C	C	C	C or T
210572	A or C	C	C	C
214505	A	A	A	A or G
216618	T	T	G or T	T
216755	A	A	A or G	A
220999	C or T	C	C	C
227444	A or G	G	G	G
228783	A or G	G	G	G
229250	A or C	C	C	C
229514	C or T	C	C	C
229527	C or T	C	C	C
229878	G	G	G	A or G
231938	C	C or T	C	C
233501	A	A	A	A or Gb
236003	C	C	C or T	C
244998	T	T	G or T	T
249059	C or T	C	C	C
253328	A or G	G	G	G
253789	A or C	C	C	C
253986	G	G	G	A or G
255451	C	C	C or T	C
257630	A or G	A	A	A
264450	A or G	G	A or G	A or G
268660	C or T	T	C or T	C or T
269574	A	A	A	A or G
269863	T	T	A or T	T
281505	A	A	A or T	A
293776	A or G	A	A or G	A or G
299353	T	T	C or T	T
304484	C	C	C	C or T
305946	G or T	G	G	G
307606	T	T	A or T	T
308236	C or T	C	C or T	C or T
308974	A or G	G	G	G
314469	C or T	T	C or T	C or T
317517	G or T	G	G	G
318321	A or G	G	G	G
318924	A or G	A	A	A
319531	G	A or G	G	G
320429	C or T	C	C	C
321252	C	C	C or T	C
321349	C	C	C	C or T
321587	C or T	T	T	T
325435	G	G	A or G	G
329745	C	C	C or T	C
330255	C	C	C	C or T
330562	A	A	A or G	A
330720	C or T	T	T	T
331243	T	T	C or T	T
332584	A	A	A or G	A
334120	C	C	C or T	C
337070	C	C	C	C or T
337591	C	C	C or T	C
337927	C or T	C	C	C
338298	A or G	G	G	G
339435	A	A	A or G	A
341939	C	C	C or T	C
342181	A or G	G	G	G
342413	A or G	A	A	A
342952	C or T	C	C	C
348180	T	T	G or T	T
348656	G or T	G	G	G
349731	A or G	A	A	A
350772	C or T	C	C	C
351337	C	C	C	C or T
355769	C	A	C	A or C
356566	A	G	A	A or G
360927	A	A	A or G	A
362886	C	C	C	A or C
362965	C	C	C	A or C
363075	A or T	T	A or T	A or T
363643	A or G	A	A	A
367215	C	C	C	C or T
370291	T	T	T	C or Tb
372961	G	A	G	A or G
373460	C	C	C	C or T
374369	A or G	G	A or G	A or G
374413	C or T	T	T	T
377324	A or G	G	G	G
379593	A or G	A	A	A
386589	A	A	A or C	A
388640	C	C	A or C	C
401624	T	T	T	C or T
407405	A or C	C	C	C
409545	G	A or G	G	G
410316	C or T	T	T	T
413854	C	C	C	C or T
422568	G or T	T	G or T	G or T
425972	C or G	G	G	G
426054	G	G	A or G	G
426955	A	A	A	A or Gb
428415	C	C	C or T	C
438933	C	C	C	C or T
440282	T	T	G or T	G or T
451075	A	C	A	A or C
453902	C or T	C	C	C
454825	G or T	T	T	T
458272	C or G	G	G	G
460294	C	C	C or T	C
460815	C or T	C	C	C
465146	C	C	C or T	C
468187	C	C	C or T	C
471095	C	C	C	C or T
473910	G	G	G	A or G
475232	G	G	A or G	G
475984	C	C	C or T	C
477238	A	A	A	A or G
479014	A	A	A or G	A or G
481062	G	G	G	A or G
482690	A	A	A or G	A
482693	G	G	A or G	G
484538	G	G	A or G	G
487220	A or G	G	G	G
493373	T	T	T	G or T
494498	T	C	T	C or T
496239	C	C	C or T	C
497631	C or T	C	C	C
498475	C or T	C	C	C
498478	A or G	G	G	G
498479	C or T	C	C	C
499938	A	A	A or G	A
502991	C or T	C	C	C
504320	C	C	C or T	C
508285	A or G	G	G	G
508348	A or T	A	A	A
509438	C	C	C	A or C
509993	C	C	C or T	C
510779	A or G	A	A	A
515614	A or G	G	G	G
515970	C	C	C	C or T
516444	C	C	A or C	C
517713	C or T	C	C	C
522627	C	C	C or T	C
524679	C	C	C	C or T
532664	G	G	A or G	G
539259	C	C	C or T	C
543503	C or T	T	T	T
543523	C	C	C	A or C
543572	C	C	C or T	C
543594	A or G	G	G	G
543657	C or T	T	T	T
544702	C or T	C	C	C
544720	C	C	C or T	C
547728	C or T	C	C	C
550007	G	G	G	A or G
553586	C	C	C	C or T
553709	T	T	T	C or T
562659	G	G	A or G	A or G
563590	C	C	C	C or T
564409	T	T	T	G or T
570616	G	G	G	A or G
577350	A	A	A	A or G
579497	C or T	C	C	C
580248	C	C	C	C or T
580647	C or T	T	T	T
592174	C	C	C or T	C
601389	A or G	G	G	G
603867	G	G	G	G or T
606399	A or G	G	G	G
607017	A or C	C	C	C
610500	A	A	A or G	A or G
614059	G or T	T	T	T
614950	G	G	G	A or G
624454	C	C	C or T	C
626910	A	A	A	A or C
627530	A or T	A or T	A or T	A
627546	T	T	C or T	T
629567	A or C	C	C	C
631145	C	C	C	C or T
634455	C	C	C	C or T
635953	C or T	C	C	C
637075	G	G	A or G	G
638381	A or G	G	G	G
649095	T	T	C or T	C or T
650753	C or T	C	C	C
651052	C	C	C	C or T
665213	G	G	A or G	G
669956	T	T	C or T	T
677946	C or T	C	C	C
678898	C	C	C	C or Tb
679117	A or G	G	G	G
679402	C or T	C	C	C
679459	A or G	G	G	G
679770	A or G	A	A	A
680443	C or T	C	C	C
683255	C or T	T	T	T
685967	A or G	A	A	A
686148	A	A	A	A or G
688033	G	G	G	A or Gb
688600	T	T	T	C or T
689035	T	T	T	G or T
690532	A	A	A	A or Gb
691460	A or C	C	C	C
701643	G	G	G	A or G
702063	C	C	C or T	C
707118	A	A	A or C	A or C
707157	C or T	T	C or T	C or T
707605	C or T	C	C	C
707633	C or T	C	C	C or T
707783	A or G	A	A	A
707798	A or G	A	A	A
707813	A or G	A	A	A
707840	T	T	C or T	T
708197	G	G	A or G	A or G
708381	A or G	G	A or G	A or G
708445	A or C	C	C	C
708545	A or G	G	G	G
708568	T	T	T	C or T
708585	A or G	A	A	A
708735	C	C	C or T	C
711047	A or G	G	A or G	G
711286	C	C	C	C or T
711904	G	G	G	A or G
714113	T	T	A or T	T
724019	C or T	T	T	T
725662	C	C	C	C or T
727235	C	C	C or T	C
732092	C or T	C	C	C
735543	C	C	C or T	C
735601	T	T	A or T	T
735742	C or T	C	C	C
737124	G or T	T	T	T
742900	T	T	T	C or T
746851	A or G	G	G	G
747241	C	C	C or T	C
750864	G	G	G	A or G
752358	C	C	C	C or T
752680	C or T	T	T	T
758752	T	T	T	G or T
759931	C	T	C	C or T
765163	G or T	G	G	G
780508	C	C	A or C	A or C
780512	T	T	A or T	A or T
780577	C	C	C or T	C
781481	C or T	C	C	C
781506	A or G	A	A or G	A
782799	T	C or T	T	T
792357	C	C	C or T	C
805163	G	G	A or G	G
806136	G	G	G	A or G
806202	A	A or C	A	A
807361	C	C	C	C or T
807969	A	A	A or G	A
808655	C	C or T	C	C
811415	C	C	C or T	C
812254	C	C	C or T	C
816410	A	A	A	A or G
817172	A or G	A	A	A
826552	T	T	G or T	T
833054	A or G	G	G	G
835035	A	A	A or G	A
835629	C	C	C or T	C
836876	C	C	C	C or T
838942	A or G	G	G	G
839030	A or G	A	A	A
846326	T	T	T	C or Tb
848654	A or C	C	C	C
855051	A or G	A	A	A
857009	A or G	A	A	A
861843	C	C or T	C	C
861863	T	T	C or T	T
868360	C or T	C	C	C
872190	T	T	T	C or T
874596	C	C	C	C or T
876177	C	T	C	C or T
890488	C	C	C or T	C or T
904189	T	T	T	C or T
907415	C	C or T	C	C
910772	G	G	G	A or G
911885	T	T	G or T	T
921625	C	C	C or T	C
922212	T	T	A or T	T
924484	G or T	T	T	T
929172	T	T	T	G or T
929601	A or T	A	A	A
930318	A or T	T	T	T
933873	G	A or G	G	G
937889	A or G	G	G	G
942788	C or T	T	T	T
945270	A or G	G	G	G
945372	A or G	G	G	G
945456	A or G	G	G	G
946217	A or G	G	G	G
946274	A or G	G	A or G	G
946295	A or G	G	A or G	G
946727	A or T	A	A	A
950600	G	G	A or G	G
951490	A	A	A	A or G
956684	T	T	T	C or Tb
958041	C or T	C	C	C or T
961111	A or G	G	G	G
963791	T	T	C or T	T
966654	T	T	A or T	T
969954	A or G	G	G	G
971597	T	T	T	G or Tb
972834	A	A	A or G	A or G
972835	C	C	C or T	C or T
972837	G	G	G or T	G or T
972845	G	G	G or T	G or T
972846	A	A	A or G	A or G
972852	G	G	A or G	A or G
972856	A	A	A or G	A or G
972864	T	T	G or T	G or T
972865	G	G	A or G	A or G
972868	A	A	A or T	A or T
972880	T	T	C or T	C or T
973010	G	G	G or T	G
973216	C	C	C or T	C
973219	A	A	A or C	A
973234	A	A	A or T	A
973243	A	A	A or T	A
973246	G	G	A or G	G
973249	T	T	A or T	T
973264	G	G	A or G	G
973267	C	C	C or T	C
973273	G	G	G or T	G
973279	A	A	A or T	A
973281	G	G	G or T	G
973288	G	G	G or T	G
973291	G	G	A or G	G
973293	T	T	G or T	T
973294	A	A	A or G	A
973297	G	G	A or G	G
973312	G	G	A or G	G
973316	C	C	C or T	C
973318	C	C	A or C	C
973333	C	C	C or T	C
973342	T	T	C or T	T
973348	C	C	C or T	C
973350	G	G	C or G	G
973354	T	T	A or T	T
973381	C	C	C or T	C
973387	G	G	A or G	G
973390	A	A	A or T	A
973393	G	G	A or G	G
973394	T	T	A or T	T
973408	G	G	G or T	G
973409	A	A	A or G	A
973417	G	G	A or G	G
973420	T	T	A or T	T
973422	G	G	C or G	G
973426	G	G	C or G	G
973427	T	T	G or T	T
973432	A	A	A or G	A
973446	G	G	G or T	G
973447	A	A	A or T	A
973498	A or C	A	A or C	A
973517	A or G	A	A or G	A
974048	C or T	C	C or T	C
974080	C or T	T	C or T	T
974108	A or C	C	A or C	C
976859	C or T	C	C or T	C
976970	A or T	A	A or T	A or T
977003	G	G	A or G	G
977015	G	G	A or G	G
977018	T	T	G or T	T
977022	A	A	A or G	A
977088	A or T	A	A or T	A
977094	A or G	A	A or G	A
977110	C or T	C	C or T	C
977122	C or T	C	C or T	C
977123	G or T	G	G or T	G
977211	G	G	A or G	G
977217	T	T	C or T	T
977229	C	C	C or T	C
977256	G	G	A or G	G
977259	A	A	A or T	A
977285	T	T	C or T	T
977313	G	G	G or T	G
977319	A	A	A or G	A
977321	A	A	A or T	A
977338	G	G	A or G	G
977374	A or G	G	A or G	G
978890	A	A	A or T	A
983904	A or C	C	A or C	C
984597	T	T	G or T	T
984624	A	A	A or T	A
984653	T	T	C or T	T
984661	T	T	T	C or T
1023785	C	C	C or T	C
1025369	A or G	A	A	A
1027699	G	G	G	A or G
1027752	G	G	G	A or G
1028210	G	G	A or G	G
1032250	G	G	G	A or G
1034118	A or G	G	G	G
1034505	T	T	T	C or T
1037658	A or G	G	G	G
1039214	G	G	G	A or G
1041799	A or G	A	A	A
1045024	C or T	C	C	C
1051483	C	C	C or T	C
1054836	T	T	T	C or T
1054879	A	A	A or C	A
1058910	A	A	A or G	A
1059489	C or T	C	C	C
1059707	C or T	T	T	T
1060946	C	C	C or T	C
1062684	C	C	C or T	C
1063590	C or T	C	C	C
1064341	C or T	T	C or T	C or T
1071138	A	A	A	A or C
1075128	C or T	C	C or T	C or T
1077408	T	T	C or T	T
1078022	A or T	T	T	T
1079550	C	C	C	C or T
1084238	A	A	A or T	A
1084788	T	T	T	A or T
1084791	T	T	T	A or T
1088731	A	A	A or G	A
1090878	A	A	A or C	A
1092357	A or G	A	A	A
1096784	G	G	G	A or G
1098053	A	A or G	A	A
1100251	C or T	C	C	C
1106654	G	G	G	A or G
1107510	A	A	A or C	A
1108504	A or G	G	G	G
1108633	C	C	C	C or T
1110434	G	G	G	A or G
1111704	A	A	A	A or G
1111711	A	A	A	A or T
1118856	C or T	T	T	T
1119039	A	A	A	A or T
1119052	T	T	T	G or T
1130131	G	G	A or G	G
1131361	C or T	C	C	C
1132880	G	G	G	A or G
1133030	A or G	G	G	A or G
1133036	A or G	G	G	A or G
1134769	A or G	A	A	A
1135179	C or T	C	C	C or T
1135591	T	T	T	C or T
1137786	C or T	C	C	C
1138577	G	G	A or G	G
1140067	C	C	C	A or C
1141112	A or G	G	G	G
1143803	G	G	A or G	G
1145476	A or G	G	G	G
1146183	C or T	T	T	T
1150203	C	C	C	C or T
1151675	A or G	A	A	A
1155689	G	G	A or G	G
1155694	G	G	G	C or G
1160846	C	C	C or T	C
1164455	G	G	A or G	G
1164929	C or T	C	C	C
1164944	C or T	C	C	C
1167073	C or T	T	T	T
1167252	G or T	G	G	G
1173615	G or T	G	G	G
1176005	A or G	G	G	G
1176436	C or T	T	T	C or T
1176490	G or T	T	G or T	G or T
1178744	A	A	A or G	A
1190879	A	A	A	A or G
1194650	C	C	C or T	C
1196368	G	G	G	A or G
1197053	C or T	T	C or T	C or T
1197946	G	A	G	A or G
1200183	A	A	A	A or C
1201311	G	G	A or G	G
1202635	A	A	A or G	A
1204716	G or T	T	T	T
1206670	G	G	G or T	G
1207026	C or T	C	C	C
1214074	C or T	C	C or T	C
1214083	C	C	C	C or T
1214138	C or T	T	T	T
1215074	C or T	T	T	T
1218648	A or G	G	G	G
1221136	T	T	C or T	T
1227802	A	A or C	A	A
1234343	A or G	G	G	G
1235752	C	C	A or C	C
1237042	C	A	C	A or C
1237180	A or C	A	A	A
1237833	G	G	A or G	G
1238212	A	A	A or G	A
1238584	C or G	C	C or G	C or G
1238640	A or T	A	A or T	A or T
1238643	C or T	C	C or T	C or T
1238644	C or T	T	C or T	C or T
1238647	C or T	C	C or T	C
1238649	A or C	C	A or C	C
1238655	A or T	T	A or T	T
1238662	A or G	A	A or G	A
1238666	C or T	C	C or T	C
1275277	A	A	A or C	A
1275463	G	G	A or G	G
1275813	C	C	C	C or T
1283043	A or G	G	G	G
1284796	C	C or T	C	C
1290264	G	G	G	A or G
1292453	T	T	T	C or T
1292695	A or G	G	A or G	G
1293469	C or T	T	C or T	C or T
1295926	C	G	C	C
1297377	C	C	C	C or G
1303551	C or T	T	T	T
1304429	C or T	C	C	C
1305439	C	C	C or T	C
1307820	C	C	C	C or T
1309611	C	C	A or C	C
1312981	C or T	C	C or T	C
1312986	C or G	G	C or G	G
1312988	A or C	A	A or C	A
1318172	A or G	A	A	A
1320410	G	G	G	G or T
1325093	G	G	G	A or G
1328503	G	G	G	A or G
1332631	A	A	A	A or G
1337666	G	G	G	A or Gb
1337672	T	T	T	C or T
1340474	G	G	C or G	G
1340706	A	A	A	A or C
1342245	G	G	G	G or T
1343172	C	C	C	C or T
1343256	C	C or T	C	C
1345929	C or T	C	C	C
1351844	A or G	G	G	G
1352265	C or T	T	T	T
1352707	A or C	C	C	C
1354743	G	G	A or G	G
1355764	A	A or T	A	A
1361393	A	A	A or G	A
1363317	T	T	T	A or T
1367212	A or G	A	A	A
1368534	A or G	G	G	G
1371786	T	T	T	C or T
1371879	C	T	C	C or T
1371922	C or T	C	C	C or T
1371988	A or G	G	G	G
1372444	G	G	G or T	G
1380435	C	C	C or T	C
1382618	G	G	A or G	G
1387569	C or T	C	C	C
1388190	G	A	G	A or G
1390796	A	A	A	A or G
1392416	G	G	G	A or G
1397274	T	T	T	G or T
1431105	C	C	C or T	C
1431115	A	A	A or T	A
1431117	C	C	C or T	C
1431318	T	T	C or T	T
1432277	G	G	A or G	A or G
1432405	A	A	A or G	A
1432411	C	C	C or T	C
1432468	G	G	A or G	G
1432470	C	C	C or T	C
1435562	A	A	A or G	A
1436645	G	G	C or G	G
1436752	C	C	A or C	C
1437154	C	C	A or C	C
1437450	A	A	A or G	A
1437838	C	C	C or T	C
1437847	C	C	C or T	C
1437853	G	G	G or T	G
1437979	A	A	A or T	A
1437982	A	A	A or T	A
1437988	T	T	C or T	T
1438000	T	T	C or T	T
1438003	G	G	A or G	G
1438006	T	T	A or T	T
1438009	T	T	C or T	T
1438021	T	T	C or T	T
1438024	G	G	A or G	G
1438027	G	G	A or G	G
1438066	G	G	A or G	G
1438067	C	C	C or T	C
1438072	A	A	A or C	A
1438075	G	G	C or G	G
1438081	C	C	C or T	C
1438084	C	C	C or T	C
1438090	T	T	C or T	T
1438093	A	A	A or G	A
1438095	C	C	A or C	C
1438123	T	T	C or T	T
1438129	T	T	C or T	T
1438135	C	C	C or G	C
1438138	T	T	G or T	T
1438148	A	A	A or C	A
1438150	A	A	A or G	A
1438243	T	T	G or T	T
1439230	C	C	C	C or G
1439231	C or T	T	C or T	C or T
1440145	A	A	A or G	A or G
1440160	G	G	A or G	G
1441110	T	A or T	T	T
1441135	T	A or T	T	T
1441152	T	T	C or T	T
1441195	A	A	A or C	A
1441211	C	C	A or C	C
1441229	C	C	C or T	C
1441262	A	A	A or G	A
1441319	C	C	C or G	C
1441357	G	G	A or G	G
1441389	A	A	A or G	A
1442931	A or G	A	A	A
1443745	A or C	A	A	A or C
1447142	A	C	A or C	A or C
1448612	G	G	A or G	A or G
1449060	G	G	G	A or G
1451178	G	G	A or G	G
1451179	A or G	G	G	G
1451181	A or G	G	G	A or G
1451182	A or G	G	G	G
1451258	T	T	T	C or T
1455182	G	G	G	A or G
1459185	C or T	C	C	C
1459381	A or G	G	G	G
1462669	G or T	T	T	T
1469273	A or G	G	G	G
1470259	G	G	A or G	G
1470679	G	G	G	A or G
1471455	G	G	A or G	G
1471487	A	A	A	A or C
1471488	A	A	A	A or G
1471491	C	C	C	A or C
1471493	A	A	A	A or G
1471495	T	T	T	C or T
1471516	C	C	C	A or C
1471526	A	A	A	A or G
1472337	G	G	G	G or T
1473023	A or C	A	A	A
1478161	C	C	C or T	C
1478865	A or G	G	G	G
1482002	T	T	T	C or T
1482196	C or T	C	C	C
1482365	G	G	G	A or G
1483770	G	G	A or G	G
1489013	C or T	C	C or T	C or T
1489175	A or G	G	G	A or G
1490704	T	T	T	G or T
1493453	T	A	T	A or T
1495191	G	A	G	G
1497697	C	C	C or T	C
1497805	T	G or T	T	T
1499500	A or C	C	C	C
1502634	C	C	C or T	C
1503444	A or C	A	A or C	A or C
1503742	C	C	C	C or T
1503799	T	T	T	C or T
1509600	T	C or T	T	T
1510796	C or T	T	T	T
1512308	C	C	A or C	C
1514906	G	G	A or G	G
1522352	G	G	A or G	G
1535524	A	A	A	A or G
1536763	C	C	C or T	C
1537648	C	C	C or T	C
1537940	A or T	T	A or T	T
1539013	A	A	A or T	A or T
1541132	C or T	C	C	C
1542700	T	T	A or T	T
1542927	C or T	T	T	T
1544472	C or T	C	C or T	C or T
1544841	A or G	A	A	A
1547054	G	G	G	G or T
1549111	C	A	C	C
1551712	C	C	C or T	C
1552722	C	A	C	A or C
1553931	G	G	A or G	G
1556173	T	T	A or T	T
1561088	A	A	A or G	A
1562684	C or T	T	T	T
1562689	A or G	G	G	G
1562691	C or T	T	T	T
1562701	A or C	C	C	C
1568050	A or T	A	A or T	A or T
1568095	C or T	T	C or T	T
1568096	A or G	G	A or G	G
1568104	C or G	G	C or G	G
1568118	C or G	C	C or G	C
1568122	G or T	T	G or T	T
1568125	C or T	C	C or T	C
1568126	G or T	T	G or T	T
1568140	G or T	T	G or T	T
1568173	A or G	A	A or G	A
1568176	A or G	G	A or G	G
1568194	C or T	T	T	T
1568203	A or G	G	G	G
1568260	G	G	A or G	G
1568263	C	C	C or T	C
1568266	C	C	C or T	C
1568269	C	C	C or T	C
1568272	A	A	A or G	A
1568275	C	C	C or T	C
1568281	G	G	A or G	G
1568284	A	A	A or G	A
1568290	C	C	C or T	C
1568293	A	A	A or G	A
1568299	G	G	A or G	G
1568302	G	G	A or G	G
1568305	T	T	C or T	T
1568308	T	T	C or T	T
1568311	T	T	G or T	T
1568317	T	T	C or T	T
1568326	G	G	C or G	G
1568332	T	T	C or T	T
1568335	G	G	A or G	G
1568350	G	G	G or T	G
1568353	A	A	A or C	A
1568356	C	C	C or T	C
1568380	C	C	C or T	C
1568386	T	T	C or T	T
1568389	C	C	C or G	C
1568395	A	A	A or G	A
1568419	A or C	C	A or C	C
1568421	C or T	C	C or T	C
1568422	A or T	T	A or T	T
1568425	C or T	T	C or T	T
1568630	A or G	G	G	G
1568631	C or T	C	C	C
1568715	G or T	G	G	G
1568719	A or T	T	T	T
1568989	A or G	A	A	A
1568994	G or T	G	G	G
1569007	C or T	T	T	T
1569022	A or G	G	G	G
1569028	C or T	T	T	T
1569031	A or G	G	G	G
1569037	C or T	C	C	C
1569046	A or G	G	G	G
1569052	A or G	A	A	A
1569055	A or T	A	A	A
1569064	A or G	A	A	A
1569070	C or T	C	C	C
1569079	C or T	C	C	C or T
1569082	A or G	A	A	A or G
1569091	A or T	T	T	A or T
1569094	A or G	G	G	A or G
1573290	A or T	A	A or T	A
1573299	T	T	C or T	T
1573303	T	T	C or T	T
1573316	G	G	G or T	G
1573319	C	C	A or C	C
1573327	A	A	A or C	A
1573344	T	T	C or T	T
1573355	A	A	A or C	A
1573372	A	A	A or T	A
1573373	A	A	A or T	A
1573390	G	G	A or G	G
1573415	A or G	G	G	G
1573422	G or T	G	G	G
1573424	C or T	C	C	C
1573427	A or G	A	A	A
1573430	A or C	C	C	C
1573437	A or G	G	G	G
1573441	A or C	A	A	A
1573444	G or T	T	T	T
1573454	C or T	T	T	T
1573457	G or T	T	T	T
1573458	A or G	G	G	G
1573506	A or C	A	A	A
1573724	T	C	T	C or T
1574798	A or G	G	G	G
1574803	C or T	T	T	T
1574810	A or G	A	A	A
1574812	A or G	A	A	A
1574813	A or C	C	C	C
1574828	A or T	A	A	A
1574829	G or T	G	G	G
1574831	A or C	A	A	A
1574835	A or T	A	A	A
1574836	C or G	C	C	C
1574846	A or C	A	A	A
1574852	A or T	A	A	A
1574854	A or G	G	G	G
1574858	A or C	A	A	A
1574861	A or G	A	A	A
1574864	C or T	C	C	C
1574867	A or T	T	T	T
1574873	C or T	C	C	C
1574885	A or G	G	G	G
1574902	C or G	C	C	C
1574905	C or G	C	C	C
1574909	A or G	A	A	A
1574927	C or T	C	C	C
1574930	A or T	T	T	T
1574933	A or G	G	G	G
1574944	G or T	G	G	G
1574952	A or T	A	A	A
1575039	C or T	T	T	T
1575047	A or C	C	C	C
1575052	A or G	A	A	A
1575371	A or T	T	T	T
1577344	A or T	T	T	T
1579557	A or T	T	T	T
1581019	G	G	A or G	G
1581260	C	C	C or T	C
1581419	C or G	C	C	C
1581462	A or G	G	G	G
1581489	C or T	C	C	C
1581510	C or T	T	T	T
1581794	A or G	G	G	G
1581798	A or G	G	G	G
1581824	C or T	C	C	C
1581848	C or T	T	T	T
1581849	G or T	G	G	G
1581869	G or T	G	G	G
1581905	C or T	T	T	T
1581942	C or T	C	C	C
1581965	A or G	G	G	G
1581974	C or T	T	T	T
1581977	A or G	A	A	A
1581998	A or G	G	G	G
1584680	A or G	A	A	A
1584694	C or T	C	C	C
1584695	G or T	T	T	T
1584710	A or G	G	G	G
1585213	A or C	C	C	C
1585231	C or G	G	G	G
1585234	A or G	G	G	G
1585239	A or T	A	A	A
1585243	A or G	A	A	A
1585249	C or T	C	C	C
1585267	A or C	C	C	C
1585270	A or G	A	A	A
1585278	G or T	G	G	G
1585279	A or G	A	A	A
1585404	A or G	G	G	A or G
1585482	A or G	G	G	G
1585495	C or T	T	T	T
1585497	A or C	C	C	C
1585508	C or G	G	G	G
1585511	A or T	A	A	A
1585526	A or G	G	G	G
1585531	A or T	T	T	T
1585542	C or T	C	C	C
1585548	A or C	A	A	A
1585557	G or T	G	G	G
1585562	A or G	G	G	G
1585563	C or T	T	T	T
1585565	G or T	G	G	G
1585572	C or T	C	C	C
1586259	G	G	A or G	G
1587950	C or T	T	T	T
1589408	A or C	C	C	C
1589420	C or T	C	C	C
1589426	G or T	G	G	G
1589429	G or T	T	T	T
1589432	A or G	G	G	G
1589447	A or C	A	A	A
1589456	A or G	A	A	A
1589462	A or C	A	A	A
1590011	A or G	A	A	A
1590944	C or G	C	C	C
1591222	G or T	G	G	G
1591236	C or T	C	C	C
1591240	A or G	G	G	G
1591243	A or T	A	A	A
1591246	C or T	C	C	C
1591248	A or G	G	G	G
1591249	C or T	C	C	C
1591252	A or C	A	A	A
1591270	A or T	A	A	A
1591272	A or C	A	A	A
1591273	A or G	A	A	A
1591279	A or T	T	T	T
1591281	C or T	T	T	T
1591282	C or T	T	T	T
1591291	C or T	C	C	C
1591296	C or T	C	C	C
1591299	C or T	T	T	T
1591309	A or T	A	A	A
1591343	T	G	G	G
1591351	T	A	A	A
1591353	C	T	T	T
1591356	A	T	T	T
1591363	T	A	A	A
1591366	A	T	T	T
1591375	T	A	A	A
1591381	A	G	G	G
1591384	G	T	T	T
1591390	T	C	C	C
1591399	T	A	A	A
1591401	C	G	G	G
1591408	G	A	A	A
1591414	C	T	T	T
1591419	G	C	C	C
1591428	T	C	C	C
1591525	T	G	G	G
1591528	T	A	A	A
1591531	T	A	A	A
1591553	G	A	A	A
1591556	T	C	C	C
1591567	C	T	T	T
1591571	A	G	G	G
1591573	C	T	T	T
1591579	G	A	A	A
1591582	A	T	T	T
1591585	C	T	T	T
1591593	T	C	C	C
1591597	T	C	C	C
1591599	G	A	A	A
1591612	G	A	A	A
1591613	A	T	T	T
1591615	A	T	T	T
1591618	C	T	T	T
1591633	T	C	C	C
1591663	C	T	T	T
1591669	T	G	G	G
1591672	G	A	A	A
1591684	T	C	C	C
1591687	C	T	T	T
1591694	T	C	C	C
1591726	T	C	C	C
1591735	G	T	T	T
1591738	A	G	G	G
1591747	A	G	G	G
1591753	C	T	T	T
1591795	G	A	A	A
1591804	C	A	A	A
1591831	A	G	G	G
1591839	T	A	A	A
1591852	A	C	C	C
1591891	T	C	C	C
1591893	G	C	C	C
1591897	C	T	T	T
1591911	G	T	T	T
1591918	A	T	T	T
1591921	T	C	C	C
1591923	C	A	A	A
1591942	T	C	C	C
1591953	A	G	G	G
1591955	A	G	G	G
1591960	T	C	C	C
1591966	G	C	C	C
1591971	G	A	A	A
1591981	T	C	C	C
1592002	T	A	A	A
1592005	C	T	T	T
1592007	T	C	C	C
1592030	C	T	T	T
1592056	C	T	T	T
1592067	T	C	C	C
1592072	T	C	C	C
1592076	T	G	G	G
1592077	A	G	G	G
1592082	G	A	A	A
1592085	T	A	A	A
1592088	A	G	G	G
1592089	C	T	T	T
1592091	G	A	A	A
1592127	G	C	C	C
1592160	T	C	C	C
1592161	T	C	C	C
1592166	G	A	A	A
1592169	C	T	T	T
1592172	C	T	T	T
1592196	C	T	T	T
1592199	T	A	A	A
1592220	C	T	T	T
1592229	G	A	A	A
1592232	A	G	G	G
1592235	C	T	T	T
1592245	G	C	C	C
1592247	G	A	A	A
1592253	C	T	T	T
1592256	A	G	G	G
1592262	C	T	T	T
1592264	A	G	G	G
1592274	G	C	C	C
1592277	A	G	G	G
1592292	T	C	C	C
1592295	C	T	T	T
1592304	A	G	G	G
1592319	T	C	C	C
1592325	T	C	C	C
1592331	A	C	C	C
1592334	C	A	A	A
1592337	T	G	G	G
1592358	A	C	C	C
1592361	T	A	A	A
1592364	A	T	T	T
1592373	C	T	T	T
1592382	C	A	A	A
1592385	A	T	T	T
1592388	A	T	T	T
1592397	T	C	C	C
1592405	T	C	C	C
1592409	T	C	C	C
1592415	A	C	C	C
1592433	T	G	G	G
1592445	C	T	T	T
1592454	A	C	C	C
1592459	C	T	T	T
1592460	T	C	C	C
1592463	A	T	T	T
1592465	G	A	A	A
1592466	C	T	T	T
1592469	A	T	T	T
1592472	A	T	T	T
1592490	C	T	T	T
1592514	G	C	C	C
1592515	C	G	G	G
1592924	A	G	G	G
1592927	T	C	C	C
1592957	A	G	G	G
1592979	G	T	T	T
1592987	A	T	T	T
1592995	C	T	T	T
1593026	A	T	T	T
1593032	A	G	G	G
1593047	C	T	T	T
1593068	C	T	T	T
1593071	A	G	G	G
1593089	A	G	G	G
1593096	C	T	T	T
1593098	A	G	G	G
1593104	A	G	G	G
1593107	G	A	A	A
1593112	T	C	C	C
1593116	A	C	C	C
1593131	A	G	G	G
1593134	T	G	G	G
1593139	T	G	G	G
1593155	C	T	T	T
1593164	G	A	A	A
1593173	G	A	A	A
1593191	C	G	G	G
1593256	T	C	C	C
1593260	G	A	A	A
1593266	T	C	C	C
1593272	A	G	G	G
1593299	C	A	A	A
1593326	G	A	A	A
1593329	G	A	A	A
1593380	A	T	T	T
1593383	A	T	T	T
1593386	C	T	T	T
1593425	A	T	T	T
1593428	A	G	G	G
1593434	T	C	C	C
1593443	C	G	G	G
1593446	T	C	C	C
1593552	C	T	T	T
1593585	T	C	C	C
1593631	C	T	T	T
1593635	T	C	C	C
1593644	A	G	G	G
1593647	A	G	G	G
1593650	C	T	T	T
1593653	T	G	G	G
1593656	T	C	C	C
1593665	T	C	C	C
1593671	C	A	A	A
1593674	A	G	G	G
1593677	G	T	T	T
1593682	T	C	C	C
1593689	T	C	C	C
1593692	G	A	A	A
1593698	G	A	A	A
1593701	A	G	G	G
1593710	G	A	A	A
1593800	T	C	C	C
1593806	G	A	A	A
1593821	C	T	T	T
1593824	A	G	G	G
1593827	A	C	C	C
1593836	C	A	A	A
1593839	A	G	G	G
1593854	T	C	C	C
1593857	A	T	T	T
1593863	A	G	G	G
1593869	G	A	A	A
1593872	G	A	A	A
1593875	A	C	C	C
1593877	G	A	A	A
1593904	A	G	G	G
1593945	T	T	T	C or Tb
1593999	G	A	A	A
1594002	G	A	A	A
1594004	G	C	C	C
1594020	A	G	G	G
1594026	T	C	C	C
1594029	A	G	G	G
1594032	A	G	G	G
1594041	T	A	A	A
1594044	A	T	T	T
1594059	G	A	A	A
1594061	C	T	T	T
1594062	A	G	G	G
1594068	T	G	G	G
1594083	C	A	A	A
1594092	T	A	A	A
1594093	A	C	C	C
1594098	T	G	G	G
1594123	G	A	A	A
1594127	C	T	T	T
1594137	A	T	T	T
1594148	T	G	G	G
1594167	G	A	A	A
1594212	A	T	T	T
1594218	A	C	C	C
1594233	T	C	C	C
1594238	T	G	G	G
1594244	G	T	T	T
1594245	G	A	A	A
1594247	A	T	T	T
1594248	A	T	T	T
1594257	G	T	T	T
1594259	A	C	C	C
1594272	C	T	T	T
1594311	G	A	A	A
1594315	T	C	C	C
1594362	G	A	A	A
1594367	C	T	T	T
1594373	C	T	T	T
1594430	T	C	C	C
1594439	A	G	G	G
1594448	C	T	T	T
1594451	T	G	G	G
1594463	G	T	T	T
1594468	A	G	G	G
1594469	G	T	T	T
1594471	G	A	A	A
1594475	T	C	C	C
1594477	A	T	T	T
1594484	A	G	G	G
1594493	G	A	A	A
1594496	G	T	T	T
1594504	T	G	G	G
1594514	A	G	G	G
1594520	G	A	A	A
1594544	C	T	T	T
1594549	T	C	C	C
1594550	C	A	A	A
1594551	G	A	A	A
1594559	G	A	A	A
1594562	A	G	G	G
1594570	C	T	T	T
1594581	A	G	G	G
1594588	A	G	G	G
1594594	A	T	T	T
1594603	T	A	A	A
1594615	A	G	G	G
1594638	G	T	T	T
1594645	A	G	G	G
1594666	T	C	C	C
1594689	T	G	G	G
1594696	A	G	G	G
1594708	A	G	G	G
1594741	T	C	C	C
1594759	A	G	G	G
1594771	T	A	A	A
1594798	G	A	A	A
1594827	G	A	A	A
1594831	T	C	C	C
1594855	G	A	A	A
1594923	G	A	A	A
1595228	A	G	G	G
1595234	G	T	T	T
1595238	A	G	G	G
1595261	A	G	G	G
1595264	C	T	T	T
1595274	C	A	A	A
1595280	A	C	C	C
1595281	A	G	G	G
1595290	T	C	C	C
1595303	G	A	A	A
1595306	C	T	T	T
1595315	T	G	G	G
1595319	A	C	C	C
1595325	A	T	T	T
1595369	T	C	C	C
1595384	C	T	T	T
1595407	C	T	T	T
1595411	G	A	A	A
1595425	A	G	G	G
1595426	T	G	G	G
1595455	C	A	A	A
1595457	C	T	T	T
1595463	G	A	A	A
1595466	A	G	G	G
1595475	G	T	T	T
1595477	A	T	T	T
1595478	A	C	C	C
1595498	A	G	G	G
1595504	C	T	T	T
1595522	T	C	C	C
1595531	C	T	T	T
1595540	T	A	A	A
1595543	T	A	A	A
1595557	T	A	A	A
1595561	C	A	A	A
1595564	A	G	G	G
1595570	T	C	C	C
1595585	T	C	C	C
1595593	G	C	C	C
1595594	C	T	T	T
1595595	A or G	A	A	A
1595606	G	T	T	T
1595615	T	C	C	C
1595639	A	G	G	G
1595681	T	A	A	A
1595687	T	C	C	C
1595696	C	T	T	T
1595698	G	A	A	A
1595714	G	A	A	A
1595723	A	G	G	G
1595731	A	G	G	G
1595741	G	A	A	A
1595752	C	T	T	T
1595786	C	G	G	G
1595801	T	C	C	C
1595816	G	A	A	A
1595819	G	A	A	A
1595827	G	A	A	A
1595829	A	G	G	G
1595849	A	G	G	G
1595866	A	G	G	G
1595878	C	T	T	T
1595891	G	A	A	A
1595900	G	A	A	A
1595906	C	G	G	G
1595909	G	A	A	A
1595915	A	G	G	G
1595921	T	C	C	C
1595922	G	A	A	A
1595945	C	T	T	T
1595966	A	G	G	G
1595969	G	A	A	A
1595975	C	T	T	T
1596020	A	G	G	G
1596023	C	T	T	T
1596031	G	C	C	C
1596041	G	A	A	A
1596044	A	C	C	C
1596050	G	T	T	T
1596055	T	C	C	C
1596091	C	T	T	T
1596105	G	A	A	A
1596122	A	C	C	C
1596132	T	C	C	C
1596152	G	A	A	A
1596157	C	G	G	G
1596163	T	C	C	C
1596165	T	C	C	C
1596180	A	G	G	G
1596190	T	C	C	C
1596192	T	G	G	G
1596202	G	A	A	A
1596205	C	T	T	T
1596208	G	A	A	A
1596214	G	A	A	A
1596223	G	A	A	A
1596234	T	G	G	G
1596241	A	T	T	T
1596253	A	A	A	A or G
1596261	T	C	C	C
1596268	G	A	A	A
1596282	G	T	T	T
1596294	C	T	T	T
1596301	G	A	A	A
1596313	C	T	T	T
1596319	C	T	T	T
1596327	C	G	G	G
1596331	G	A	A	A
1596340	G	A	A	A
1596346	C	T	T	T
1596355	G	A	A	A
1596358	A	G	G	G
1596361	A	G	G	G
1596369	C	G	G	G
1596376	T	C	C	C
1596379	A	G	G	G
1596394	A	G	G	G
1596403	C	A	A	A
1596409	T	C	C	C
1596421	A	G	G	G
1596426	A	G	G	G
1596433	G	A	A	A
1596453	T	C	C	C
1596472	T	G	G	G
1596671	C	T	T	T
1596689	A	G	G	G
1596733	A	G	G	G
1596741	T	G	G	G
1596767	A	C	C	C
1596779	T	C	C	C
1596803	G	A	A	A
1596808	T	G	G	G
1596851	C	A	A	A
1596859	A	G	G	G
1596869	G	A	A	A
1596878	G	A	A	A
1596881	G	A	A	A
1596884	A	C	C	C
1596890	T	C	C	C
1596893	G	T	T	T
1596899	G	T	T	T
1596908	C	T	T	T
1596914	A	G	G	G
1596920	G	A	A	A
1596923	A	C	C	C
1596926	A	G	G	G
1596941	T	C	C	C
1596965	T	C	C	C
1596995	G	A	A	A
1596998	T	C	C	C
1597002	C or T	T	T	T
1597013	C	G	G	G
1597028	C	G	G	G
1597037	G	T	T	T
1597040	T	G	G	G
1597046	G	A	A	A
1597085	G	A	A	A
1597091	A	G	G	G
1597100	G	A	A	A
1597109	T	C	C	C
1597115	T	C	C	C
1597127	T	A	A	A
1597135	T	C	C	C
1597139	A	G	G	G
1597148	G	A	A	A
1597178	A	G	G	G
1597214	A	G	G	G
1597223	T	C	C	C
1597224	G	A	A	A
1597241	A	C	C	C
1597247	T	A	A	A
1597253	T	C	C	C
1597259	G	C	C	C
1597280	C or T	C	C	C
1597298	G	T	T	T
1597304	G	A	A	A
1597307	A	C	C	C
1597325	T	G	G	G
1597328	A	T	T	T
1597334	C	A	A	A
1597343	C	A	A	A
1597349	A	G	G	G
1597361	T	C	C	C
1597376	G	A	A	A
1597391	A	G	G	G
1597415	C	A	A	A
1597418	A	G	G	G
1597436	A	G	G	G
1597448	G	A	A	A
1597454	C	A	A	A
1597457	C	T	T	T
1597460	A	G	G	G
1597469	C	T	T	T
1597472	T	G	G	G
1597484	T	C	C	C
1597751	A	G	G	G
1597763	C	T	T	T
1597772	T	C	C	C
1597787	G	A	A	A
1597796	C	T	T	T
1597817	G	A	A	A
1597820	G	T	T	T
1597993	G	T	T	T
1597994	C	T	T	T
1597997	C	A	A	A
1598003	T	C	C	C
1598009	C	T	T	T
1598012	C	T	T	T
1598054	A	G	G	G
1598057	G	A	A	A
1598063	T	A	A	A
1598066	C	A	A	A
1598069	T	C	C	C
1598081	A	C	C	C
1598083	C	G	G	G
1598084	A	T	T	T
1598090	A	G	G	G
1598207	C	T	T	T
1598249	A	C	C	C
1598268	A	G	G	G
1598298	T	C	C	C
1598318	T	G	G	G
1598401	A	G	G	G
1598438	A	G	G	G
1598447	C	T	T	T
1598474	C	T	T	T
1598477	G	A	A	A
1598480	T	C	C	C
1598495	A	C	C	C
1598498	C	T	T	T
1598510	G	A	A	A
1598513	G	T	T	T
1598514	C	T	T	T
1598525	C	A	A	A
1598549	C	T	T	T
1598558	G	A	A	A
1598564	T	C	C	C
1598567	T	A	A	A
1598570	A	G	G	G
1598576	A	G	G	G
1598588	G	A	A	A
1598591	A	G	G	G
1598612	C	T	T	T
1598614	A	G	G	G
1598624	A	C	C	C
1598627	T	A	A	A
1598642	G	A	A	A
1598654	G	A	A	A
1598660	C	A	A	A
1598661	G	A	A	A
1598662	C	T	T	T
1598675	T	C	C	C
1598687	T	G	G	G
1598702	T	C	C	C
1598717	A	T	T	T
1598738	C	G	G	G
1598746	G	A	A	A
1598749	T	C	C	C
1598751	A	G	G	G
1598753	A	G	G	G
1598767	A	G	G	G
1598779	C	T	T	T
1598791	A	G	G	G
1598800	A	G	G	G
1598801	G	A	A	A
1598808	A	G	G	G
1598809	T	C	C	C
1598813	C	A	A	A
1598815	C	T	T	T
1598817	G	T	T	T
1598821	C	T	T	T
1598824	T	C	C	C
1598830	G	T	T	T
1598845	A	C	C	C
1598848	T	C	C	C
1598851	G	T	T	T
1598853	A	C	C	C
1598854	G	T	T	T
1598856	G	A	A	A
1598861	T	C	C	C
1598863	T	G	G	G
1598872	T	A	A	A
1598881	T	A	A	A
1598884	T	G	G	G
1598890	C	T	T	T
1598905	C	T	T	T
1598914	T	C	C	C
1598917	T	C	C	C
1598926	C	T	T	T
1598956	G	A	A	A
1598962	G	C	C	C
1598968	C	T	T	T
1598974	G	T	T	T
1598987	G	T	T	T
1598993	T	G	G	G
1598994	C	T	T	T
1598997	T	C	C	C
1599002	G	A	A	A
1599004	C	A	A	A
1599007	G	A	A	A
1599013	T	C	C	C
1599022	G	A	A	A
1599025	A	G	G	G
1599030	T	C	C	C
1599036	A	G	G	G
1599046	C	T	T	T
1599049	A	G	G	G
1599055	T	C	C	C
1599058	G	A	A	A
1599063	A	G	G	G
1599067	G	A	A	A
1599109	C	T	T	T
1599114	A	C	C	C
1599489	A	G	G	G
1599507	G	A	A	A
1599516	A	G	G	G
1599546	C	A	A	A
1599548	C	T	T	T
1599555	G	A	A	A
1599558	G	A	A	A
1599561	A	G	G	G
1600016	G	T	T	T
1600022	G	A	A	A
1600025	A	C	C	C
1600028	A	T	T	T
1600031	G	C	C	C
1600040	T	A	A	A
1600046	C	T	T	T
1600053	C	T	T	T
1600054	T	G	G	G
1600055	C or G	G	G	G
1600057	A or G	A	A	A
1600064	G	A	A	A
1600067	T	C	C	C
1600073	G	A	A	A
1600076	G	A	A	A
1600082	G	T	T	T
1600090	A	G	G	G
1600092	C	T	T	T
1600094	T	C	C	C
1600100	G	C	C	C
1600106	T	A	A	A
1600109	T	C	C	C
1600112	G	A	A	A
1600124	G	C	C	C
1600127	G	A	A	A
1600139	A	G	G	G
1600142	A	G	G	G
1600154	G	A	A	A
1600157	G	A	A	A
1600169	A	T	T	T
1600178	A	G	G	G
1600184	G	A	A	A
1600187	A	C	C	C
1600196	A	G	G	G
1600197	T	C	C	C
1600202	T	G	G	G
1600205	G	A	A	A
1600220	C	A	A	A
1600222	C	T	T	T
1600223	A	G	G	G
1600247	G	A	A	A
1600259	G	T	T	T
1600270	C	T	T	T
1600274	A	T	T	T
1600282	C	T	T	T
1600283	C	G	G	G
1600289	A	T	T	T
1600295	A	G	G	G
1600304	A	T	T	T
1600307	C	T	T	T
1600316	T	A	A	A
1600319	C	T	T	T
1600325	C	T	T	T
1600331	A	C	C	C
1600355	A	G	G	G
1600370	A	C	C	C
1600379	T	G	G	G
1600385	T	A	A	A
1600394	A	G	G	G
1600403	C	T	T	T
1600406	C	T	T	T
1600427	C	T	T	T
1600430	T	C	C	C
1600444	G	T	T	T
1600451	G	A	A	A
1600460	A	T	T	T
1600463	A	T	T	T
1600466	T	A	A	A
1600468	A	G	G	G
1600469	C	A	A	A
1600477	G	A	A	A
1600478	A	G	G	G
1600496	T	A	A	A
1600520	A	G	G	G
1600523	A	G	G	G
1600527	C	T	T	T
[truncated: 1,505 more rows]
